# Supplementary material for: Acute Endoplasmic Reticulum Stress Induces Inflammation Reaction, Complement System Activation, and Lipid Metabolism Disorder of Piglet Livers: A Proteomic Approach
Source: Front Physiol. 2022 Apr 13;13:857853. doi: 10.3389/fphys.2022.857853 (PMC9043290; doi:10.3389/fphys.2022.857853)
Supplement: Supplementary file 1 [file DataSheet1.ZIP]

Archive with 11 entries (10 files):
- CSV/
- CSV/GO enrichment BP.csv
- CSV/GO enrichment CC.csv
- CSV/GO enrichment MF.csv
- CSV/PRM verification.csv
- CSV/Parallel sample correlation analysis.csv
- CSV/Qualitative list of total protein.csv
- CSV/Quantitative list of DEPs.csv
- CSV/Quantitative list of total protein.csv
- CSV/Volcano plot.csv
- CSV/pathway enrichment.csv
