# Supplementary material for: Acute Endoplasmic Reticulum Stress Induces Inflammation Reaction, Complement System Activation, and Lipid Metabolism Disorder of Piglet Livers: A Proteomic Approach
Source: Front Physiol. 2022 Apr 13;13:857853. doi: 10.3389/fphys.2022.857853 (PMC9043290; doi:10.3389/fphys.2022.857853)
Supplement: Supplementary file 1 [file DataSheet1.ZIP › CSV/GO enrichment BP.csv]

Level	GO ID	GO Name	GO Type	Parents (ACC)	Parents (Name)	P-Value	��-Log10 P-value	FDR	#SeqTest	SeqTest	#SeqRef	SeqRef	OVER/UNDER
5	GO:0009813	flavonoid biosynthetic process	Biological Process	GO:0009812, GO:1901576	flavonoid metabolic process, organic substance biosynthetic process	2.50E-05	4.60	2.60E-02	6	lcl|XP_005656566.2, lcl|XP_003129115.1, lcl|NP_001265679.1, lcl|XP_005672351.1, lcl|XP_013853463.2, lcl|XP_003357000.2	6	lcl|XP_013840053.1, lcl|XP_020957068.1, lcl|NP_001231053.1, lcl|XP_003129119.1, lcl|XP_020957063.1, lcl|XP_005672350.1	OVER
5	GO:0052696	flavonoid glucuronidation	Biological Process	GO:0052695, GO:0009812	cellular glucuronidation, flavonoid metabolic process	2.50E-05	4.60	2.60E-02	6	lcl|XP_005656566.2, lcl|XP_003129115.1, lcl|NP_001265679.1, lcl|XP_005672351.1, lcl|XP_013853463.2, lcl|XP_003357000.2	6	lcl|XP_013840053.1, lcl|XP_020957068.1, lcl|NP_001231053.1, lcl|XP_003129119.1, lcl|XP_020957063.1, lcl|XP_005672350.1	OVER
5	GO:0006063	uronic acid metabolic process	Biological Process	GO:0032787, GO:0005996	monocarboxylic acid metabolic process, monosaccharide metabolic process	2.50E-05	4.60	2.60E-02	6	lcl|XP_005656566.2, lcl|XP_003129115.1, lcl|NP_001265679.1, lcl|XP_005672351.1, lcl|XP_013853463.2, lcl|XP_003357000.2	6	lcl|XP_013840053.1, lcl|XP_020957068.1, lcl|NP_001231053.1, lcl|XP_003129119.1, lcl|XP_020957063.1, lcl|XP_005672350.1	OVER
6	GO:0019585	glucuronate metabolic process	Biological Process	GO:0006063	uronic acid metabolic process	2.50E-05	4.60	2.60E-02	6	lcl|XP_005656566.2, lcl|XP_003129115.1, lcl|NP_001265679.1, lcl|XP_005672351.1, lcl|XP_013853463.2, lcl|XP_003357000.2	6	lcl|XP_013840053.1, lcl|XP_020957068.1, lcl|NP_001231053.1, lcl|XP_003129119.1, lcl|XP_020957063.1, lcl|XP_005672350.1	OVER
7	GO:0052695	cellular glucuronidation	Biological Process	GO:0019585	glucuronate metabolic process	2.50E-05	4.60	2.60E-02	6	lcl|XP_005656566.2, lcl|XP_003129115.1, lcl|NP_001265679.1, lcl|XP_005672351.1, lcl|XP_013853463.2, lcl|XP_003357000.2	6	lcl|XP_013840053.1, lcl|XP_020957068.1, lcl|NP_001231053.1, lcl|XP_003129119.1, lcl|XP_020957063.1, lcl|XP_005672350.1	OVER
7	GO:0032787	monocarboxylic acid metabolic process	Biological Process	GO:0019752	carboxylic acid metabolic process	2.50E-05	4.60	2.60E-02	16	lcl|XP_020929679.1, lcl|NP_001161307.1, lcl|NP_001231396.1, lcl|XP_003129115.1, lcl|NP_999298.1, lcl|NP_001265679.1, lcl|NP_999586.1, lcl|NP_999582.1, lcl|XP_013853463.2, lcl|XP_005657566.1, lcl|NP_001161115.1, lcl|XP_005656566.2, lcl|NP_001302536.1, lcl|XP_020945381.1, lcl|XP_005672351.1, lcl|XP_003357000.2	71	lcl|XP_003132329.2, lcl|NP_001161107.1, lcl|XP_003134215.1, lcl|NP_999204.1, lcl|XP_013840053.1, lcl|NP_999578.1, lcl|XP_003483187.1, lcl|NP_001161101.2, lcl|NP_001177161.2, lcl|XP_001929448.3, lcl|NP_001245314.1, lcl|XP_003123703.1, lcl|XP_020929678.1, lcl|XP_020925064.1, lcl|NP_001002801.1, lcl|XP_020939374.1, lcl|XP_003355118.1, lcl|NP_001231813.1, lcl|NP_999585.1, lcl|XP_003124616.2, lcl|NP_0…	OVER
4	GO:0009812	flavonoid metabolic process	Biological Process	GO:0071704	organic substance metabolic process	4.40E-05	4.36	3.90E-02	6	lcl|XP_005656566.2, lcl|XP_003129115.1, lcl|NP_001265679.1, lcl|XP_005672351.1, lcl|XP_013853463.2, lcl|XP_003357000.2	7	lcl|XP_020957068.1, lcl|XP_005656568.1, lcl|XP_003129119.1, lcl|XP_013840053.1, lcl|NP_001231053.1, lcl|XP_020957063.1, lcl|XP_005672350.1	OVER
6	GO:0019369	arachidonic acid metabolic process	Biological Process	GO:0001676, GO:0006690, GO:0033559	long-chain fatty acid metabolic process, icosanoid metabolic process, unsaturated fatty acid metabolic process	6.60E-05	4.18	4.60E-02	5	lcl|XP_020929679.1, lcl|NP_001161307.1, lcl|NP_999582.1, lcl|NP_999586.1, lcl|XP_005657566.1	4	lcl|NP_999578.1, lcl|XP_020929678.1, lcl|NP_999585.1, lcl|NP_001302663.1	OVER
7	GO:0019373	epoxygenase P450 pathway	Biological Process	GO:0019369	arachidonic acid metabolic process	6.60E-05	4.18	4.60E-02	5	lcl|XP_020929679.1, lcl|NP_001161307.1, lcl|NP_999582.1, lcl|NP_999586.1, lcl|XP_005657566.1	4	lcl|NP_999578.1, lcl|XP_020929678.1, lcl|NP_999585.1, lcl|NP_001302663.1	OVER
6	GO:0001676	long-chain fatty acid metabolic process	Biological Process	GO:0006631	fatty acid metabolic process	2.20E-04	3.66	1.30E-01	5	lcl|XP_020929679.1, lcl|NP_001161307.1, lcl|NP_999582.1, lcl|NP_999586.1, lcl|XP_005657566.1	6	lcl|NP_999578.1, lcl|XP_020929678.1, lcl|NP_001161101.2, lcl|NP_999062.1, lcl|NP_999585.1, lcl|NP_001302663.1	OVER
4	GO:0005996	monosaccharide metabolic process	Biological Process	GO:0044281, GO:0005975	small molecule metabolic process, carbohydrate metabolic process	2.30E-04	3.64	1.30E-01	9	lcl|NP_001231396.1, lcl|XP_003129115.1, lcl|XP_003130728.1, lcl|XP_013853463.2, lcl|XP_005656566.2, lcl|NP_001265679.1, lcl|XP_005672351.1, lcl|XP_003482212.1, lcl|XP_003357000.2	29	lcl|XP_003357765.1, lcl|NP_001177208.1, lcl|NP_999204.1, lcl|XP_003129119.1, lcl|XP_013840053.1, lcl|XP_003483187.1, lcl|NP_001137193.1, lcl|NP_001231053.1, lcl|XP_003483583.1, lcl|NP_999331.1, lcl|NP_999571.1, lcl|XP_003356250.1, lcl|XP_001924224.1, lcl|XP_003134931.2, lcl|XP_003123871.4, lcl|XP_001929525.3, lcl|NP_001106916.1, lcl|NP_999215.1, lcl|XP_003131241.1, lcl|NP_001230113.1, lcl|XP_0056…	OVER
6	GO:0019752	carboxylic acid metabolic process	Biological Process	GO:0043436	oxoacid metabolic process	2.90E-04	3.54	1.50E-01	22	lcl|XP_020929679.1, lcl|NP_001161307.1, lcl|NP_001231396.1, lcl|XP_003129115.1, lcl|NP_999298.1, lcl|NP_001172070.1, lcl|NP_001265679.1, lcl|NP_999586.1, lcl|XP_020940636.1, lcl|XP_003482212.1, lcl|NP_999582.1, lcl|XP_013853463.2, lcl|XP_005657566.1, lcl|NP_001161115.1, lcl|XP_003126932.3, lcl|XP_005656566.2, lcl|NP_001191700.1, lcl|NP_001302536.1, lcl|XP_001926738.1, lcl|XP_020945381.1, lcl|XP_0…	151	lcl|XP_003481677.1, lcl|XP_013840053.1, lcl|XP_003483187.1, lcl|NP_001090904.1, lcl|NP_001161101.2, lcl|XP_013841392.1, lcl|XP_003353634.1, lcl|XP_003134070.2, lcl|XP_003124096.1, lcl|NP_001177161.2, lcl|NP_999169.1, lcl|XP_020955790.1, lcl|XP_003130516.1, lcl|XP_003356343.3, lcl|NP_001230414.1, lcl|XP_001928924.1, lcl|XP_003121503.3, lcl|NP_001107755.1, lcl|XP_020943280.1, lcl|NP_001002801.1, lc…	OVER
5	GO:0043436	oxoacid metabolic process	Biological Process	GO:0006082	organic acid metabolic process	3.70E-04	3.43	1.80E-01	22	lcl|XP_020929679.1, lcl|NP_001161307.1, lcl|NP_001231396.1, lcl|XP_003129115.1, lcl|NP_999298.1, lcl|NP_001172070.1, lcl|NP_001265679.1, lcl|NP_999586.1, lcl|XP_020940636.1, lcl|XP_003482212.1, lcl|NP_999582.1, lcl|XP_013853463.2, lcl|XP_005657566.1, lcl|NP_001161115.1, lcl|XP_003126932.3, lcl|XP_005656566.2, lcl|NP_001191700.1, lcl|NP_001302536.1, lcl|XP_001926738.1, lcl|XP_020945381.1, lcl|XP_0…	154	lcl|XP_003481677.1, lcl|XP_013840053.1, lcl|XP_003483187.1, lcl|NP_001090904.1, lcl|NP_001161101.2, lcl|XP_013841392.1, lcl|XP_003353634.1, lcl|XP_003134070.2, lcl|XP_003124096.1, lcl|NP_001177161.2, lcl|NP_999169.1, lcl|XP_020955790.1, lcl|XP_003130516.1, lcl|XP_003356343.3, lcl|NP_001230414.1, lcl|XP_001928924.1, lcl|XP_003121503.3, lcl|NP_001107755.1, lcl|XP_020943280.1, lcl|NP_001002801.1, lc…	OVER
5	GO:0006690	icosanoid metabolic process	Biological Process	GO:1901568, GO:0019752	fatty acid derivative metabolic process, carboxylic acid metabolic process	5.60E-04	3.25	2.30E-01	5	lcl|XP_020929679.1, lcl|NP_001161307.1, lcl|NP_999582.1, lcl|NP_999586.1, lcl|XP_005657566.1	8	lcl|XP_020929678.1, lcl|XP_001929448.3, lcl|NP_999465.1, lcl|NP_001302663.1, lcl|NP_999578.1, lcl|XP_003123693.2, lcl|NP_999585.1, lcl|NP_001070681.1	OVER
6	GO:0033559	unsaturated fatty acid metabolic process	Biological Process	GO:0006631	fatty acid metabolic process	5.60E-04	3.25	2.30E-01	5	lcl|XP_020929679.1, lcl|NP_001161307.1, lcl|NP_999582.1, lcl|NP_999586.1, lcl|XP_005657566.1	8	lcl|XP_020929678.1, lcl|XP_001929448.3, lcl|NP_999465.1, lcl|NP_001302663.1, lcl|NP_999578.1, lcl|XP_003354699.1, lcl|NP_999585.1, lcl|NP_001070681.1	OVER
4	GO:0006082	organic acid metabolic process	Biological Process	GO:0044237, GO:0044281, GO:0071704	cellular metabolic process, small molecule metabolic process, organic substance metabolic process	6.00E-04	3.22	2.30E-01	22	lcl|XP_020929679.1, lcl|NP_001161307.1, lcl|NP_001231396.1, lcl|XP_003129115.1, lcl|NP_999298.1, lcl|NP_001172070.1, lcl|NP_001265679.1, lcl|NP_999586.1, lcl|XP_020940636.1, lcl|XP_003482212.1, lcl|NP_999582.1, lcl|XP_013853463.2, lcl|XP_005657566.1, lcl|NP_001161115.1, lcl|XP_003126932.3, lcl|XP_005656566.2, lcl|NP_001191700.1, lcl|NP_001302536.1, lcl|XP_001926738.1, lcl|XP_020945381.1, lcl|XP_0…	160	lcl|XP_003481677.1, lcl|XP_013840053.1, lcl|XP_003483187.1, lcl|NP_001090904.1, lcl|NP_001161101.2, lcl|XP_013841392.1, lcl|NP_999229.1, lcl|XP_003353634.1, lcl|XP_003134070.2, lcl|XP_003124096.1, lcl|NP_001177161.2, lcl|NP_999169.1, lcl|XP_020955790.1, lcl|XP_003130516.1, lcl|XP_003356343.3, lcl|NP_001230414.1, lcl|XP_001928924.1, lcl|XP_003121503.3, lcl|NP_001107755.1, lcl|XP_020943280.1, lcl|N…	OVER
3	GO:0006950	response to stress	Biological Process	GO:0050896	response to stimulus	7.20E-04	3.14	2.60E-01	30	lcl|NP_001254763.1, lcl|XP_001929577.2, lcl|XP_001929181.1, lcl|NP_001116561.1, lcl|NP_001011507.1, lcl|NP_001231403.1, lcl|XP_020948034.1, lcl|NP_001123430.1, lcl|NP_001177113.1, lcl|XP_005674027.2, lcl|NP_001167604.1, lcl|XP_003130728.1, lcl|XP_020933518.1, lcl|XP_003127625.1, lcl|XP_005654909.1, lcl|NP_999028.1, lcl|NP_001098768.1, lcl|NP_001182048.1, lcl|NP_001182041.1, lcl|XP_005661477.1, lc…	257	lcl|XP_005660149.1, lcl|NP_001231090.1, lcl|XP_003129361.1, lcl|XP_001929050.3, lcl|XP_003123386.2, lcl|NP_999478.1, lcl|NP_001302601.1, lcl|NP_001229952.1, lcl|XP_020928400.1, lcl|XP_013845921.1, lcl|XP_003483480.1, lcl|XP_013850254.1, lcl|XP_003123687.4, lcl|NP_999237.1, lcl|XP_013834996.1, lcl|NP_001230576.1, lcl|XP_003361930.1, lcl|XP_020923549.1, lcl|XP_003122718.1, lcl|XP_001928782.2, lcl|N…	OVER
4	GO:1901568	fatty acid derivative metabolic process	Biological Process	GO:0071704	organic substance metabolic process	8.30E-04	3.08	2.90E-01	5	lcl|XP_020929679.1, lcl|NP_001161307.1, lcl|NP_999582.1, lcl|NP_999586.1, lcl|XP_005657566.1	9	lcl|XP_020929678.1, lcl|XP_001929448.3, lcl|NP_999465.1, lcl|NP_001302663.1, lcl|NP_999578.1, lcl|XP_003123693.2, lcl|NP_999585.1, lcl|NP_001070681.1, lcl|NP_999471.1	OVER
4	GO:0005975	carbohydrate metabolic process	Biological Process	GO:0044238, GO:0071704	primary metabolic process, organic substance metabolic process	1.10E-03	2.96	3.40E-01	12	lcl|NP_001231396.1, lcl|XP_003129115.1, lcl|NP_001230739.1, lcl|XP_003130728.1, lcl|XP_013853463.2, lcl|XP_005656566.2, lcl|NP_001265679.1, lcl|XP_020945381.1, lcl|XP_005672351.1, lcl|XP_003482212.1, lcl|XP_005662547.2, lcl|XP_003357000.2	63	lcl|NP_999039.1, lcl|XP_003357765.1, lcl|NP_001177208.1, lcl|NP_999204.1, lcl|XP_013840053.1, lcl|XP_003483187.1, lcl|NP_999092.1, lcl|XP_001929448.3, lcl|NP_001231941.1, lcl|NP_999144.1, lcl|XP_003133677.1, lcl|XP_003123703.1, lcl|NP_001116694.1, lcl|XP_013843302.1, lcl|XP_003128996.1, lcl|NP_001231022.1, lcl|XP_020957068.1, lcl|NP_001123420.1, lcl|NP_001240850.1, lcl|XP_005666244.1, lcl|NP_0011…	OVER
3	GO:0044281	small molecule metabolic process	Biological Process	GO:0008152	metabolic process	1.60E-03	2.80	4.80E-01	31	lcl|XP_003129115.1, lcl|NP_001295402.1, lcl|XP_003124992.1, lcl|NP_001265679.1, lcl|NP_999377.1, lcl|XP_003130728.1, lcl|XP_013853463.2, lcl|XP_005657566.1, lcl|XP_003126932.3, lcl|NP_001191700.1, lcl|NP_001302536.1, lcl|XP_020945381.1, lcl|XP_001928714.1, lcl|XP_005662547.2, lcl|XP_020929679.1, lcl|NP_001161307.1, lcl|NP_001231396.1, lcl|NP_999298.1, lcl|NP_001172070.1, lcl|XP_001924218.1, lcl|N…	283	lcl|XP_003357765.1, lcl|NP_999478.1, lcl|XP_003130335.2, lcl|NP_999225.1, lcl|XP_003483187.1, lcl|NP_001090904.1, lcl|NP_001161101.2, lcl|XP_013841392.1, lcl|XP_003353634.1, lcl|XP_003134070.2, lcl|NP_001177161.2, lcl|XP_020955790.1, lcl|XP_003130516.1, lcl|XP_003133677.1, lcl|XP_003124947.3, lcl|XP_020945724.1, lcl|XP_001928924.1, lcl|XP_020943280.1, lcl|NP_001002801.1, lcl|XP_003483427.1, lcl|N…	OVER
7	GO:0006536	glutamate metabolic process	Biological Process	GO:0043648, GO:0009064	dicarboxylic acid metabolic process, glutamine family amino acid metabolic process	1.80E-03	2.74	5.30E-01	4	lcl|NP_001231396.1, lcl|XP_003126932.3, lcl|NP_001172070.1, lcl|XP_003482212.1	6	lcl|NP_999092.1, lcl|XP_001927564.2, lcl|NP_001090989.1, lcl|NP_999093.1, lcl|NP_001239142.1, lcl|XP_003481677.1	OVER
6	GO:0052547	regulation of peptidase activity	Biological Process	GO:0030162, GO:0051336	regulation of proteolysis, regulation of hydrolase activity	3.30E-03	2.48	9.20E-01	8	lcl|NP_001123430.1, lcl|NP_001123442.1, lcl|XP_003132625.1, lcl|NP_998952.1, lcl|NP_001230283.1, lcl|NP_001231403.1, lcl|XP_005654909.1, lcl|XP_003354522.1	36	lcl|NP_001231090.1, lcl|XP_013833854.1, lcl|XP_013841434.1, lcl|NP_001230502.1, lcl|XP_013833856.2, lcl|NP_001231095.1, lcl|NP_001041538.1, lcl|NP_001090965.1, lcl|XP_001928588.2, lcl|NP_001026967.1, lcl|XP_020955331.1, lcl|NP_001193278.1, lcl|NP_001231568.1, lcl|XP_003125783.1, lcl|XP_005660847.1, lcl|NP_001004046.1, lcl|NP_001072131.1, lcl|XP_020955329.1, lcl|NP_001231061.1, lcl|NP_001072130.1,…	OVER
6	GO:0042987	amyloid precursor protein catabolic process	Biological Process	GO:0042982	amyloid precursor protein metabolic process	3.40E-03	2.47	9.20E-01	2	lcl|XP_001926746.1, lcl|NP_001230283.1	0		OVER
8	GO:0010951	negative regulation of endopeptidase activity	Biological Process	GO:0010466, GO:0052548	negative regulation of peptidase activity, regulation of endopeptidase activity	3.80E-03	2.42	9.90E-01	6	lcl|NP_001123430.1, lcl|XP_003132625.1, lcl|NP_001231403.1, lcl|NP_998952.1, lcl|NP_001230283.1, lcl|XP_005654909.1	21	lcl|NP_001231090.1, lcl|XP_013833854.1, lcl|XP_013841434.1, lcl|XP_013833856.2, lcl|NP_001004046.1, lcl|NP_001072131.1, lcl|XP_020955329.1, lcl|NP_001231061.1, lcl|NP_001072130.1, lcl|XP_013843662.2, lcl|XP_001928879.1, lcl|XP_003354674.1, lcl|XP_003129712.1, lcl|XP_001928857.4, lcl|XP_003358692.1, lcl|XP_020955331.1, lcl|NP_001231460.1, lcl|NP_001104726.1, lcl|NP_001193278.1, lcl|NP_001231568.1,…	OVER
6	GO:0009064	glutamine family amino acid metabolic process	Biological Process	GO:1901605	alpha-amino acid metabolic process	4.80E-03	2.32	1.00E+00	5	lcl|NP_001231396.1, lcl|XP_003126932.3, lcl|XP_001926738.1, lcl|NP_001172070.1, lcl|XP_003482212.1	15	lcl|XP_003353734.1, lcl|XP_003481677.1, lcl|XP_003356696.1, lcl|NP_999213.1, lcl|XP_001927564.2, lcl|XP_020922068.1, lcl|XP_013841392.1, lcl|NP_999092.1, lcl|XP_003122673.2, lcl|NP_001090989.1, lcl|XP_003128153.1, lcl|NP_999093.1, lcl|NP_001239142.1, lcl|NP_001161112.1, lcl|NP_001231271.1	OVER
4	GO:0009410	response to xenobiotic stimulus	Biological Process	GO:0042221	response to chemical	5.30E-03	2.28	1.00E+00	4	lcl|NP_001230740.1, lcl|XP_003482212.1, lcl|NP_001161115.1, lcl|NP_001153744.1	9	lcl|XP_001928629.1, lcl|NP_001033089.1, lcl|NP_001153086.1, lcl|XP_005656568.1, lcl|NP_999215.1, lcl|XP_003122504.1, lcl|NP_999229.1, lcl|NP_001038036.1, lcl|NP_001230308.1	OVER
7	GO:0010466	negative regulation of peptidase activity	Biological Process	GO:0045861, GO:0051346, GO:0052547	negative regulation of proteolysis, negative regulation of hydrolase activity, regulation of peptidase activity	5.50E-03	2.26	1.00E+00	6	lcl|NP_001123430.1, lcl|XP_003132625.1, lcl|NP_001231403.1, lcl|NP_998952.1, lcl|NP_001230283.1, lcl|XP_005654909.1	23	lcl|NP_001231090.1, lcl|XP_005660847.1, lcl|XP_013833854.1, lcl|XP_013841434.1, lcl|XP_013833856.2, lcl|NP_001004046.1, lcl|NP_001072131.1, lcl|XP_020955329.1, lcl|NP_001231061.1, lcl|NP_001072130.1, lcl|XP_013843662.2, lcl|XP_001928879.1, lcl|NP_001090965.1, lcl|XP_003354674.1, lcl|XP_003129712.1, lcl|XP_001928857.4, lcl|XP_003358692.1, lcl|XP_020955331.1, lcl|NP_001231460.1, lcl|NP_001104726.1,…	OVER
4	GO:0006952	defense response	Biological Process	GO:0006950	response to stress	5.70E-03	2.24	1.00E+00	12	lcl|NP_999028.1, lcl|NP_001230739.1, lcl|XP_003130728.1, lcl|XP_005661477.1, lcl|NP_999325.1, lcl|NP_001116561.1, lcl|NP_001153743.1, lcl|NP_001011507.1, lcl|XP_013834226.1, lcl|XP_020948034.1, lcl|NP_001153744.1, lcl|XP_005654909.1	79	lcl|XP_003124018.1, lcl|NP_001231090.1, lcl|NP_001302601.1, lcl|NP_999534.1, lcl|XP_013852534.1, lcl|NP_001116568.1, lcl|XP_003357134.1, lcl|NP_999125.1, lcl|XP_003356343.3, lcl|XP_020928400.1, lcl|NP_001170960.1, lcl|NP_001026967.1, lcl|XP_013850254.1, lcl|NP_001103898.1, lcl|XP_003124486.2, lcl|NP_001231647.1, lcl|NP_001107755.1, lcl|NP_001231081.1, lcl|XP_003131914.3, lcl|NP_001107753.1, lcl|N…	OVER
7	GO:0052548	regulation of endopeptidase activity	Biological Process	GO:0052547	regulation of peptidase activity	7.30E-03	2.14	1.00E+00	7	lcl|NP_001123430.1, lcl|NP_001123442.1, lcl|XP_003132625.1, lcl|NP_998952.1, lcl|NP_001230283.1, lcl|NP_001231403.1, lcl|XP_005654909.1	33	lcl|NP_001231090.1, lcl|XP_013833854.1, lcl|XP_013841434.1, lcl|NP_001230502.1, lcl|XP_013833856.2, lcl|NP_001231095.1, lcl|NP_001041538.1, lcl|XP_001928588.2, lcl|NP_001026967.1, lcl|XP_020955331.1, lcl|NP_001193278.1, lcl|NP_001231568.1, lcl|XP_003125783.1, lcl|NP_001004046.1, lcl|NP_001072131.1, lcl|XP_020955329.1, lcl|NP_001231061.1, lcl|NP_001072130.1, lcl|XP_013843662.2, lcl|XP_020941334.1,…	OVER
3	GO:1900046	regulation of hemostasis	Biological Process	GO:0050878, GO:0050789, GO:0007599	regulation of body fluid levels, regulation of biological process, hemostasis	8.80E-03	2.06	1.00E+00	3	lcl|NP_001123430.1, lcl|XP_001929181.1, lcl|NP_999239.1	5	lcl|XP_005657280.1, lcl|NP_001171377.1, lcl|XP_013843662.2, lcl|NP_001231568.1, lcl|NP_999407.1	OVER
4	GO:0030193	regulation of blood coagulation	Biological Process	GO:1900046, GO:0050818, GO:0007596, GO:0032101, GO:0061041	regulation of hemostasis, regulation of coagulation, blood coagulation, regulation of response to external stimulus, regulation of wound healing	8.80E-03	2.06	1.00E+00	3	lcl|NP_001123430.1, lcl|XP_001929181.1, lcl|NP_999239.1	5	lcl|XP_005657280.1, lcl|NP_001171377.1, lcl|XP_013843662.2, lcl|NP_001231568.1, lcl|NP_999407.1	OVER
5	GO:0042982	amyloid precursor protein metabolic process	Biological Process	GO:0019538	protein metabolic process	9.80E-03	2.01	1.00E+00	2	lcl|XP_001926746.1, lcl|NP_001230283.1	1	lcl|XP_003131755.1	OVER
5	GO:0034976	response to endoplasmic reticulum stress	Biological Process	GO:0033554	cellular response to stress	1.20E-02	1.92	1.00E+00	7	lcl|NP_001254763.1, lcl|NP_001098768.1, lcl|NP_001177113.1, lcl|NP_001182048.1, lcl|NP_001182041.1, lcl|XP_001929577.2, lcl|XP_003132136.3	37	lcl|XP_005662035.1, lcl|XP_003122589.1, lcl|NP_001231408.1, lcl|NP_001230754.1, lcl|NP_001137178.1, lcl|NP_001138854.1, lcl|NP_001131099.1, lcl|XP_013835092.1, lcl|XP_003125195.1, lcl|XP_003134825.1, lcl|NP_001230148.1, lcl|NP_999148.1, lcl|XP_003483480.1, lcl|XP_003132681.3, lcl|NP_001136368.1, lcl|XP_020923974.1, lcl|NP_001131101.1, lcl|NP_999050.1, lcl|NP_001070687.1, lcl|XP_020950042.1, lcl|X…	OVER
6	GO:0051346	negative regulation of hydrolase activity	Biological Process	GO:0043086, GO:0051336	negative regulation of catalytic activity, regulation of hydrolase activity	1.20E-02	1.92	1.00E+00	6	lcl|NP_001123430.1, lcl|XP_003132625.1, lcl|NP_001231403.1, lcl|NP_998952.1, lcl|NP_001230283.1, lcl|XP_005654909.1	28	lcl|NP_001231090.1, lcl|XP_013833854.1, lcl|XP_013841434.1, lcl|XP_013833856.2, lcl|NP_001003926.1, lcl|NP_001090965.1, lcl|XP_020955331.1, lcl|NP_001193278.1, lcl|NP_001231568.1, lcl|XP_005660847.1, lcl|NP_001002801.1, lcl|NP_001004046.1, lcl|NP_001072131.1, lcl|XP_020955329.1, lcl|NP_001231061.1, lcl|XP_001924578.1, lcl|NP_001072130.1, lcl|XP_013843662.2, lcl|XP_003354584.1, lcl|XP_001928879.1,…	OVER
4	GO:0050818	regulation of coagulation	Biological Process	GO:0051239, GO:0050817	regulation of multicellular organismal process, coagulation	1.30E-02	1.89	1.00E+00	3	lcl|NP_001123430.1, lcl|XP_001929181.1, lcl|NP_999239.1	6	lcl|XP_003129266.2, lcl|XP_005657280.1, lcl|NP_001171377.1, lcl|XP_013843662.2, lcl|NP_001231568.1, lcl|NP_999407.1	OVER
4	GO:0009266	response to temperature stimulus	Biological Process	GO:0009628	response to abiotic stimulus	1.30E-02	1.89	1.00E+00	3	lcl|XP_003482212.1, lcl|NP_001177113.1, lcl|XP_005674027.2	6	lcl|XP_005660149.1, lcl|XP_003354674.1, lcl|NP_001231092.1, lcl|XP_003358692.1, lcl|XP_003127042.1, lcl|NP_999204.1	OVER
4	GO:0045454	cell redox homeostasis	Biological Process	GO:0019725, GO:0050794	cellular homeostasis, regulation of cellular process	1.50E-02	1.82	1.00E+00	4	lcl|NP_001254763.1, lcl|NP_001182048.1, lcl|NP_001182041.1, lcl|XP_003482212.1	13	lcl|NP_999478.1, lcl|NP_001230825.1, lcl|NP_001231205.1, lcl|XP_001929028.1, lcl|NP_001131099.1, lcl|XP_001928284.1, lcl|XP_005660953.1, lcl|NP_999398.1, lcl|XP_001927971.1, lcl|NP_001162173.2, lcl|XP_003132681.3, lcl|XP_005654535.1, lcl|NP_001131101.1	OVER
6	GO:0061041	regulation of wound healing	Biological Process	GO:1903034, GO:0042060	regulation of response to wounding, wound healing	1.70E-02	1.77	1.00E+00	3	lcl|NP_001123430.1, lcl|XP_001929181.1, lcl|NP_999239.1	7	lcl|NP_001070685.1, lcl|XP_005657280.1, lcl|NP_001171377.1, lcl|XP_003128019.3, lcl|NP_999407.1, lcl|XP_013843662.2, lcl|NP_001231568.1	OVER
4	GO:0009611	response to wounding	Biological Process	GO:0006950	response to stress	1.80E-02	1.74	1.00E+00	6	lcl|NP_001123430.1, lcl|NP_001098768.1, lcl|XP_001929181.1, lcl|NP_999239.1, lcl|XP_001926024.1, lcl|XP_003130728.1	31	lcl|XP_020948473.1, lcl|XP_003123198.2, lcl|XP_003129361.1, lcl|XP_003133853.1, lcl|XP_003357179.1, lcl|XP_003357724.1, lcl|XP_003122217.3, lcl|XP_005657280.1, lcl|XP_003358046.1, lcl|NP_999167.1, lcl|XP_001927454.2, lcl|NP_001231568.1, lcl|NP_001070685.1, lcl|NP_001163988.1, lcl|XP_001929525.3, lcl|XP_020921039.1, lcl|XP_013843662.2, lcl|NP_001132945.1, lcl|XP_020923549.1, lcl|NP_001231438.1, lc…	OVER
7	GO:0043648	dicarboxylic acid metabolic process	Biological Process	GO:0019752	carboxylic acid metabolic process	1.80E-02	1.74	1.00E+00	4	lcl|NP_001231396.1, lcl|XP_003126932.3, lcl|NP_001172070.1, lcl|XP_003482212.1	14	lcl|NP_999039.1, lcl|XP_003353734.1, lcl|XP_003481677.1, lcl|XP_001927564.2, lcl|XP_003134070.2, lcl|NP_999092.1, lcl|NP_001090989.1, lcl|NP_999093.1, lcl|NP_001239142.1, lcl|XP_003127043.1, lcl|NP_001231271.1, lcl|NP_001177098.1, lcl|XP_001928924.1, lcl|NP_001231187.1	OVER
5	GO:0045948	positive regulation of translational initiation	Biological Process	GO:0045727, GO:0006446, GO:0006413	positive regulation of translation, regulation of translational initiation, translational initiation	1.90E-02	1.72	1.00E+00	2	lcl|NP_001177113.1, lcl|XP_013849657.1	2	lcl|XP_003131719.1, lcl|XP_020923974.1	OVER
5	GO:0042730	fibrinolysis	Biological Process	GO:0030195	negative regulation of blood coagulation	1.90E-02	1.72	1.00E+00	2	lcl|XP_001929181.1, lcl|NP_999239.1	2	lcl|NP_001231568.1, lcl|NP_999407.1	OVER
8	GO:0031639	plasminogen activation	Biological Process	GO:0031638	zymogen activation	1.90E-02	1.72	1.00E+00	2	lcl|NP_999239.1, lcl|NP_001230283.1	2	lcl|NP_001177146.1, lcl|XP_005669508.1	OVER
4	GO:0032101	regulation of response to external stimulus	Biological Process	GO:0009605, GO:0048583	response to external stimulus, regulation of response to stimulus	2.00E-02	1.70	1.00E+00	7	lcl|NP_001123430.1, lcl|NP_001230739.1, lcl|NP_001167604.1, lcl|XP_001929181.1, lcl|NP_999239.1, lcl|XP_013834226.1, lcl|NP_001153744.1	41	lcl|NP_001001260.1, lcl|XP_003482286.1, lcl|NP_001231090.1, lcl|XP_003125105.1, lcl|XP_003133853.1, lcl|NP_001230522.1, lcl|XP_005656096.1, lcl|NP_001302601.1, lcl|XP_003135572.1, lcl|XP_013849409.1, lcl|NP_001278853.1, lcl|XP_003129266.2, lcl|XP_001929219.1, lcl|NP_001170960.1, lcl|XP_005657280.1, lcl|NP_001231568.1, lcl|NP_001116658.1, lcl|XP_003124486.2, lcl|XP_003133889.1, lcl|NP_001231081.1,…	OVER
5	GO:1901605	alpha-amino acid metabolic process	Biological Process	GO:0006520	cellular amino acid metabolic process	2.00E-02	1.70	1.00E+00	7	lcl|NP_001231396.1, lcl|NP_001172070.1, lcl|NP_001161115.1, lcl|XP_003126932.3, lcl|NP_001191700.1, lcl|XP_001926738.1, lcl|XP_003482212.1	41	lcl|XP_005673261.1, lcl|NP_001121914.1, lcl|XP_003353734.1, lcl|XP_003481677.1, lcl|XP_003356696.1, lcl|XP_001927564.2, lcl|NP_001090904.1, lcl|NP_001230759.1, lcl|XP_013841392.1, lcl|NP_001131099.1, lcl|NP_999092.1, lcl|XP_003122673.2, lcl|XP_005670640.1, lcl|NP_999169.1, lcl|NP_999093.1, lcl|NP_001188310.1, lcl|NP_001186971.1, lcl|NP_001230627.1, lcl|NP_001231355.1, lcl|NP_001116634.1, lcl|NP_0…	OVER
4	GO:0030595	leukocyte chemotaxis	Biological Process	GO:0060326, GO:0050900	cell chemotaxis, leukocyte migration	2.30E-02	1.64	1.00E+00	3	lcl|NP_001167604.1, lcl|XP_013834226.1, lcl|NP_001153744.1	8	lcl|NP_001116658.1, lcl|XP_013837997.1, lcl|NP_001171377.1, lcl|NP_001230514.1, lcl|XP_005656096.1, lcl|NP_001116663.1, lcl|NP_001231322.1, lcl|XP_003135572.1	OVER
5	GO:0000096	sulfur amino acid metabolic process	Biological Process	GO:0006520, GO:0006790	cellular amino acid metabolic process, sulfur compound metabolic process	2.30E-02	1.64	1.00E+00	3	lcl|NP_001191700.1, lcl|XP_003482212.1, lcl|NP_001161115.1	8	lcl|XP_005670640.1, lcl|XP_003354827.1, lcl|NP_001188310.1, lcl|XP_003123394.3, lcl|NP_001186971.1, lcl|NP_001230627.1, lcl|NP_001230759.1, lcl|NP_001011727.1	OVER
5	GO:0006508	proteolysis	Biological Process	GO:0019538	protein metabolic process	2.70E-02	1.57	1.00E+00	17	lcl|XP_020953338.1, lcl|NP_001098768.1, lcl|NP_001230283.1, lcl|XP_001929181.1, lcl|NP_999239.1, lcl|NP_001231403.1, lcl|XP_003482212.1, lcl|XP_003354522.1, lcl|NP_001123430.1, lcl|NP_001123442.1, lcl|XP_003131834.2, lcl|XP_003132625.1, lcl|NP_001177113.1, lcl|NP_998952.1, lcl|XP_003132136.3, lcl|XP_001926738.1, lcl|XP_005654909.1	161	lcl|NP_001155875.1, lcl|NP_001231090.1, lcl|NP_999497.1, lcl|XP_003129361.1, lcl|XP_003127516.2, lcl|XP_003123386.2, lcl|NP_001231801.1, lcl|NP_001098774.1, lcl|NP_001229952.1, lcl|NP_001231071.1, lcl|XP_013835092.1, lcl|NP_001090965.1, lcl|NP_999100.2, lcl|XP_020933000.1, lcl|NP_001231282.1, lcl|NP_001138374.1, lcl|XP_013850254.1, lcl|XP_003124947.3, lcl|NP_001005349.1, lcl|XP_003128026.3, lcl|X…	OVER
5	GO:0060326	cell chemotaxis	Biological Process	GO:0070887, GO:0016477, GO:0006935	cellular response to chemical stimulus, cell migration, chemotaxis	2.90E-02	1.54	1.00E+00	3	lcl|NP_001167604.1, lcl|XP_013834226.1, lcl|NP_001153744.1	9	lcl|NP_001116658.1, lcl|XP_013837997.1, lcl|NP_001171377.1, lcl|NP_001230514.1, lcl|XP_005656096.1, lcl|NP_001116663.1, lcl|NP_001231322.1, lcl|NP_001231568.1, lcl|XP_003135572.1	OVER
5	GO:1903034	regulation of response to wounding	Biological Process	GO:0009611, GO:0080134	response to wounding, regulation of response to stress	2.90E-02	1.54	1.00E+00	3	lcl|NP_001123430.1, lcl|XP_001929181.1, lcl|NP_999239.1	9	lcl|NP_001070685.1, lcl|XP_005657280.1, lcl|NP_001171377.1, lcl|XP_003128019.3, lcl|XP_020921039.1, lcl|XP_003133853.1, lcl|NP_999407.1, lcl|XP_013843662.2, lcl|NP_001231568.1	OVER
3	GO:1900047	negative regulation of hemostasis	Biological Process	GO:1900046, GO:0048519, GO:0007599	regulation of hemostasis, negative regulation of biological process, hemostasis	3.00E-02	1.52	1.00E+00	2	lcl|XP_001929181.1, lcl|NP_999239.1	3	lcl|NP_001231568.1, lcl|NP_999407.1, lcl|XP_013843662.2	OVER
4	GO:0030195	negative regulation of blood coagulation	Biological Process	GO:0050819, GO:1900047, GO:0030193, GO:0007596, GO:0061045	negative regulation of coagulation, negative regulation of hemostasis, regulation of blood coagulation, blood coagulation, negative regulation of wound healing	3.00E-02	1.52	1.00E+00	2	lcl|XP_001929181.1, lcl|NP_999239.1	3	lcl|NP_001231568.1, lcl|NP_999407.1, lcl|XP_013843662.2	OVER
4	GO:1903035	negative regulation of response to wounding	Biological Process	GO:1903034, GO:0048585, GO:0009611	regulation of response to wounding, negative regulation of response to stimulus, response to wounding	3.00E-02	1.52	1.00E+00	2	lcl|XP_001929181.1, lcl|NP_999239.1	3	lcl|NP_001231568.1, lcl|NP_999407.1, lcl|XP_013843662.2	OVER
5	GO:0061045	negative regulation of wound healing	Biological Process	GO:0032102, GO:1903035, GO:0042060, GO:0061041	negative regulation of response to external stimulus, negative regulation of response to wounding, wound healing, regulation of wound healing	3.00E-02	1.52	1.00E+00	2	lcl|XP_001929181.1, lcl|NP_999239.1	3	lcl|NP_001231568.1, lcl|NP_999407.1, lcl|XP_013843662.2	OVER
6	GO:0045861	negative regulation of proteolysis	Biological Process	GO:0006508, GO:0032269, GO:0030162	proteolysis, negative regulation of cellular protein metabolic process, regulation of proteolysis	3.00E-02	1.52	1.00E+00	6	lcl|NP_001123430.1, lcl|XP_003132625.1, lcl|NP_001231403.1, lcl|NP_998952.1, lcl|NP_001230283.1, lcl|XP_005654909.1	35	lcl|NP_001231362.1, lcl|NP_001231090.1, lcl|XP_013833854.1, lcl|XP_013841434.1, lcl|XP_013833856.2, lcl|NP_001138854.1, lcl|XP_013835092.1, lcl|XP_003125195.1, lcl|NP_001090965.1, lcl|XP_020955331.1, lcl|XP_003124947.3, lcl|NP_001193278.1, lcl|NP_001231568.1, lcl|NP_001070687.1, lcl|XP_005660847.1, lcl|NP_001004046.1, lcl|NP_001072131.1, lcl|XP_020955329.1, lcl|NP_001231061.1, lcl|XP_005667607.2,…	OVER
6	GO:0006534	cysteine metabolic process	Biological Process	GO:0009069, GO:0000096	serine family amino acid metabolic process, sulfur amino acid metabolic process	3.00E-02	1.52	1.00E+00	2	lcl|XP_003482212.1, lcl|NP_001161115.1	3	lcl|NP_001188310.1, lcl|NP_001011727.1, lcl|XP_003123394.3	OVER
7	GO:0031638	zymogen activation	Biological Process	GO:0016485	protein processing	3.00E-02	1.52	1.00E+00	2	lcl|NP_999239.1, lcl|NP_001230283.1	3	lcl|NP_001177146.1, lcl|XP_005669508.1, lcl|NP_001026967.1	OVER
3	GO:0050900	leukocyte migration	Biological Process	GO:0002376, GO:0016477	immune system process, cell migration	3.10E-02	1.51	1.00E+00	4	lcl|NP_001167604.1, lcl|XP_003130728.1, lcl|XP_013834226.1, lcl|NP_001153744.1	17	lcl|NP_001116658.1, lcl|XP_003124486.2, lcl|NP_001107755.1, lcl|XP_013837997.1, lcl|NP_001230514.1, lcl|XP_005656096.1, lcl|XP_003135572.1, lcl|NP_001278853.1, lcl|XP_003134773.1, lcl|NP_998981.1, lcl|NP_001171377.1, lcl|NP_999073.1, lcl|NP_999133.1, lcl|NP_001116663.1, lcl|NP_001231322.1, lcl|XP_020921784.1, lcl|NP_001231366.1	OVER
5	GO:0009063	cellular amino acid catabolic process	Biological Process	GO:0046395, GO:0006520, GO:1901565	carboxylic acid catabolic process, cellular amino acid metabolic process, organonitrogen compound catabolic process	3.10E-02	1.51	1.00E+00	4	lcl|NP_001231396.1, lcl|XP_003126932.3, lcl|NP_001172070.1, lcl|NP_001161115.1	17	lcl|XP_003354827.1, lcl|XP_005673261.1, lcl|NP_001231148.1, lcl|XP_003481677.1, lcl|XP_003356696.1, lcl|XP_005656456.1, lcl|NP_001231813.1, lcl|XP_003126081.1, lcl|NP_999562.1, lcl|NP_999092.1, lcl|XP_003122673.2, lcl|NP_999169.1, lcl|NP_999093.1, lcl|NP_001177098.1, lcl|XP_003129045.3, lcl|XP_020949080.1, lcl|NP_001231355.1	OVER
3	GO:0006955	immune response	Biological Process	GO:0002376, GO:0050896	immune system process, response to stimulus	3.60E-02	1.44	1.00E+00	8	lcl|XP_005661477.1, lcl|NP_999325.1, lcl|NP_001116561.1, lcl|NP_001011507.1, lcl|XP_013834226.1, lcl|XP_020948034.1, lcl|NP_001153744.1, lcl|XP_005654909.1	58	lcl|NP_001116568.1, lcl|XP_020928400.1, lcl|NP_001170960.1, lcl|NP_001026967.1, lcl|XP_001929173.1, lcl|XP_013850254.1, lcl|NP_001103898.1, lcl|XP_003129789.1, lcl|XP_003124486.2, lcl|NP_001231647.1, lcl|NP_001107753.1, lcl|XP_020941680.1, lcl|NP_001230576.1, lcl|NP_001041697.1, lcl|NP_001090917.1, lcl|NP_001231412.1, lcl|XP_003355262.2, lcl|NP_998981.1, lcl|XP_020936478.1, lcl|XP_001925971.4, lc…	OVER
4	GO:0006575	cellular modified amino acid metabolic process	Biological Process	GO:0044237, GO:1901564	cellular metabolic process, organonitrogen compound metabolic process	3.60E-02	1.44	1.00E+00	5	lcl|NP_001231396.1, lcl|NP_001191700.1, lcl|XP_001926738.1, lcl|NP_999298.1, lcl|XP_003482212.1	27	lcl|XP_003135559.1, lcl|XP_003354827.1, lcl|NP_001121914.1, lcl|XP_020954120.1, lcl|XP_003353734.1, lcl|NP_999204.1, lcl|NP_001230146.1, lcl|NP_001090904.1, lcl|XP_020951248.1, lcl|NP_001131099.1, lcl|XP_003361422.1, lcl|XP_003124605.2, lcl|NP_001188310.1, lcl|NP_001186971.1, lcl|XP_003123394.3, lcl|NP_999215.1, lcl|NP_001072131.1, lcl|NP_001011727.1, lcl|NP_001230308.1, lcl|NP_001090955.1, lcl|N…	OVER
5	GO:0042060	wound healing	Biological Process	GO:0009611	response to wounding	3.60E-02	1.44	1.00E+00	5	lcl|NP_001123430.1, lcl|NP_001098768.1, lcl|XP_001929181.1, lcl|NP_999239.1, lcl|XP_003130728.1	27	lcl|XP_020948473.1, lcl|XP_003123198.2, lcl|XP_003129361.1, lcl|XP_003357179.1, lcl|XP_003357724.1, lcl|XP_003122217.3, lcl|XP_005657280.1, lcl|XP_003358046.1, lcl|NP_999167.1, lcl|NP_001231568.1, lcl|NP_001070685.1, lcl|NP_001163988.1, lcl|XP_001929525.3, lcl|XP_013843662.2, lcl|NP_001132945.1, lcl|NP_001231438.1, lcl|NP_001171377.1, lcl|XP_003128019.3, lcl|NP_999407.1, lcl|XP_003124328.1, lcl|X…	OVER
6	GO:0016485	protein processing	Biological Process	GO:0006508, GO:0051604	proteolysis, protein maturation	3.60E-02	1.44	1.00E+00	3	lcl|XP_020953338.1, lcl|NP_999239.1, lcl|NP_001230283.1	10	lcl|XP_003482611.2, lcl|XP_003133368.1, lcl|XP_001928821.1, lcl|XP_003130503.1, lcl|NP_001177146.1, lcl|NP_001026967.1, lcl|XP_001925416.3, lcl|XP_005667607.2, lcl|XP_003128026.3, lcl|XP_005669508.1	OVER
6	GO:0030162	regulation of proteolysis	Biological Process	GO:0006508, GO:0051246	proteolysis, regulation of protein metabolic process	3.80E-02	1.42	1.00E+00	9	lcl|NP_001123430.1, lcl|NP_001123442.1, lcl|XP_003132625.1, lcl|NP_998952.1, lcl|NP_001230283.1, lcl|NP_001231403.1, lcl|XP_003482212.1, lcl|XP_005654909.1, lcl|XP_003354522.1	70	lcl|NP_001231090.1, lcl|NP_999497.1, lcl|XP_003127516.2, lcl|XP_003123386.2, lcl|NP_001230502.1, lcl|NP_001138854.1, lcl|XP_013835092.1, lcl|XP_003125195.1, lcl|NP_001041538.1, lcl|NP_001090965.1, lcl|NP_999148.1, lcl|XP_001928588.2, lcl|NP_001026967.1, lcl|XP_003124947.3, lcl|XP_003124756.2, lcl|XP_001927901.1, lcl|NP_001230110.2, lcl|NP_001072130.1, lcl|XP_013843662.2, lcl|XP_003133716.2, lcl|X…	OVER
2	GO:0002376	immune system process	Biological Process	GO:0008150	biological_process	4.10E-02	1.39	1.00E+00	15	lcl|XP_005660429.1, lcl|XP_005661477.1, lcl|NP_001116561.1, lcl|NP_001153743.1, lcl|NP_001011507.1, lcl|NP_001231403.1, lcl|XP_003356046.1, lcl|XP_020948034.1, lcl|NP_001153744.1, lcl|NP_001167604.1, lcl|XP_003130728.1, lcl|NP_999325.1, lcl|XP_013848556.1, lcl|XP_013834226.1, lcl|XP_005654909.1	144	lcl|NP_001231090.1, lcl|XP_013841392.1, lcl|NP_001116568.1, lcl|XP_020928400.1, lcl|XP_003128987.3, lcl|NP_999459.1, lcl|XP_013850254.1, lcl|NP_001231316.1, lcl|XP_003354050.1, lcl|NP_001231647.1, lcl|NP_001107755.1, lcl|XP_003131914.3, lcl|XP_020941680.1, lcl|NP_001230576.1, lcl|XP_005660200.1, lcl|NP_001026957.1, lcl|XP_005655834.1, lcl|XP_020955511.1, lcl|XP_020936478.1, lcl|XP_001925971.4, lc…	OVER
5	GO:0043086	negative regulation of catalytic activity	Biological Process	GO:0044092, GO:0050790	negative regulation of molecular function, regulation of catalytic activity	4.20E-02	1.38	1.00E+00	7	lcl|NP_001123430.1, lcl|XP_003132625.1, lcl|NP_001177113.1, lcl|NP_998952.1, lcl|NP_001230283.1, lcl|NP_001231403.1, lcl|XP_005654909.1	49	lcl|NP_001231090.1, lcl|NP_001231092.1, lcl|NP_999497.1, lcl|XP_003127516.2, lcl|XP_003130561.3, lcl|NP_001090965.1, lcl|XP_003127375.1, lcl|XP_001924905.2, lcl|XP_003123708.1, lcl|NP_001002801.1, lcl|XP_005673254.1, lcl|NP_001072130.1, lcl|XP_013843662.2, lcl|NP_001231412.1, lcl|XP_003354584.1, lcl|XP_001928879.1, lcl|NP_001090955.1, lcl|NP_999481.1, lcl|XP_020936478.1, lcl|XP_003135559.1, lcl|X…	OVER
3	GO:0035036	sperm-egg recognition	Biological Process	GO:0007338, GO:0009988, GO:0022414	single fertilization, cell-cell recognition, reproductive process	4.40E-02	1.36	1.00E+00	2	lcl|XP_003130728.1, lcl|XP_003132625.1	4	lcl|XP_003125148.1, lcl|NP_001230356.1, lcl|NP_999098.1, lcl|NP_001163991.1	OVER
3	GO:0072376	protein activation cascade	Biological Process	GO:0019538, GO:0050896	protein metabolic process, response to stimulus	4.40E-02	1.36	1.00E+00	2	lcl|NP_001123430.1, lcl|NP_999325.1	4	lcl|XP_013834643.1, lcl|XP_003130503.1, lcl|XP_005667607.2, lcl|XP_020936478.1	OVER
3	GO:0031341	regulation of cell killing	Biological Process	GO:0050789, GO:0001906	regulation of biological process, cell killing	4.40E-02	1.36	1.00E+00	2	lcl|NP_001011507.1, lcl|NP_001153547.1	4	lcl|NP_001001649.2, lcl|NP_001155109.1, lcl|NP_001104726.1, lcl|XP_001926511.1	OVER
3	GO:0008037	cell recognition	Biological Process	GO:0009987	cellular process	4.40E-02	1.36	1.00E+00	2	lcl|XP_003130728.1, lcl|XP_003132625.1	4	lcl|XP_003125148.1, lcl|NP_001230356.1, lcl|NP_999098.1, lcl|NP_001163991.1	OVER
3	GO:0044706	multi-multicellular organism process	Biological Process	GO:0032501, GO:0051704	multicellular organismal process, multi-organism process	4.40E-02	1.36	1.00E+00	2	lcl|XP_003130728.1, lcl|NP_001231403.1	4	lcl|NP_001188313.1, lcl|NP_001231169.1, lcl|NP_001231435.1, lcl|NP_001231460.1	OVER
4	GO:0050921	positive regulation of chemotaxis	Biological Process	GO:0040017, GO:0050920, GO:0032103, GO:0006935	positive regulation of locomotion, regulation of chemotaxis, positive regulation of response to external stimulus, chemotaxis	4.40E-02	1.36	1.00E+00	2	lcl|NP_001167604.1, lcl|XP_013834226.1	4	lcl|NP_001116658.1, lcl|NP_001116663.1, lcl|NP_001230514.1, lcl|XP_005656096.1	OVER
4	GO:0032102	negative regulation of response to external stimulus	Biological Process	GO:0009605, GO:0048585, GO:0032101	response to external stimulus, negative regulation of response to stimulus, regulation of response to external stimulus	4.40E-02	1.36	1.00E+00	3	lcl|XP_001929181.1, lcl|NP_999239.1, lcl|NP_001230739.1	11	lcl|NP_001001260.1, lcl|XP_003124486.2, lcl|XP_003133889.1, lcl|XP_001929219.1, lcl|XP_003125105.1, lcl|XP_003122689.1, lcl|NP_001231441.1, lcl|NP_999407.1, lcl|XP_013843662.2, lcl|NP_001231568.1, lcl|XP_020921784.1	OVER
4	GO:0050819	negative regulation of coagulation	Biological Process	GO:0051241, GO:0050818, GO:0050817	negative regulation of multicellular organismal process, regulation of coagulation, coagulation	4.40E-02	1.36	1.00E+00	2	lcl|XP_001929181.1, lcl|NP_999239.1	4	lcl|XP_003129266.2, lcl|XP_013843662.2, lcl|NP_001231568.1, lcl|NP_999407.1	OVER
4	GO:0009408	response to heat	Biological Process	GO:0006950, GO:0009266	response to stress, response to temperature stimulus	4.40E-02	1.36	1.00E+00	2	lcl|XP_003482212.1, lcl|XP_005674027.2	4	lcl|XP_005660149.1, lcl|XP_003354674.1, lcl|NP_001231092.1, lcl|XP_003127042.1	OVER
4	GO:0009988	cell-cell recognition	Biological Process	GO:0008037	cell recognition	4.40E-02	1.36	1.00E+00	2	lcl|XP_003130728.1, lcl|XP_003132625.1	4	lcl|XP_003125148.1, lcl|NP_001230356.1, lcl|NP_999098.1, lcl|NP_001163991.1	OVER
4	GO:0007339	binding of sperm to zona pellucida	Biological Process	GO:0035036	sperm-egg recognition	4.40E-02	1.36	1.00E+00	2	lcl|XP_003130728.1, lcl|XP_003132625.1	4	lcl|XP_003125148.1, lcl|NP_001230356.1, lcl|NP_999098.1, lcl|NP_001163991.1	OVER
5	GO:0042572	retinol metabolic process	Biological Process	GO:0034754, GO:0001523, GO:0034308	cellular hormone metabolic process, retinoid metabolic process, primary alcohol metabolic process	4.40E-02	1.36	1.00E+00	2	lcl|NP_999377.1, lcl|XP_003124992.1	4	lcl|XP_001928802.1, lcl|XP_003125388.1, lcl|NP_001138695.1, lcl|NP_001026959.1	OVER
5	GO:0002690	positive regulation of leukocyte chemotaxis	Biological Process	GO:0002687, GO:0050921, GO:0030595, GO:0002688	positive regulation of leukocyte migration, positive regulation of chemotaxis, leukocyte chemotaxis, regulation of leukocyte chemotaxis	4.40E-02	1.36	1.00E+00	2	lcl|NP_001167604.1, lcl|XP_013834226.1	4	lcl|NP_001116658.1, lcl|NP_001116663.1, lcl|NP_001230514.1, lcl|XP_005656096.1	OVER
5	GO:0006767	water-soluble vitamin metabolic process	Biological Process	GO:0006766	vitamin metabolic process	4.40E-02	1.36	1.00E+00	2	lcl|NP_999298.1, lcl|XP_003482212.1	4	lcl|NP_001123420.1, lcl|XP_001928758.1, lcl|XP_003130335.2, lcl|NP_999215.1	OVER
6	GO:0015850	organic hydroxy compound transport	Biological Process	GO:0071702	organic substance transport	4.40E-02	1.36	1.00E+00	2	lcl|NP_001098768.1, lcl|NP_001302536.1	4	lcl|NP_001072131.1, lcl|NP_001230371.1, lcl|NP_001002801.1, lcl|NP_001121917.1	OVER
