# Supplementary material for: Acute Endoplasmic Reticulum Stress Induces Inflammation Reaction, Complement System Activation, and Lipid Metabolism Disorder of Piglet Livers: A Proteomic Approach
Source: Front Physiol. 2022 Apr 13;13:857853. doi: 10.3389/fphys.2022.857853 (PMC9043290; doi:10.3389/fphys.2022.857853)
Supplement: Supplementary file 1 [file DataSheet1.ZIP › CSV/GO enrichment CC.csv]

Level	GO ID	GO Name	GO Type	Parents (ACC)	Parents (Name)	P-Value	��-Log10 P-value	FDR	#SeqTest	SeqTest	#SeqRef	SeqRef	OVER/UNDER
4	GO:0016021	integral component of membrane	Cellular Component	GO:0031224	intrinsic component of membrane	4.10E-04	3.39	2.00E-01	28	lcl|XP_001927122.3, lcl|XP_003129115.1, lcl|XP_001929181.1, lcl|NP_001153547.1, lcl|XP_003480935.1, lcl|NP_001265679.1, lcl|NP_001011507.1, lcl|NP_001038082.1, lcl|XP_005674027.2, lcl|NP_001167604.1, lcl|XP_003130728.1, lcl|XP_013853463.2, lcl|XP_001926746.1, lcl|NP_001302536.1, lcl|XP_005671423.1, lcl|NP_001161307.1, lcl|XP_020953338.1, lcl|XP_003354792.1, lcl|NP_001103890.1, lcl|NP_001231560.1,…	224	lcl|XP_005672029.1, lcl|XP_003358456.1, lcl|XP_001925861.1, lcl|NP_999576.1, lcl|XP_001926590.3, lcl|XP_020952358.1, lcl|NP_001034839.1, lcl|XP_020932875.1, lcl|XP_003358565.1, lcl|XP_005666596.1, lcl|XP_001928729.1, lcl|XP_013834996.1, lcl|XP_003361930.1, lcl|XP_003126475.1, lcl|NP_001072136.1, lcl|NP_001230139.1, lcl|XP_003122718.1, lcl|XP_020923940.1, lcl|XP_003123084.1, lcl|NP_001116685.1, lc…	OVER
3	GO:0031224	intrinsic component of membrane	Cellular Component	GO:0044425	membrane part	4.40E-04	3.36	2.00E-01	28	lcl|XP_001927122.3, lcl|XP_003129115.1, lcl|XP_001929181.1, lcl|NP_001153547.1, lcl|XP_003480935.1, lcl|NP_001265679.1, lcl|NP_001011507.1, lcl|NP_001038082.1, lcl|XP_005674027.2, lcl|NP_001167604.1, lcl|XP_003130728.1, lcl|XP_013853463.2, lcl|XP_001926746.1, lcl|NP_001302536.1, lcl|XP_005671423.1, lcl|NP_001161307.1, lcl|XP_020953338.1, lcl|XP_003354792.1, lcl|NP_001103890.1, lcl|NP_001231560.1,…	225	lcl|XP_005672029.1, lcl|XP_003358456.1, lcl|XP_001925861.1, lcl|NP_999576.1, lcl|XP_001926590.3, lcl|XP_020952358.1, lcl|NP_001034839.1, lcl|XP_020932875.1, lcl|XP_003358565.1, lcl|XP_005666596.1, lcl|XP_001928729.1, lcl|XP_013834996.1, lcl|XP_003361930.1, lcl|XP_003126475.1, lcl|NP_001072136.1, lcl|NP_001230139.1, lcl|XP_003122718.1, lcl|XP_020923940.1, lcl|XP_003123084.1, lcl|NP_001116685.1, lc…	OVER
5	GO:0005788	endoplasmic reticulum lumen	Cellular Component	GO:0070013, GO:0044432	intracellular organelle lumen, endoplasmic reticulum part	1.10E-03	2.96	3.50E-01	4	lcl|NP_001254763.1, lcl|NP_001098768.1, lcl|NP_001177113.1, lcl|NP_001167604.1	5	lcl|XP_003483480.1, lcl|XP_003123541.1, lcl|NP_001131101.1, lcl|XP_003129882.1, lcl|XP_003125195.1	OVER
4	GO:0005783	endoplasmic reticulum	Cellular Component	GO:0012505, GO:0043231, GO:0044444	endomembrane system, intracellular membrane-bounded organelle, cytoplasmic part	1.80E-03	2.74	4.20E-01	19	lcl|XP_001927122.3, lcl|NP_001254763.1, lcl|NP_001098768.1, lcl|NP_001182048.1, lcl|NP_001231560.1, lcl|NP_001106907.1, lcl|NP_001182041.1, lcl|XP_020922086.1, lcl|XP_001929577.2, lcl|NP_001230283.1, lcl|XP_003124992.1, lcl|NP_999520.1, lcl|NP_001177113.1, lcl|NP_001167604.1, lcl|XP_003484071.1, lcl|XP_003127625.1, lcl|XP_001926746.1, lcl|XP_003132136.3, lcl|XP_013844843.1	141	lcl|XP_005662035.1, lcl|XP_005672029.1, lcl|NP_001182266.1, lcl|XP_013838788.1, lcl|NP_001231843.1, lcl|NP_001090904.1, lcl|XP_003130588.1, lcl|NP_001231071.1, lcl|NP_999229.1, lcl|XP_003357366.1, lcl|XP_020932875.1, lcl|XP_003483480.1, lcl|XP_003132681.3, lcl|NP_001231316.1, lcl|NP_001131101.1, lcl|XP_003358565.1, lcl|NP_001231527.1, lcl|XP_003360214.1, lcl|XP_003133368.1, lcl|XP_013834996.1, lc…	OVER
4	GO:0009897	external side of plasma membrane	Cellular Component	GO:0044459, GO:0009986, GO:0098552	plasma membrane part, cell surface, side of membrane	3.40E-03	2.47	6.40E-01	3	lcl|NP_001167604.1, lcl|XP_003130728.1, lcl|NP_001011507.1	3	lcl|XP_003129266.2, lcl|NP_998981.1, lcl|XP_003124422.2	OVER
3	GO:0042175	nuclear outer membrane-endoplasmic reticulum membrane network	Cellular Component	GO:0016020, GO:0012505, GO:0044464	membrane, endomembrane system, cell part	2.80E-02	1.55	1.00E+00	9	lcl|NP_001098768.1, lcl|NP_001177113.1, lcl|NP_001167604.1, lcl|XP_001929577.2, lcl|XP_001926746.1, lcl|XP_003124992.1, lcl|XP_003132136.3, lcl|XP_013844843.1, lcl|NP_999520.1	66	lcl|XP_005672029.1, lcl|NP_001231408.1, lcl|NP_001182266.1, lcl|XP_020931432.1, lcl|XP_003130588.1, lcl|XP_013852534.1, lcl|NP_001231071.1, lcl|NP_001041538.1, lcl|XP_003123722.1, lcl|NP_001193370.1, lcl|XP_020932875.1, lcl|XP_001924810.1, lcl|NP_001131101.1, lcl|XP_003358565.1, lcl|XP_003133368.1, lcl|XP_003123708.1, lcl|XP_013834996.1, lcl|NP_001229989.1, lcl|NP_001230139.1, lcl|NP_001153086.1,…	OVER
3	GO:0005789	endoplasmic reticulum membrane	Cellular Component	GO:0044425, GO:0098827, GO:0016020, GO:0042175, GO:0044432	membrane part, endoplasmic reticulum subcompartment, membrane, nuclear outer membrane-endoplasmic reticulum membrane network, endoplasmic reticulum part	2.80E-02	1.55	1.00E+00	9	lcl|NP_001098768.1, lcl|NP_001177113.1, lcl|NP_001167604.1, lcl|XP_001929577.2, lcl|XP_001926746.1, lcl|XP_003124992.1, lcl|XP_003132136.3, lcl|XP_013844843.1, lcl|NP_999520.1	66	lcl|XP_005672029.1, lcl|NP_001231408.1, lcl|NP_001182266.1, lcl|XP_020931432.1, lcl|XP_003130588.1, lcl|XP_013852534.1, lcl|NP_001231071.1, lcl|NP_001041538.1, lcl|XP_003123722.1, lcl|NP_001193370.1, lcl|XP_020932875.1, lcl|XP_001924810.1, lcl|NP_001131101.1, lcl|XP_003358565.1, lcl|XP_003133368.1, lcl|XP_003123708.1, lcl|XP_013834996.1, lcl|NP_001229989.1, lcl|NP_001230139.1, lcl|NP_001153086.1,…	OVER
4	GO:0044432	endoplasmic reticulum part	Cellular Component	GO:0005783, GO:0044446, GO:0044444	endoplasmic reticulum, intracellular organelle part, cytoplasmic part	3.00E-02	1.52	1.00E+00	10	lcl|NP_001254763.1, lcl|NP_001098768.1, lcl|NP_001177113.1, lcl|NP_001167604.1, lcl|XP_001929577.2, lcl|XP_001926746.1, lcl|XP_003124992.1, lcl|XP_003132136.3, lcl|XP_013844843.1, lcl|NP_999520.1	78	lcl|XP_005672029.1, lcl|NP_001231408.1, lcl|NP_001182266.1, lcl|XP_003357800.1, lcl|XP_020931432.1, lcl|NP_001090904.1, lcl|XP_003130588.1, lcl|XP_013852534.1, lcl|NP_001231071.1, lcl|XP_003125195.1, lcl|NP_001041538.1, lcl|XP_003123722.1, lcl|NP_001193370.1, lcl|XP_020932875.1, lcl|XP_003483480.1, lcl|NP_001038086.3, lcl|XP_001924810.1, lcl|NP_001131101.1, lcl|XP_003358565.1, lcl|XP_003133368.1,…	OVER
2	GO:0044425	membrane part	Cellular Component	GO:0016020, GO:0005575	membrane, cellular_component	3.20E-02	1.49	1.00E+00	36	lcl|XP_001927122.3, lcl|XP_003129115.1, lcl|XP_001929577.2, lcl|XP_003124992.1, lcl|XP_001929181.1, lcl|NP_001153547.1, lcl|XP_003480935.1, lcl|NP_001265679.1, lcl|NP_001011507.1, lcl|NP_001038082.1, lcl|NP_001177113.1, lcl|XP_005674027.2, lcl|NP_999166.1, lcl|NP_001167604.1, lcl|XP_003130728.1, lcl|XP_013853463.2, lcl|XP_020922175.1, lcl|XP_001926746.1, lcl|NP_001302536.1, lcl|XP_005671423.1, lc…	425	lcl|NP_001182266.1, lcl|NP_001302601.1, lcl|XP_003130588.1, lcl|XP_001926590.3, lcl|NP_001177123.1, lcl|XP_020933988.1, lcl|XP_003357366.1, lcl|XP_003123529.3, lcl|XP_020952358.1, lcl|XP_020933000.1, lcl|NP_001034839.1, lcl|XP_005666596.1, lcl|XP_001928729.1, lcl|XP_005663592.1, lcl|XP_003126475.1, lcl|NP_001072136.1, lcl|XP_003122718.1, lcl|NP_001026957.1, lcl|XP_001925858.3, lcl|XP_001926853.1,…	OVER
2	GO:0005576	extracellular region	Cellular Component	GO:0005575	cellular_component	3.30E-02	1.48	1.00E+00	46	lcl|XP_020926395.1, lcl|XP_003128108.1, lcl|NP_001106907.1, lcl|NP_001230604.1, lcl|XP_001924955.1, lcl|XP_001929181.1, lcl|XP_003480935.1, lcl|NP_001231465.1, lcl|NP_001011507.1, lcl|NP_001231403.1, lcl|XP_003356046.1, lcl|NP_999553.1, lcl|NP_001123430.1, lcl|NP_999377.1, lcl|XP_003131834.2, lcl|XP_003132625.1, lcl|NP_001177113.1, lcl|NP_001167604.1, lcl|XP_003130728.1, lcl|NP_998952.1, lcl|XP_0…	573	lcl|NP_001137175.1, lcl|NP_999538.1, lcl|XP_003130588.1, lcl|XP_020943521.1, lcl|NP_999395.1, lcl|NP_001177123.1, lcl|XP_003131508.1, lcl|NP_001231282.1, lcl|NP_001230999.1, lcl|XP_020922632.1, lcl|XP_003133809.1, lcl|XP_003134937.1, lcl|XP_001928912.1, lcl|NP_001001587.1, lcl|XP_005663592.1, lcl|NP_001002801.1, lcl|NP_001188313.1, lcl|XP_005657006.1, lcl|XP_003126475.1, lcl|XP_003124656.3, lcl|N…	OVER
5	GO:0098827	endoplasmic reticulum subcompartment	Cellular Component	GO:0031984, GO:0044432	organelle subcompartment, endoplasmic reticulum part	3.80E-02	1.42	1.00E+00	9	lcl|NP_001098768.1, lcl|NP_001177113.1, lcl|NP_001167604.1, lcl|XP_001929577.2, lcl|XP_001926746.1, lcl|XP_003124992.1, lcl|XP_003132136.3, lcl|XP_013844843.1, lcl|NP_999520.1	70	lcl|XP_005672029.1, lcl|NP_001231408.1, lcl|NP_001182266.1, lcl|XP_003357800.1, lcl|XP_020931432.1, lcl|XP_003130588.1, lcl|XP_013852534.1, lcl|NP_001231071.1, lcl|NP_001041538.1, lcl|XP_003123722.1, lcl|NP_001193370.1, lcl|XP_020932875.1, lcl|XP_001924810.1, lcl|NP_001131101.1, lcl|XP_003358565.1, lcl|XP_003133368.1, lcl|XP_003123708.1, lcl|XP_013834996.1, lcl|NP_001229989.1, lcl|NP_001230139.1,…	OVER
2	GO:0016020	membrane	Cellular Component	GO:0005575	cellular_component	4.20E-02	1.38	1.00E+00	60	lcl|XP_001927122.3, lcl|NP_001106907.1, lcl|XP_003124992.1, lcl|XP_003480935.1, lcl|NP_001094497.1, lcl|NP_001265679.1, lcl|NP_001011507.1, lcl|XP_003356046.1, lcl|NP_001038082.1, lcl|NP_001167604.1, lcl|XP_003484071.1, lcl|XP_020922175.1, lcl|XP_001926746.1, lcl|NP_001302536.1, lcl|XP_020935450.1, lcl|NP_001230740.1, lcl|NP_001161307.1, lcl|XP_003354792.1, lcl|NP_001106688.1, lcl|NP_001103890.1,…	796	lcl|NP_001137175.1, lcl|XP_003130588.1, lcl|XP_020943521.1, lcl|XP_003357366.1, lcl|XP_003123529.3, lcl|XP_020952358.1, lcl|XP_003123691.1, lcl|XP_020933000.1, lcl|NP_001034839.1, lcl|NP_001230999.1, lcl|XP_003130290.1, lcl|XP_005666596.1, lcl|XP_003122597.4, lcl|XP_020935323.1, lcl|XP_020947359.1, lcl|XP_003132418.1, lcl|XP_003122718.1, lcl|XP_003125203.2, lcl|NP_001026957.1, lcl|XP_001925858.3,…	OVER
3	GO:0009986	cell surface	Cellular Component	GO:0044464	cell part	5.00E-02	1.30	1.00E+00	5	lcl|NP_001254763.1, lcl|NP_001182041.1, lcl|NP_001167604.1, lcl|XP_003130728.1, lcl|NP_001011507.1	30	lcl|XP_020933611.1, lcl|NP_001230522.1, lcl|NP_001231920.1, lcl|XP_020934877.1, lcl|NP_001003926.1, lcl|XP_005661508.1, lcl|XP_005672670.3, lcl|XP_003129266.2, lcl|NP_001230722.1, lcl|XP_003483480.1, lcl|NP_001131101.1, lcl|XP_005662230.1, lcl|NP_001107755.1, lcl|XP_013837997.1, lcl|XP_003481932.1, lcl|XP_013846294.1, lcl|NP_001230366.1, lcl|XP_003124422.2, lcl|NP_001070681.1, lcl|NP_001090955.1,…	OVER
