# Supplementary material for: Acute Endoplasmic Reticulum Stress Induces Inflammation Reaction, Complement System Activation, and Lipid Metabolism Disorder of Piglet Livers: A Proteomic Approach
Source: Front Physiol. 2022 Apr 13;13:857853. doi: 10.3389/fphys.2022.857853 (PMC9043290; doi:10.3389/fphys.2022.857853)
Supplement: Supplementary file 1 [file DataSheet1.ZIP › CSV/GO enrichment MF.csv]

Level	GO ID	GO Name	GO Type	Parents (ACC)	Parents (Name)	P-Value	��-Log10 P-value	FDR	#SeqTest	SeqTest	#SeqRef	SeqRef	OVER/UNDER
5	GO:0016758	transferase activity, transferring hexosyl groups	Molecular Function	GO:0016757	transferase activity, transferring glycosyl groups	8.10E-06	5.09	9.50E-03	9	lcl|XP_003129115.1, lcl|XP_003130728.1, lcl|XP_013853463.2, lcl|XP_001929577.2, lcl|XP_005656566.2, lcl|XP_003132136.3, lcl|NP_001265679.1, lcl|XP_005672351.1, lcl|XP_003357000.2	17	lcl|XP_020934968.1, lcl|XP_003129882.1, lcl|XP_013834996.1, lcl|XP_003129119.1, lcl|XP_013840053.1, lcl|XP_020933911.1, lcl|NP_001094499.1, lcl|NP_001072136.1, lcl|NP_001231053.1, lcl|NP_001121954.1, lcl|XP_001927809.4, lcl|XP_020957068.1, lcl|XP_020932875.1, lcl|NP_999109.1, lcl|XP_020957063.1, lcl|XP_005672350.1, lcl|NP_001116644.1	OVER
5	GO:0008194	UDP-glycosyltransferase activity	Molecular Function	GO:0016757	transferase activity, transferring glycosyl groups	1.50E-05	4.82	9.50E-03	7	lcl|XP_003129115.1, lcl|XP_003130728.1, lcl|XP_013853463.2, lcl|XP_005656566.2, lcl|NP_001265679.1, lcl|XP_005672351.1, lcl|XP_003357000.2	9	lcl|XP_001927809.4, lcl|XP_020957068.1, lcl|XP_003129119.1, lcl|XP_013840053.1, lcl|NP_001072136.1, lcl|NP_001231053.1, lcl|XP_020957063.1, lcl|NP_001121954.1, lcl|XP_005672350.1	OVER
4	GO:0016757	transferase activity, transferring glycosyl groups	Molecular Function	GO:0016740	transferase activity	2.20E-05	4.66	9.50E-03	9	lcl|XP_003129115.1, lcl|XP_003130728.1, lcl|XP_013853463.2, lcl|XP_001929577.2, lcl|XP_005656566.2, lcl|XP_003132136.3, lcl|NP_001265679.1, lcl|XP_005672351.1, lcl|XP_003357000.2	20	lcl|XP_020934968.1, lcl|XP_003129882.1, lcl|XP_013834996.1, lcl|XP_003129119.1, lcl|XP_013840053.1, lcl|XP_020933911.1, lcl|NP_001094499.1, lcl|NP_001072136.1, lcl|NP_001231053.1, lcl|NP_001121954.1, lcl|NP_001170960.1, lcl|XP_001927809.4, lcl|XP_020957068.1, lcl|XP_020932875.1, lcl|NP_999109.1, lcl|XP_003124947.3, lcl|XP_003355772.1, lcl|XP_020957063.1, lcl|XP_005672350.1, lcl|NP_001116644.1	OVER
6	GO:0015020	glucuronosyltransferase activity	Molecular Function	GO:0008194, GO:0016758	UDP-glycosyltransferase activity, transferase activity, transferring hexosyl groups	2.50E-05	4.60	9.50E-03	6	lcl|XP_005656566.2, lcl|XP_003129115.1, lcl|NP_001265679.1, lcl|XP_005672351.1, lcl|XP_013853463.2, lcl|XP_003357000.2	6	lcl|XP_013840053.1, lcl|XP_020957068.1, lcl|NP_001231053.1, lcl|XP_003129119.1, lcl|XP_020957063.1, lcl|XP_005672350.1	OVER
5	GO:0008395	steroid hydroxylase activity	Molecular Function	GO:0004497	monooxygenase activity	6.60E-05	4.18	1.50E-02	5	lcl|XP_020929679.1, lcl|NP_001161307.1, lcl|NP_999582.1, lcl|NP_999586.1, lcl|XP_005657566.1	4	lcl|NP_999578.1, lcl|XP_020929678.1, lcl|NP_999585.1, lcl|NP_001302663.1	OVER
5	GO:0008391	arachidonic acid monooxygenase activity	Molecular Function	GO:0004497, GO:0016705	monooxygenase activity, oxidoreductase activity, acting on paired donors, with incorporation or reduction of molecular oxygen	6.60E-05	4.18	1.50E-02	5	lcl|XP_020929679.1, lcl|NP_001161307.1, lcl|NP_999582.1, lcl|NP_999586.1, lcl|XP_005657566.1	4	lcl|NP_999578.1, lcl|XP_020929678.1, lcl|NP_999585.1, lcl|NP_001302663.1	OVER
6	GO:0008392	arachidonic acid epoxygenase activity	Molecular Function	GO:0008391	arachidonic acid monooxygenase activity	6.60E-05	4.18	1.50E-02	5	lcl|XP_020929679.1, lcl|NP_001161307.1, lcl|NP_999582.1, lcl|NP_999586.1, lcl|XP_005657566.1	4	lcl|NP_999578.1, lcl|XP_020929678.1, lcl|NP_999585.1, lcl|NP_001302663.1	OVER
4	GO:0016705	oxidoreductase activity, acting on paired donors, with incorporation or reduction of molecular oxygen	Molecular Function	GO:0016491	oxidoreductase activity	8.40E-04	3.08	1.60E-01	7	lcl|XP_020929679.1, lcl|NP_001161307.1, lcl|NP_999582.1, lcl|XP_005657566.1, lcl|XP_003127625.1, lcl|NP_999597.1, lcl|NP_999586.1	21	lcl|XP_020929678.1, lcl|XP_003135559.1, lcl|NP_001231341.1, lcl|NP_999559.1, lcl|XP_003130142.2, lcl|NP_999578.1, lcl|NP_001090904.1, lcl|NP_001094496.1, lcl|XP_020941919.1, lcl|NP_999229.1, lcl|NP_999585.1, lcl|XP_020952358.1, lcl|XP_001929141.1, lcl|XP_001928629.1, lcl|NP_001302738.1, lcl|XP_020939257.1, lcl|NP_001153086.1, lcl|NP_001302663.1, lcl|NP_001177148.1, lcl|XP_020948315.1, lcl|NP_0012…	OVER
4	GO:0004497	monooxygenase activity	Molecular Function	GO:0016491	oxidoreductase activity	2.00E-03	2.70	3.40E-01	6	lcl|XP_020929679.1, lcl|NP_001161307.1, lcl|NP_999582.1, lcl|NP_999597.1, lcl|NP_999586.1, lcl|XP_005657566.1	18	lcl|XP_020929678.1, lcl|NP_999559.1, lcl|XP_003130142.2, lcl|NP_999578.1, lcl|NP_001094496.1, lcl|NP_999229.1, lcl|NP_999585.1, lcl|XP_020952358.1, lcl|XP_001929141.1, lcl|XP_001928629.1, lcl|NP_001302738.1, lcl|XP_020939257.1, lcl|NP_001153086.1, lcl|NP_001302663.1, lcl|NP_001177148.1, lcl|XP_020948315.1, lcl|NP_001230233.1, lcl|XP_005656704.2	OVER
2	GO:0003824	catalytic activity	Molecular Function	GO:0003674	molecular_function	2.60E-03	2.59	4.10E-01	71	lcl|XP_001927122.3, lcl|XP_020927212.1, lcl|NP_001230604.1, lcl|XP_013849657.1, lcl|XP_003124992.1, lcl|NP_001094497.1, lcl|NP_001265679.1, lcl|NP_999597.1, lcl|XP_003356046.1, lcl|XP_020950195.1, lcl|XP_003131834.2, lcl|XP_003127625.1, lcl|XP_020922175.1, lcl|XP_003126932.3, lcl|NP_001191700.1, lcl|XP_020935450.1, lcl|XP_020950364.1, lcl|XP_005662547.2, lcl|NP_001161307.1, lcl|XP_003354792.1, lc…	870	lcl|XP_020935312.1, lcl|NP_001137175.1, lcl|XP_005662039.1, lcl|XP_003130335.2, lcl|NP_001230504.1, lcl|NP_001163994.1, lcl|NP_001231402.1, lcl|XP_020952358.1, lcl|XP_020928047.1, lcl|XP_001928924.1, lcl|XP_003132297.1, lcl|XP_003134937.1, lcl|XP_003122597.4, lcl|XP_020943280.1, lcl|XP_003481998.1, lcl|XP_020947359.1, lcl|XP_003132418.1, lcl|XP_020929490.1, lcl|NP_001191298.1, lcl|NP_001026957.1,…	OVER
7	GO:0005506	iron ion binding	Molecular Function	GO:0046914	transition metal ion binding	2.90E-03	2.54	4.10E-01	5	lcl|NP_001161307.1, lcl|NP_999582.1, lcl|NP_999597.1, lcl|XP_003127625.1, lcl|NP_001161115.1	13	lcl|XP_003357750.1, lcl|NP_999578.1, lcl|NP_001090904.1, lcl|XP_020941334.1, lcl|NP_999585.1, lcl|XP_020952358.1, lcl|XP_020939257.1, lcl|NP_001153086.1, lcl|NP_001302663.1, lcl|NP_001230233.1, lcl|XP_003482336.1, lcl|NP_001230627.1, lcl|XP_003126954.1	OVER
3	GO:0030246	carbohydrate binding	Molecular Function	GO:0005488	binding	3.80E-03	2.42	4.90E-01	5	lcl|NP_001230739.1, lcl|NP_001167604.1, lcl|NP_999325.1, lcl|XP_003127625.1, lcl|XP_005662547.2	14	lcl|XP_001927646.1, lcl|XP_005665215.2, lcl|NP_001090904.1, lcl|XP_003131241.1, lcl|XP_020932962.1, lcl|NP_001230366.1, lcl|NP_001230113.1, lcl|XP_005661508.1, lcl|NP_999571.1, lcl|XP_001927809.4, lcl|XP_001924224.1, lcl|XP_003134931.2, lcl|NP_001230629.1, lcl|XP_003129141.2	OVER
3	GO:0030545	receptor regulator activity	Molecular Function	GO:0098772	molecular function regulator	8.80E-03	2.06	1.00E+00	3	lcl|NP_001106907.1, lcl|NP_999377.1, lcl|XP_013834226.1	5	lcl|XP_003356343.3, lcl|NP_001107755.1, lcl|NP_001003926.1, lcl|NP_001070681.1, lcl|NP_999427.1	OVER
4	GO:0061134	peptidase regulator activity	Molecular Function	GO:0030234	enzyme regulator activity	9.20E-03	2.04	1.00E+00	6	lcl|NP_001123430.1, lcl|XP_003132625.1, lcl|NP_001231403.1, lcl|NP_998952.1, lcl|XP_005654909.1, lcl|XP_003354522.1	26	lcl|XP_020933611.1, lcl|NP_001231090.1, lcl|XP_013833854.1, lcl|XP_013841434.1, lcl|XP_013833856.2, lcl|XP_003482167.1, lcl|NP_001090965.1, lcl|XP_020955331.1, lcl|NP_001193278.1, lcl|NP_001231568.1, lcl|XP_003129789.1, lcl|XP_003125783.1, lcl|XP_020955329.1, lcl|NP_001231061.1, lcl|NP_001072130.1, lcl|XP_013843662.2, lcl|XP_001928879.1, lcl|XP_003359584.2, lcl|XP_003129712.1, lcl|XP_001928857.4,…	OVER
4	GO:0008201	heparin binding	Molecular Function	GO:0005539, GO:1901681, GO:0043168	glycosaminoglycan binding, sulfur compound binding, anion binding	1.30E-02	1.89	1.00E+00	3	lcl|NP_001106907.1, lcl|NP_001123430.1, lcl|XP_003354522.1	6	lcl|XP_005668408.1, lcl|NP_999152.1, lcl|NP_001302657.1, lcl|NP_001231568.1, lcl|XP_005669508.1, lcl|XP_003130154.1	OVER
4	GO:0003756	protein disulfide isomerase activity	Molecular Function	GO:0016864, GO:0140096	intramolecular oxidoreductase activity, transposing S-S bonds, catalytic activity, acting on a protein	1.30E-02	1.89	1.00E+00	3	lcl|NP_001182041.1, lcl|NP_001254763.1, lcl|NP_001182048.1	6	lcl|XP_020955819.1, lcl|XP_003132681.3, lcl|XP_005654535.1, lcl|NP_001131099.1, lcl|NP_001131101.1, lcl|XP_001928284.1	OVER
5	GO:0030414	peptidase inhibitor activity	Molecular Function	GO:0004857, GO:0061134	enzyme inhibitor activity, peptidase regulator activity	1.30E-02	1.89	1.00E+00	5	lcl|NP_001123430.1, lcl|XP_003132625.1, lcl|NP_001231403.1, lcl|NP_998952.1, lcl|XP_005654909.1	20	lcl|NP_001231090.1, lcl|XP_013833854.1, lcl|XP_013841434.1, lcl|XP_013833856.2, lcl|XP_020955329.1, lcl|NP_001231061.1, lcl|NP_001072130.1, lcl|XP_013843662.2, lcl|XP_001928879.1, lcl|XP_003482167.1, lcl|NP_001090965.1, lcl|XP_003129712.1, lcl|XP_001928857.4, lcl|XP_003358692.1, lcl|XP_020955331.1, lcl|NP_001231460.1, lcl|NP_001104726.1, lcl|NP_001193278.1, lcl|NP_001231568.1, lcl|XP_020936478.1	OVER
5	GO:0008483	transaminase activity	Molecular Function	GO:0016769	transferase activity, transferring nitrogenous groups	1.30E-02	1.89	1.00E+00	3	lcl|NP_001172070.1, lcl|XP_003126932.3, lcl|XP_005662547.2	6	lcl|NP_999092.1, lcl|NP_001231813.1, lcl|NP_999093.1, lcl|XP_020957345.1, lcl|XP_003127043.1, lcl|NP_001231355.1	OVER
5	GO:0016864	intramolecular oxidoreductase activity, transposing S-S bonds	Molecular Function	GO:0016860	intramolecular oxidoreductase activity	1.30E-02	1.89	1.00E+00	3	lcl|NP_001182041.1, lcl|NP_001254763.1, lcl|NP_001182048.1	6	lcl|XP_020955819.1, lcl|XP_003132681.3, lcl|XP_005654535.1, lcl|NP_001131099.1, lcl|NP_001131101.1, lcl|XP_001928284.1	OVER
6	GO:0004866	endopeptidase inhibitor activity	Molecular Function	GO:0030414, GO:0061135	peptidase inhibitor activity, endopeptidase regulator activity	1.30E-02	1.89	1.00E+00	5	lcl|NP_001123430.1, lcl|XP_003132625.1, lcl|NP_001231403.1, lcl|NP_998952.1, lcl|XP_005654909.1	20	lcl|NP_001231090.1, lcl|XP_013833854.1, lcl|XP_013841434.1, lcl|XP_013833856.2, lcl|XP_020955329.1, lcl|NP_001231061.1, lcl|NP_001072130.1, lcl|XP_013843662.2, lcl|XP_001928879.1, lcl|XP_003482167.1, lcl|NP_001090965.1, lcl|XP_003129712.1, lcl|XP_001928857.4, lcl|XP_003358692.1, lcl|XP_020955331.1, lcl|NP_001231460.1, lcl|NP_001104726.1, lcl|NP_001193278.1, lcl|NP_001231568.1, lcl|XP_020936478.1	OVER
3	GO:0048037	cofactor binding	Molecular Function	GO:0005488	binding	1.40E-02	1.85	1.00E+00	11	lcl|NP_001161307.1, lcl|NP_999582.1, lcl|NP_001123442.1, lcl|NP_001172070.1, lcl|XP_003127625.1, lcl|NP_001295402.1, lcl|NP_001230283.1, lcl|XP_003126932.3, lcl|NP_999597.1, lcl|XP_013844843.1, lcl|XP_003482212.1	79	lcl|XP_003132329.2, lcl|NP_001230799.1, lcl|NP_999204.1, lcl|NP_999578.1, lcl|XP_003483187.1, lcl|NP_001090904.1, lcl|NP_999229.1, lcl|XP_001927120.1, lcl|NP_001231427.1, lcl|XP_020952358.1, lcl|NP_001177161.2, lcl|NP_999092.1, lcl|NP_999570.1, lcl|XP_003124605.2, lcl|NP_999169.1, lcl|XP_020939257.1, lcl|NP_001231730.1, lcl|XP_005656704.2, lcl|XP_003122486.1, lcl|XP_003130802.2, lcl|XP_020956522.…	OVER
4	GO:0016860	intramolecular oxidoreductase activity	Molecular Function	GO:0016853	isomerase activity	1.50E-02	1.82	1.00E+00	4	lcl|NP_001254763.1, lcl|NP_001182048.1, lcl|XP_005668301.1, lcl|NP_001182041.1	13	lcl|NP_001106914.1, lcl|XP_003128996.1, lcl|XP_003123394.3, lcl|NP_001131099.1, lcl|NP_001070681.1, lcl|XP_001928284.1, lcl|NP_001231022.1, lcl|XP_005670640.1, lcl|NP_001240850.1, lcl|XP_020955819.1, lcl|XP_003132681.3, lcl|XP_005654535.1, lcl|NP_001131101.1	OVER
5	GO:0061135	endopeptidase regulator activity	Molecular Function	GO:0061134	peptidase regulator activity	1.50E-02	1.82	1.00E+00	5	lcl|NP_001123430.1, lcl|XP_003132625.1, lcl|NP_001231403.1, lcl|NP_998952.1, lcl|XP_005654909.1	21	lcl|NP_001231090.1, lcl|XP_013833854.1, lcl|XP_013841434.1, lcl|XP_013833856.2, lcl|XP_020955329.1, lcl|NP_001231061.1, lcl|NP_001072130.1, lcl|XP_013843662.2, lcl|XP_001928879.1, lcl|XP_003482167.1, lcl|NP_001090965.1, lcl|XP_003359584.2, lcl|XP_003129712.1, lcl|XP_001928857.4, lcl|XP_003358692.1, lcl|XP_020955331.1, lcl|NP_001231460.1, lcl|NP_001104726.1, lcl|NP_001193278.1, lcl|NP_001231568.1,…	OVER
4	GO:0016769	transferase activity, transferring nitrogenous groups	Molecular Function	GO:0016740	transferase activity	1.70E-02	1.77	1.00E+00	3	lcl|NP_001172070.1, lcl|XP_003126932.3, lcl|XP_005662547.2	7	lcl|NP_999092.1, lcl|NP_001121914.1, lcl|NP_999093.1, lcl|XP_003127043.1, lcl|NP_001231813.1, lcl|XP_020957345.1, lcl|NP_001231355.1	OVER
5	GO:0046872	metal ion binding	Molecular Function	GO:0043169	cation binding	1.70E-02	1.77	1.00E+00	23	lcl|XP_020929679.1, lcl|NP_001161307.1, lcl|XP_001924218.1, lcl|NP_001295402.1, lcl|XP_001929181.1, lcl|NP_001153743.1, lcl|NP_999597.1, lcl|NP_999586.1, lcl|XP_003482212.1, lcl|NP_001153744.1, lcl|NP_999582.1, lcl|NP_001123442.1, lcl|XP_001925115.3, lcl|XP_005674027.2, lcl|NP_001167604.1, lcl|XP_003130728.1, lcl|XP_005657566.1, lcl|XP_003484071.1, lcl|NP_999325.1, lcl|XP_003127625.1, lcl|NP_0011…	229	lcl|XP_003129361.1, lcl|NP_001108148.1, lcl|XP_003357765.1, lcl|NP_999538.1, lcl|NP_001229990.1, lcl|NP_001230565.1, lcl|NP_001090904.1, lcl|XP_003356818.1, lcl|XP_005655311.1, lcl|XP_020952358.1, lcl|XP_020922632.1, lcl|XP_003133677.1, lcl|XP_003128026.3, lcl|NP_001231316.1, lcl|XP_005662378.1, lcl|XP_003134937.1, lcl|XP_003123687.4, lcl|NP_001095289.1, lcl|NP_999237.1, lcl|NP_001230576.1, lcl|X…	OVER
6	GO:0008172	S-methyltransferase activity	Molecular Function	GO:0008168	methyltransferase activity	1.90E-02	1.72	1.00E+00	2	lcl|NP_001230604.1, lcl|NP_001191700.1	2	lcl|NP_001186971.1, lcl|XP_001928588.2	OVER
4	GO:0043169	cation binding	Molecular Function	GO:0043167	ion binding	2.10E-02	1.68	1.00E+00	23	lcl|XP_020929679.1, lcl|NP_001161307.1, lcl|XP_001924218.1, lcl|NP_001295402.1, lcl|XP_001929181.1, lcl|NP_001153743.1, lcl|NP_999597.1, lcl|NP_999586.1, lcl|XP_003482212.1, lcl|NP_001153744.1, lcl|NP_999582.1, lcl|NP_001123442.1, lcl|XP_001925115.3, lcl|XP_005674027.2, lcl|NP_001167604.1, lcl|XP_003130728.1, lcl|XP_005657566.1, lcl|XP_003484071.1, lcl|NP_999325.1, lcl|XP_003127625.1, lcl|NP_0011…	233	lcl|XP_003129361.1, lcl|NP_001108148.1, lcl|XP_003357765.1, lcl|NP_999538.1, lcl|NP_001229990.1, lcl|NP_001230565.1, lcl|NP_001090904.1, lcl|XP_003356818.1, lcl|XP_005655311.1, lcl|XP_020952358.1, lcl|XP_020922632.1, lcl|XP_003133677.1, lcl|XP_003128026.3, lcl|NP_001231316.1, lcl|XP_005662378.1, lcl|XP_003134937.1, lcl|XP_003123687.4, lcl|NP_001095289.1, lcl|NP_999237.1, lcl|NP_001230576.1, lcl|X…	OVER
4	GO:0004857	enzyme inhibitor activity	Molecular Function	GO:0030234	enzyme regulator activity	2.40E-02	1.62	1.00E+00	6	lcl|NP_001123430.1, lcl|XP_003132625.1, lcl|NP_001177113.1, lcl|NP_001231403.1, lcl|NP_998952.1, lcl|XP_005654909.1	33	lcl|NP_001231090.1, lcl|NP_999497.1, lcl|XP_013833854.1, lcl|XP_003127516.2, lcl|XP_013841434.1, lcl|XP_013833856.2, lcl|NP_001003926.1, lcl|XP_003482167.1, lcl|NP_001090965.1, lcl|XP_020955331.1, lcl|NP_999339.2, lcl|XP_020923974.1, lcl|NP_001193278.1, lcl|NP_001231568.1, lcl|XP_001924905.2, lcl|XP_003123708.1, lcl|NP_001002801.1, lcl|XP_005673254.1, lcl|XP_020955329.1, lcl|NP_001231061.1, lcl|N…	OVER
4	GO:0020037	heme binding	Molecular Function	GO:0046906, GO:0048037	tetrapyrrole binding, cofactor binding	2.60E-02	1.59	1.00E+00	4	lcl|NP_001161307.1, lcl|NP_999582.1, lcl|NP_001123442.1, lcl|NP_999597.1	16	lcl|XP_003125491.1, lcl|NP_999578.1, lcl|NP_001090990.2, lcl|NP_999585.1, lcl|NP_001231427.1, lcl|XP_020952358.1, lcl|XP_003125453.6, lcl|XP_020939257.1, lcl|NP_001153086.1, lcl|XP_003129045.3, lcl|NP_001302663.1, lcl|NP_999076.1, lcl|NP_001230233.1, lcl|NP_001153064.1, lcl|NP_001231568.1, lcl|NP_001001770.1	OVER
4	GO:0005539	glycosaminoglycan binding	Molecular Function	GO:0097367	carbohydrate derivative binding	2.90E-02	1.54	1.00E+00	3	lcl|NP_001106907.1, lcl|NP_001123430.1, lcl|XP_003354522.1	9	lcl|NP_001001260.1, lcl|XP_005668408.1, lcl|XP_003130154.1, lcl|XP_001925657.4, lcl|XP_003480784.2, lcl|NP_999152.1, lcl|NP_001302657.1, lcl|NP_001231568.1, lcl|XP_005669508.1	OVER
6	GO:0008514	organic anion transmembrane transporter activity	Molecular Function	GO:0008509	anion transmembrane transporter activity	2.90E-02	1.54	1.00E+00	3	lcl|NP_001038082.1, lcl|NP_001302536.1, lcl|NP_001103890.1	9	lcl|XP_003124027.1, lcl|NP_001121917.1, lcl|XP_003122446.2, lcl|XP_020924997.1, lcl|XP_003355118.1, lcl|XP_003128464.1, lcl|NP_001231114.1, lcl|NP_001186292.1, lcl|XP_003358496.1	OVER
6	GO:0004064	arylesterase activity	Molecular Function	GO:0052689	carboxylic ester hydrolase activity	3.00E-02	1.52	1.00E+00	2	lcl|XP_013835161.1, lcl|XP_001924218.1	3	lcl|XP_001927840.1, lcl|XP_020957564.1, lcl|NP_001038069.1	OVER
7	GO:0004180	carboxypeptidase activity	Molecular Function	GO:0008238	exopeptidase activity	3.00E-02	1.52	1.00E+00	2	lcl|XP_003131834.2, lcl|XP_001929181.1	3	lcl|XP_013834643.1, lcl|XP_005657025.1, lcl|NP_001230558.1	OVER
4	GO:0046906	tetrapyrrole binding	Molecular Function	GO:0097159, GO:1901363	organic cyclic compound binding, heterocyclic compound binding	3.10E-02	1.51	1.00E+00	4	lcl|NP_001161307.1, lcl|NP_999582.1, lcl|NP_001123442.1, lcl|NP_999597.1	17	lcl|XP_003125491.1, lcl|NP_999578.1, lcl|NP_001090990.2, lcl|NP_999585.1, lcl|NP_001231427.1, lcl|XP_020952358.1, lcl|NP_999570.1, lcl|XP_003125453.6, lcl|XP_020939257.1, lcl|NP_001153086.1, lcl|XP_003129045.3, lcl|NP_001302663.1, lcl|NP_999076.1, lcl|NP_001230233.1, lcl|NP_001153064.1, lcl|NP_001231568.1, lcl|NP_001001770.1	OVER
6	GO:0046914	transition metal ion binding	Molecular Function	GO:0046872	metal ion binding	3.50E-02	1.46	1.00E+00	11	lcl|NP_001161307.1, lcl|NP_999582.1, lcl|XP_003130728.1, lcl|XP_001924218.1, lcl|XP_003127625.1, lcl|NP_001161115.1, lcl|NP_001191700.1, lcl|XP_001929181.1, lcl|NP_001153743.1, lcl|NP_999597.1, lcl|NP_001153744.1	92	lcl|XP_020948473.1, lcl|NP_001108148.1, lcl|XP_005664215.1, lcl|NP_001238977.1, lcl|XP_003357765.1, lcl|NP_001230565.1, lcl|NP_999578.1, lcl|NP_001090904.1, lcl|NP_001231427.1, lcl|XP_020952358.1, lcl|NP_001192333.1, lcl|XP_020939257.1, lcl|XP_005661764.1, lcl|NP_001274349.1, lcl|XP_003129971.3, lcl|NP_001186971.1, lcl|NP_001230627.1, lcl|XP_003128026.3, lcl|XP_003121373.1, lcl|XP_003122670.2, lc…	OVER
6	GO:0008237	metallopeptidase activity	Molecular Function	GO:0070011	peptidase activity, acting on L-amino acid peptides	3.60E-02	1.44	1.00E+00	3	lcl|XP_020953338.1, lcl|XP_003131834.2, lcl|XP_001929181.1	10	lcl|XP_003131575.2, lcl|XP_003129361.1, lcl|NP_001230620.1, lcl|NP_001230636.1, lcl|NP_001229952.1, lcl|XP_001925416.3, lcl|XP_003128026.3, lcl|NP_999061.1, lcl|NP_001116620.1, lcl|NP_001172115.1	OVER
4	GO:0051787	misfolded protein binding	Molecular Function	GO:0005515	protein binding	4.40E-02	1.36	1.00E+00	2	lcl|NP_001098768.1, lcl|NP_001177113.1	4	lcl|XP_003124756.2, lcl|XP_003360363.2, lcl|NP_001138854.1, lcl|XP_003134825.1	OVER
