# Supplementary material for: Acute Endoplasmic Reticulum Stress Induces Inflammation Reaction, Complement System Activation, and Lipid Metabolism Disorder of Piglet Livers: A Proteomic Approach
Source: Front Physiol. 2022 Apr 13;13:857853. doi: 10.3389/fphys.2022.857853 (PMC9043290; doi:10.3389/fphys.2022.857853)
Supplement: Supplementary file 1 [file DataSheet1.ZIP › CSV/PRM verification.csv]

Identified Proteins (3679/3714)	Accession Number	Molecular Weight	Protein Identification Probability	Percent Coverage	Exclusive Unique Peptide Count	Exclusive Unique Spectrum Count	Quantitative Value	1_1	1_3	1_6	1_7	2_1	2_3	2_4	2_7	Student's T-test p-value 1_2	Ratio(2/1)
pantetheinase precursor [Sus scrofa]	NP_999298.1	57 kDa	1	0.0799	3	3	3	40905.3	27939.1	34877.3	31000.4	24833.5	21920.6	16728.3	18433	0.00741409	0.608031353
fatty acid synthase [Sus scrofa]	NP_001093400.1	272 kDa	1	0.329	71	149	321	120611	104273	102127	129267	81810.6	80127	67378.5	59475.2	0.00253429	0.632930945
transferrin receptor protein 2 isoform X2 [Sus scrofa]	XP_003124422.2 (+3)	89 kDa	1	0.0871	6	8	13	110218	105728	115698	108701	65991.9	68794.2	75281.1	82952.6	0.000141396	0.665434297
long-chain-fatty-acid--CoA ligase 4 [Sus scrofa]	NP_001033783.1 (+7)	74 kDa	1	0.0866	5	6	7	57848.8	59064.4	45387.3	52864.1	34397.1	35119.9	44453.2	38431.4	0.00661563	0.708303046
cytochrome c oxidase subunit 7A2, mitochondrial [Sus scrofa]	NP_001090953.1	9 kDa	1	0.277	2	3	8	195933	231395	215899	215899	180295	168221	167059	119778	0.0103495	0.739531246
pyruvate kinase PKLR isoform X2 [Sus scrofa]	XP_020945381.1	60 kDa	1	0.351	21	42	83	119778	147464	141457	163621	110985	114898	109457	99334	0.0118702	0.759491194
dihydropyrimidine dehydrogenase [NADP(+)] precursor [Sus scrofa]	NP_999209.1	111 kDa	1	0.265	25	37	45	74244.7	67847.1	80684.2	77397.5	61572.6	57848.8	55878.3	52864.1	0.0015516	0.760105486
acetyl-coenzyme A synthetase, cytoplasmic [Sus scrofa]	NP_001137167.1 (+1)	79 kDa	1	0.077	5	8	11	125733	110218	105728	102837	81810.6	100721	84695.7	71220.3	0.0157112	0.761383617
very-long-chain 3-oxoacyl-CoA reductase-B-like [Sus scrofa]	XP_020950195.1	36 kDa	1	0.255	8	24	49	191901	198668	184083	195933	148489	153726	148489	153726	2.22E-05	0.784381716
very-long-chain 3-oxoacyl-CoA reductase-B-like [Sus scrofa]	XP_020950195.1	36 kDa	1	0.255	8	24	49	191901	198668	184083	195933	148489	153726	148489	153726	2.22E-05	0.784381716
delta(24)-sterol reductase [Sus scrofa]	NP_001230283.1	60 kDa	1	0.0446	3	6	8	138545	172950	131984	146445	104273	103552	116502	138545	0.0398544	0.784629885
insulin receptor isoform X1 [Sus scrofa]	XP_020939599.1 (+3)	156 kDa	1	0.0217	3	3	3	53974.9	54728.3	58656.4	51418.5	38431.4	44762.4	48308.9	42642.4	0.00469771	0.795990456
transferrin receptor protein 1 [Sus scrofa]	NP_999166.1	86 kDa	1	0.221	18	28	40	134757	144429	124002	127488	109457	112534	103552	97289.7	0.0030437	0.796779956
adipocyte plasma membrane-associated protein [Sus scrofa]	XP_001927122.3	46 kDa	1	0.354	15	27	46	74761.1	75804.7	77397.5	77397.5	60305.4	61572.6	63303.6	61147.2	3.36E-06	0.806681146
eukaryotic translation initiation factor 2 subunit 3 [Sus scrofa]	XP_003135028.3 (+1)	51 kDa	1	0.292	2	3	26	85877.9	91405.9	80684.2	80127	62000.8	76331.9	67378.5	73222.5	0.0115825	0.825016149
glycogen [starch] synthase, liver [Sus scrofa]	NP_001182440.1	81 kDa	1	0.164	14	26	30	90147.5	96617.7	98647.9	92041.7	70728.3	73222.5	80127	87682.4	0.00865086	0.82595426
ubiquitin thioesterase OTU1 isoform X1 [Sus scrofa]	XP_013835092.1 (+2)	38 kDa	1	0.0661	2	2	2	57848.8	60724.9	59888.9	54728.3	62432.1	65536	83529.6	70728.3	0.0444567	1.210279308
cytochrome c [Sus scrofa]	NP_001123442.1	12 kDa	1	0.486	7	16	30	100025	109457	114105	114105	127488	137588	137588	129267	0.00148654	1.215311223
ubiquitin-conjugating enzyme E2 variant 3 isoform X2 [Sus scrofa]	XP_020938920.1	41 kDa	1	0.0743	2	2	2	17318.2	16612.7	15936	19893.4	19349.4	19893.4	24662	23331.6	0.0310471	1.250514619
protein disulfide-isomerase A6 precursor [Sus scrofa]	NP_001182048.1	48 kDa	1	0.318	12	20	48	70239.8	67378.5	67847.1	71220.3	82952.6	87682.4	89524.9	100025	0.00136635	1.301783685
ubiquitin-fold modifier 1 isoform X2 [Sus scrofa]	XP_020920924.1	9 kDa	1	0.353	3	6	6	77397.5	87682.4	88292.3	95950.3	118950	119778	111757	107950	0.00122763	1.312357868
apolipoprotein C-III precursor [Sus scrofa]	NP_001002801.1 (+3)	11 kDa	1	0.552	5	10	14	87076.7	81810.6	80127	79023.8	115698	92681.9	104998	123145	0.00752638	1.330711686
protein disulfide-isomerase [Sus scrofa]	XP_020922086.1	56 kDa	1	0.372	20	51	181	113317	114105	119778	101421	130167	152664	151609	163621	0.00341097	1.333110428
apolipoprotein C-II precursor [Sus scrofa]	NP_001170799.1 (+1)	11 kDa	1	0.168	2	4	5	128375	146445	128375	127488	150562	155872	194579	208545	0.0246379	1.337076958
endoplasmic reticulum mannosyl-oligosaccharide 1,2-alpha-mannosidase [Sus scrofa]	XP_020936709.1 (+1)	73 kDa	1	0.0429	2	4	4	28329.2	28133.5	26987.4	29532.2	36107.2	41476.3	42055.3	40622.8	0.000182418	1.418465177
protein disulfide-isomerase A3 precursor [Sus scrofa]	NP_001182041.1	57 kDa	1	0.469	31	74	237	110985	113317	112534	116502	150562	171756	163621	161368	3.87E-05	1.427876895
apolipoprotein E precursor [Sus scrofa]	NP_999473.1	37 kDa	1	0.489	15	36	95	71715.6	73731.8	81810.6	71715.6	138545	91405.9	124864	165905	0.012258	1.741692243
protein disulfide-isomerase A4 precursor [Sus scrofa]	NP_001254763.1	73 kDa	1	0.416	33	92	330	66450.9	77935.9	72716.7	72214.4	122294	148489	131072	142441	5.40E-05	1.881307074
apolipoprotein A-IV precursor [Sus scrofa]	NP_999553.1	43 kDa	1	0.476	19	41	68	43538.4	38166	41476.3	45387.3	87076.7	96617.7	151609	182812	0.00863941	3.073632006
