# Supplementary material for: Acute Endoplasmic Reticulum Stress Induces Inflammation Reaction, Complement System Activation, and Lipid Metabolism Disorder of Piglet Livers: A Proteomic Approach
Source: Front Physiol. 2022 Apr 13;13:857853. doi: 10.3389/fphys.2022.857853 (PMC9043290; doi:10.3389/fphys.2022.857853)
Supplement: Supplementary file 1 [file DataSheet1.ZIP › CSV/Parallel sample correlation analysis.csv]

Identified Proteins (3679/3714)	Accession Number	Molecular Weight	Protein Identification Probability	Percent Coverage	Exclusive Unique Peptide Count	Exclusive Unique Spectrum Count	Quantitative Value	1_1	1_3	1_6	1_7	2_1	2_3	2_4	2_7
LOW QUALITY PROTEIN: carbamoyl-phosphate synthase [ammonia], mitochondrial [Sus scrofa]	XP_005672216.2	165 kDa	100%	40.80%	67	183	865	16.6	16.59	16.56	16.65	16.92	16.89	16.97	17.04
78 kDa glucose-regulated protein isoform X2 [Sus scrofa]	XP_001927830.4 (+1)	72 kDa	100%	45.30%	33	104	527	15.48	15.62	15.46	15.51	16.51	16.72	16.75	16.83
glutamate dehydrogenase 1, mitochondrial [Sus scrofa]	NP_001231430.1	61 kDa	100%	46.40%	27	88	450	16.59	16.65	16.67	16.63	16.48	16.53	16.61	16.61
retinal dehydrogenase 1 [Sus scrofa]	XP_020920570.1	55 kDa	100%	50.30%	29	86	435	16.13	16.25	16.1	16.09	15.81	15.91	16	15.89
endoplasmin precursor [Sus scrofa]	NP_999268.1 (+1)	93 kDa	100%	43.20%	36	98	431	16.45	16.59	16.46	16.54	17.24	17.44	17.47	17.39
hemoglobin subunit beta [Sus scrofa]	NP_001138313.1	16 kDa	100%	79.60%	12	40	449	15.73	15.4	15.67	15.67	16.56	16.38	17.02	16.45
actin, alpha cardiac muscle 1 [Sus scrofa]	NP_001163988.1	42 kDa	100%	47.70%	17	55	430	15.31	15.05	15.36	15.98	15.47	15.79	15.39	15.21
fructose-bisphosphate aldolase B [Sus scrofa]	XP_020922513.1	40 kDa	100%	49.20%	26	72	369	16.56	16.55	16.65	16.6	16.62	16.58	16.6	16.63
catalase [Sus scrofa]	NP_999466.2	60 kDa	100%	62.40%	33	79	325	16.58	16.69	16.65	16.53	16.57	16.48	16.55	16.51
hemoglobin subunit alpha [Sus scrofa]	XP_020942625.1 (+1)	15 kDa	100%	75.40%	12	35	351	16.43	16.18	16.47	16.39	17.41	17.19	17.85	17.29
ATP synthase subunit beta, mitochondrial [Sus scrofa]	XP_001929445.4	60 kDa	100%	37.20%	16	61	360	16.16	16.09	16.31	16.2	16.28	16.16	16.21	16.32
LOW QUALITY PROTEIN: neuroblast differentiation-associated protein AHNAK [Sus scrofa]	XP_013849669.2	655 kDa	100%	21.20%	122	216	311	16.66	16.63	16.72	16.81	16.58	16.59	16.58	16.54
protein disulfide-isomerase A4 precursor [Sus scrofa]	NP_001254763.1	73 kDa	100%	41.60%	33	92	330	16.02	16.25	16.15	16.14	16.9	17.18	17	17.12
serum albumin precursor [Sus scrofa]	NP_001005208.1	70 kDa	100%	48.10%	33	78	296	16.72	16.63	16.6	16.72	17.28	17.16	17.41	17.1
fatty acid synthase [Sus scrofa]	NP_001093400.1	272 kDa	100%	32.90%	71	149	321	16.88	16.67	16.64	16.98	16.32	16.29	16.04	15.86
glycogen phosphorylase, liver form [Sus scrofa]	NP_001116644.1	98 kDa	100%	47.30%	41	117	295	16.94	16.88	16.99	16.79	16.79	16.76	16.67	16.72
fructose-1,6-bisphosphatase 1 [Sus scrofa]	NP_999144.1	37 kDa	100%	59.50%	22	51	296	16.34	16.14	16.38	16.22	16.47	16.37	16.3	16.27
heat shock protein HSP 90-alpha [Sus scrofa]	NP_999138.1	85 kDa	100%	34.10%	30	83	267	16.76	16.98	16.87	16.86	16.69	16.75	16.59	16.68
pyruvate carboxylase, mitochondrial [Sus scrofa]	NP_999514.1	130 kDa	100%	35.60%	38	103	255	16.34	16.15	16.77	16.33	16.47	16.41	16.4	16.64
talin-1 isoform X2 [Sus scrofa]	XP_020921315.1 (+2)	272 kDa	100%	34.20%	81	158	258	16.52	16.48	16.54	16.57	16.54	16.55	16.58	16.6
cytosolic 10-formyltetrahydrofolate dehydrogenase [Sus scrofa]	NP_001231576.1 (+1)	99 kDa	100%	46.50%	43	105	266	16.7	16.85	16.62	16.64	16.41	16.48	16.47	16.6
LOW QUALITY PROTEIN: myosin-9 [Sus scrofa]	XP_020947197.1	229 kDa	100%	28.20%	63	142	254	16.34	16.25	16.32	16.32	16.18	16.24	16.27	16.22
protein disulfide-isomerase A3 precursor [Sus scrofa]	NP_001182041.1	57 kDa	100%	46.90%	31	74	237	16.76	16.79	16.78	16.83	17.2	17.39	17.32	17.3
plectin isoform X16 [Sus scrofa]	XP_020946039.1 (+2)	517 kDa	100%	27.80%	120	179	234	16.21	16.05	16.14	16.15	16.06	16.1	16.08	16.17
ATP synthase subunit alpha, mitochondrial [Sus scrofa]	NP_001172071.1	60 kDa	100%	41.20%	24	67	245	16.91	16.85	17.04	16.89	16.97	16.89	16.94	17.08
spectrin beta chain, non-erythrocytic 1 isoform X1 [Sus scrofa]	XP_020943877.1 (+5)	274 kDa	100%	32.80%	72	136	223	16.2	16.18	16.2	16.19	16.09	16.14	16.11	16.14
aldo-keto reductase family 1 member C1 isoform X1 [Sus scrofa]	XP_013835807.2	36 kDa	100%	56.70%	20	45	218	16.25	16.46	15.98	15.86	16.02	16.01	15.91	15.79
apolipoprotein B-100 isoform X1 [Sus scrofa]	XP_020941351.1	517 kDa	100%	21.90%	101	164	215	16.54	16.68	16.66	16.78	16.68	16.54	16.7	16.72
trifunctional enzyme subunit alpha, mitochondrial [Sus scrofa]	NP_999127.1	83 kDa	100%	35.60%	28	69	217	16.39	16.35	16.51	16.46	16.47	16.32	16.33	16.65
glutathione S-transferase alpha M14 [Sus scrofa]	NP_999554.2	25 kDa	100%	40.80%	10	27	203	14.99	14.67	14.54	14.89	14.9	14.66	14.66	14.29
keratin, type II cytoskeletal 8 [Sus scrofa]	NP_001153087.1	54 kDa	100%	52.80%	30	76	208	16.76	16.67	16.78	16.57	16.62	16.71	16.76	17.01
60 kDa heat shock protein, mitochondrial [Sus scrofa]	NP_001241645.1	61 kDa	100%	43.80%	28	70	212	16.85	16.93	16.92	17.02	16.94	16.93	16.94	17.02
elongation factor 2 isoform X1 [Sus scrofa]	XP_003354050.1	95 kDa	100%	31.90%	31	84	192	16.52	16.6	16.54	16.57	16.58	16.61	16.58	16.51
heat shock cognate 71 kDa protein [Sus scrofa]	NP_001230836.1	71 kDa	100%	45.20%	24	71	245	16.1	16.2	16.16	16.15	16.14	16.15	16.13	16.17
enoyl-CoA hydratase, mitochondrial [Sus scrofa]	NP_001177104.1	31 kDa	100%	39.70%	15	47	207	17.06	17.07	17.08	17.13	17.15	16.84	17.08	17.11
heterogeneous nuclear ribonucleoprotein M isoform X1 [Sus scrofa]	XP_005654810.2	77 kDa	100%	48.10%	37	84	179	16.45	16.52	16.51	16.51	16.48	16.51	16.53	16.56
regucalcin [Sus scrofa]	NP_001070688.1 (+4)	33 kDa	100%	53.50%	13	39	207	16.6	16.78	16.45	16.34	16.33	16.49	16.47	16.45
LOW QUALITY PROTEIN: ras GTPase-activating-like protein IQGAP2 [Sus scrofa]	XP_020940121.1	181 kDa	100%	34.00%	55	121	207	16.55	16.61	16.58	16.53	16.59	16.57	16.46	16.51
long-chain-fatty-acid--CoA ligase 1 [Sus scrofa]	NP_001161101.2 (+8)	78 kDa	100%	35.80%	31	82	206	16.76	16.67	16.84	16.62	16.51	16.49	16.52	16.61
glycine amidinotransferase, mitochondrial [Sus scrofa]	NP_001121914.1	48 kDa	100%	41.10%	21	60	198	16.74	16.92	17.44	16.89	16.74	16.64	16.51	16.69
betaine--homocysteine S-methyltransferase 1 [Sus scrofa]	NP_001186971.1	45 kDa	100%	48.20%	17	51	209	16.85	16.78	17.07	17.04	16.8	16.68	16.8	16.75
phosphoenolpyruvate carboxykinase [GTP], mitochondrial [Sus scrofa]	NP_001155225.1	71 kDa	100%	37.70%	20	53	196	16.16	15.95	16.02	16.05	16.16	16.09	16.13	16.19
glyceraldehyde-3-phosphate dehydrogenase [Sus scrofa]	NP_001193288.1 (+1)	36 kDa	100%	50.20%	16	47	196	16.45	16.38	16.56	16.48	16.51	16.49	16.5	16.46
NAD(P) transhydrogenase, mitochondrial isoform X1 [Sus scrofa]	XP_020932652.1 (+7)	114 kDa	100%	33.10%	37	94	205	16.66	16.72	16.71	16.76	16.82	16.75	16.65	16.73
LOW QUALITY PROTEIN: spectrin alpha chain, non-erythrocytic 1 [Sus scrofa]	XP_013849361.2	286 kDa	100%	30.00%	69	127	194	16.46	16.43	16.48	16.48	16.42	16.42	16.43	16.41
ribosome-binding protein 1 isoform X1 [Sus scrofa]	XP_020933695.1 (+1)	163 kDa	100%	34.70%	48	104	187	16.33	16.56	16.46	16.53	16.73	16.84	16.76	16.72
acyl-CoA synthetase medium-chain family member 4 [Sus scrofa]	NP_001229951.1	65 kDa	100%	41.70%	23	58	181	16.46	16.53	16.57	16.51	16.47	16.4	16.43	16.46
peroxisomal multifunctional enzyme type 2 [Sus scrofa]	NP_999471.1	80 kDa	100%	36.20%	29	79	183	17	16.85	16.85	16.74	16.81	16.79	16.77	16.97
transketolase [Sus scrofa]	NP_001106151.1	68 kDa	100%	31.10%	20	67	175	16.7	16.9	16.85	16.7	16.64	16.51	16.53	16.59
peroxisomal bifunctional enzyme [Sus scrofa]	XP_020925638.1	80 kDa	100%	51.60%	34	73	184	16.26	16.14	16.23	16.17	16.19	16.18	16.04	16.25
alcohol dehydrogenase 1C (class I), gamma polypeptide [Sus scrofa]	NP_001230868.1	40 kDa	100%	21.60%	9	27	172	17	16.83	16.96	16.92	16.77	16.91	16.74	16.8
carbonyl reductase [NADPH] 1 [Sus scrofa]	NP_001302675.1	31 kDa	100%	67.60%	19	43	184	16.3	16.55	16.29	16.36	16.27	16.12	16.32	16.43
UTP--glucose-1-phosphate uridylyltransferase [Sus scrofa]	NP_999145.1	57 kDa	100%	42.90%	24	61	176	16.68	16.88	16.99	16.81	16.64	16.7	16.83	16.55
protein disulfide-isomerase [Sus scrofa]	XP_020922086.1	56 kDa	100%	37.20%	20	51	181	16.79	16.8	16.87	16.63	16.99	17.22	17.21	17.32
filamin-B isoform X1 [Sus scrofa]	XP_020924720.1 (+2)	281 kDa	100%	29.50%	65	129	178	16.63	16.56	16.64	16.65	16.55	16.55	16.5	16.57
2,4-dienoyl-CoA reductase, mitochondrial [Sus scrofa]	NP_001177161.2	35 kDa	100%	50.00%	15	41	177	16.92	16.98	16.92	16.96	16.89	16.84	16.9	16.88
tubulin beta-4B chain [Sus scrofa]	XP_003122400.2	50 kDa	100%	47.60%	18	54	163	16.68	16.62	16.77	16.72	16.76	16.65	16.69	16.76
alpha-2-macroglobulin isoform X1 [Sus scrofa]	XP_013843850.2 (+1)	164 kDa	100%	31.70%	39	82	173	16.1	15.98	16.03	16.16	16.5	16.53	16.74	16.53
phosphoglucomutase-1 isoform X2 [Sus scrofa]	XP_020949232.1	62 kDa	100%	47.80%	26	62	168	17.11	17.2	17.25	17.19	17.14	17.05	16.94	16.88
sorbitol dehydrogenase [Sus scrofa]	NP_001231091.1	38 kDa	100%	42.70%	14	37	169	16.55	16.51	16.63	16.52	16.56	16.53	16.45	16.57
alpha-enolase isoform X1 [Sus scrofa]	XP_020950937.1 (+1)	47 kDa	100%	50.90%	19	50	169	16.7	16.65	16.75	16.63	16.67	16.66	16.67	16.7
argininosuccinate synthase [Sus scrofa]	XP_003353734.1 (+2)	46 kDa	100%	30.80%	16	47	160	17.22	17.12	17.14	17.01	17.31	17.45	17.43	17.35
4-trimethylaminobutyraldehyde dehydrogenase isoform X1 [Sus scrofa]	XP_005663205.1	65 kDa	100%	34.60%	19	48	167	17.07	17.05	17.2	17.12	17.05	16.9	16.91	17
actin, cytoplasmic 1 [Sus scrofa]	XP_003124328.1 (+2)	42 kDa	100%	41.10%	5	23	550	15.9	15.8	15.98	15.95	15.86	15.87	15.9	15.95
LOW QUALITY PROTEIN: collagen alpha-3(VI) chain [Sus scrofa]	XP_020931400.1	335 kDa	100%	19.20%	58	109	168	16.19	16.15	16.33	16.39	16.09	16.44	16.3	16.1
fatty acid-binding protein, liver [Sus scrofa]	NP_001004046.1	14 kDa	100%	41.70%	5	19	168	16.41	16.54	16.38	16.31	16.45	16.42	16.45	16.2
malate dehydrogenase, mitochondrial [Sus scrofa]	NP_001231082.1	36 kDa	100%	55.30%	17	44	174	16.67	16.65	16.9	16.79	16.85	16.68	16.75	16.77
vinculin [Sus scrofa]	NP_999099.1 (+3)	117 kDa	100%	47.20%	47	95	164	16.39	16.31	16.48	16.52	16.41	16.53	16.43	16.47
vigilin [Sus scrofa]	XP_020930915.1 (+10)	142 kDa	100%	29.30%	39	79	156	16.31	16.39	16.26	16.31	16.3	16.38	16.5	16.39
L-xylulose reductase [Sus scrofa]	XP_020922060.1	26 kDa	100%	61.10%	13	39	164	16.59	16.52	16.56	16.52	16.58	16.53	16.5	16.63
trifunctional enzyme subunit beta, mitochondrial [Sus scrofa]	NP_001335901.1	51 kDa	100%	35.40%	16	46	149	16.65	16.62	16.78	16.79	16.79	16.57	16.56	16.81
LOW QUALITY PROTEIN: pregnancy zone protein [Sus scrofa]	XP_020948034.1	167 kDa	100%	26.40%	35	77	151	15.98	15.84	15.92	15.94	16.69	16.89	17.19	17.01
elongation factor 1-alpha 1 [Sus scrofa]	NP_001090887.1 (+1)	50 kDa	100%	30.10%	14	35	149	17.07	17.14	17.12	17.05	17.07	17.14	17.11	17.14
stress-70 protein, mitochondrial [Sus scrofa]	XP_005661752.1	74 kDa	100%	42.00%	28	66	152	16.28	16.32	16.39	16.29	16.51	16.56	16.53	16.57
non-specific lipid-transfer protein [Sus scrofa]	NP_001161887.1	59 kDa	100%	36.20%	22	58	148	16.7	16.69	16.63	16.53	16.78	16.63	16.59	16.74
alpha-actinin-4 isoform X1 [Sus scrofa]	XP_003127168.2 (+2)	107 kDa	100%	39.90%	31	81	148	16.61	16.56	16.71	16.68	16.58	16.63	16.6	16.6
aldehyde dehydrogenase, mitochondrial precursor [Sus scrofa]	NP_001038076.1	57 kDa	100%	38.00%	15	39	197	16.58	16.55	16.62	16.56	16.44	16.37	16.51	16.5
14-3-3 protein epsilon isoform X1 [Sus scrofa]	XP_020923210.1	29 kDa	100%	51.00%	15	38	152	16.14	16.2	16.28	16.15	16.18	16.15	16.12	16.16
cytosol aminopeptidase isoform X2 [Sus scrofa]	XP_003356918.4	56 kDa	100%	48.40%	23	60	141	16.69	16.67	16.68	16.66	16.7	16.69	16.68	16.65
3-oxo-5-beta-steroid 4-dehydrogenase isoform X1 [Sus scrofa]	XP_020934349.1	37 kDa	100%	50.60%	17	41	128	16.68	16.68	16.58	16.61	16.47	16.39	16.47	16.46
filamin-A isoform X2 [Sus scrofa]	XP_020936384.1 (+12)	284 kDa	100%	25.20%	54	107	148	16.35	16.24	16.51	16.88	16.39	16.79	16.53	16.43
complement C3 isoform X1 [Sus scrofa]	XP_020936478.1	192 kDa	100%	23.40%	45	84	131	16.77	16.79	16.83	16.88	16.44	16.41	16.77	16.7
liver carboxylesterase isoform X1 [Sus scrofa]	XP_020949216.1	62 kDa	100%	35.30%	17	47	150	15.67	15.67	15.6	15.83	15.36	15.44	15.56	15.48
hypoxia up-regulated protein 1 isoform X3 [Sus scrofa]	XP_005667476.2 (+3)	111 kDa	100%	34.00%	33	72	137	15.98	16.24	15.97	16.08	17.06	17.28	17.22	17.11
LOW QUALITY PROTEIN: histone H2B type 1 [Sus scrofa]	XP_003356615.2 (+1)	14 kDa	100%	53.20%	8	21	118	16.55	16.58	16.69	16.53	16.57	16.6	16.63	16.61
phosphoglycerate kinase 1 [Sus scrofa]	NP_001093402.1	45 kDa	100%	51.30%	19	54	134	16.53	16.63	16.56	16.59	16.63	16.57	16.56	16.5
aspartate aminotransferase, mitochondrial precursor [Sus scrofa]	NP_999093.1	47 kDa	100%	43.70%	20	53	129	17.01	16.99	17.04	16.9	17.02	17.05	17.05	17.03
epoxide hydrolase 1 precursor [Sus scrofa]	NP_999520.1	52 kDa	100%	38.50%	22	53	132	17.24	17.6	17.3	17.14	16.79	17	16.98	17.01
LOW QUALITY PROTEIN: cytoplasmic dynein 1 heavy chain 1 [Sus scrofa]	XP_020937243.1	532 kDa	100%	14.90%	69	93	109	16.47	16.49	16.46	16.42	16.21	16.39	16.35	16.4
adenosylhomocysteinase [Sus scrofa]	NP_001011727.1	48 kDa	100%	45.60%	22	56	124	16.34	16.4	16.35	16.38	16.32	16.31	16.14	16.22
serotransferrin precursor [Sus scrofa]	NP_001231582.1	79 kDa	100%	45.00%	35	72	122	16.56	16.64	16.48	16.69	16.81	16.75	16.98	16.7
LOW QUALITY PROTEIN: fibronectin [Sus scrofa]	XP_003133690.2	289 kDa	100%	20.60%	44	79	135	16.04	16.03	16.12	16.11	16.2	16.39	16.3	16.27
keratin, type I cytoskeletal 18 [Sus scrofa]	XP_005652636.3	47 kDa	100%	51.50%	22	48	120	16.66	16.6	16.65	16.52	16.51	16.6	16.65	16.88
heterogeneous nuclear ribonucleoproteins A2/B1 isoform X1 [Sus scrofa]	XP_005673365.1 (+1)	37 kDa	100%	53.80%	19	44	123	15.89	15.95	15.93	15.91	15.86	15.87	15.89	15.95
LOW QUALITY PROTEIN: annexin A6 [Sus scrofa]	XP_005672670.3	76 kDa	100%	41.30%	30	62	123	16.94	16.92	16.9	16.95	17.02	16.96	16.79	16.82
peptidyl-prolyl cis-trans isomerase A [Sus scrofa]	NP_999518.1	18 kDa	100%	64.00%	12	31	132	16.55	16.47	16.57	16.48	16.52	16.44	16.61	16.56
C-1-tetrahydrofolate synthase, cytoplasmic isoform X1 [Sus scrofa]	XP_001924364.2	101 kDa	100%	35.50%	30	69	138	16.69	16.67	16.69	16.67	16.58	16.39	16.42	16.47
alanine--glyoxylate aminotransferase 2, mitochondrial [Sus scrofa]	NP_001231813.1	57 kDa	100%	40.20%	18	42	126	16.63	16.41	16.69	16.61	16.67	16.56	16.52	16.45
microsomal triglyceride transfer protein large subunit precursor [Sus scrofa]	NP_999350.1	100 kDa	100%	38.10%	32	70	123	16.6	16.64	16.6	16.57	16.4	16.56	16.48	16.55
vitamin D(3) 25-hydroxylase [Sus scrofa]	NP_999559.1	57 kDa	100%	28.20%	15	39	129	16.6	16.37	16.31	16.39	16.55	16.67	16.58	16.77
clathrin heavy chain 1 [Sus scrofa]	NP_001139599.1 (+3)	192 kDa	100%	25.10%	38	76	121	16.35	16.34	16.37	16.31	16.4	16.43	16.41	16.36
staphylococcal nuclease domain-containing protein 1 [Sus scrofa]	XP_020934292.1	102 kDa	100%	32.10%	28	61	126	16.67	16.7	16.63	16.65	16.57	16.66	16.65	16.67
formimidoyltransferase-cyclodeaminase [Sus scrofa]	NP_999440.1	59 kDa	100%	43.40%	24	55	138	17	16.94	16.99	16.88	16.79	16.78	16.68	16.88
LOW QUALITY PROTEIN: uncharacterized protein LOC100525821 [Sus scrofa]	XP_020955511.1	38 kDa	100%	28.20%	14	32	117	17.21	17.32	17.1	17.09	17.06	17.06	17.11	17.07
isovaleryl-CoA dehydrogenase, mitochondrial [Sus scrofa]	NP_001161107.1	47 kDa	100%	37.10%	14	39	114	16.83	16.76	16.86	16.91	17.01	16.87	17.02	16.93
isocitrate dehydrogenase [NADP] cytoplasmic isoform X2 [Sus scrofa]	XP_005672193.1 (+4)	47 kDa	100%	31.90%	13	35	126	16.71	16.8	16.55	16.87	16.85	16.53	16.72	16.61
aldehyde oxidase [Sus scrofa]	NP_001295402.1	148 kDa	100%	23.60%	34	71	119	16.92	16.95	16.61	16.76	16.18	16.37	16.47	16.42
acetyl-CoA acetyltransferase, mitochondrial isoform X1 [Sus scrofa]	XP_005667358.1	45 kDa	100%	55.90%	21	52	111	15.95	15.89	16.48	16.07	16.17	16.24	16.08	16.39
UDP glucuronosyltransferase 1 family, polypeptide A6 isoform X2 [Sus scrofa]	XP_005672351.1	61 kDa	100%	28.90%	16	41	113	16.74	17.03	16.77	16.79	16.2	16.51	16.57	16.6
bile acyl-CoA synthetase isoform X3 [Sus scrofa]	XP_020953031.1	76 kDa	100%	27.10%	18	40	118	16.15	15.93	16	15.85	15.95	15.96	15.74	15.87
transitional endoplasmic reticulum ATPase [Sus scrofa]	NP_999445.1	89 kDa	100%	31.00%	26	57	122	16.71	16.84	16.75	16.79	16.85	16.91	16.88	16.83
glyoxylate reductase/hydroxypyruvate reductase [Sus scrofa]	XP_020921780.1	36 kDa	100%	36.90%	12	27	123	16.58	16.51	16.56	16.55	16.52	16.41	16.44	16.42
cytochrome P450 2E1 [Sus scrofa]	NP_999586.1	57 kDa	100%	32.50%	19	42	104	17.01	17.68	17.06	17.09	16.51	16.48	16.7	16.4
ornithine carbamoyltransferase, mitochondrial [Sus scrofa]	NP_001157474.1	40 kDa	100%	38.40%	13	36	120	16.81	16.73	16.93	16.84	16.88	16.78	16.72	16.77
D-beta-hydroxybutyrate dehydrogenase, mitochondrial [Sus scrofa]	XP_020925747.1 (+3)	39 kDa	100%	36.40%	13	38	107	16.74	16.42	16.87	16.61	16.86	16.71	16.68	16.75
electron transfer flavoprotein subunit alpha, mitochondrial [Sus scrofa]	NP_001231332.1 (+1)	35 kDa	100%	49.80%	14	40	116	16.56	16.46	16.61	16.56	16.71	16.53	16.55	16.63
delta-1-pyrroline-5-carboxylate dehydrogenase, mitochondrial [Sus scrofa]	NP_001239142.1	62 kDa	100%	40.00%	20	46	116	17.12	17.16	17.19	17.42	17.3	17.34	17.12	17.18
selenium-binding protein 1 isoform X3 [Sus scrofa]	XP_001929678.1 (+3)	53 kDa	100%	41.10%	18	44	114	17.03	16.76	17.13	16.92	16.85	16.82	16.77	17.01
propionyl-CoA carboxylase alpha chain, mitochondrial isoform X1 [Sus scrofa]	XP_020921525.1 (+1)	80 kDa	100%	30.30%	23	57	118	16.55	16.42	16.66	16.55	16.66	16.58	16.59	16.67
amine oxidase [flavin-containing] B [Sus scrofa]	NP_001001864.1 (+1)	58 kDa	100%	24.80%	15	38	103	16.75	16.75	16.73	16.8	16.68	16.66	16.74	16.79
transgelin-2 [Sus scrofa]	XP_003125720.2 (+5)	22 kDa	100%	61.30%	12	35	104	16.05	16.14	16.18	16.12	16.12	16.1	16.03	16.02
hydroxysteroid dehydrogenase-like protein 2 [Sus scrofa]	NP_001183950.1	45 kDa	100%	54.80%	22	46	97	16.51	16.29	16.53	16.42	16.45	16.29	16.26	16.55
ADP/ATP translocase 1 [Sus scrofa]	XP_003133393.1	33 kDa	100%	48.70%	16	33	84	15.75	15.55	15.73	15.75	15.68	15.63	15.58	15.61
cytoplasmic aconitate hydratase [Sus scrofa]	XP_003357777.1	98 kDa	100%	28.30%	26	56	95	17.03	16.86	17.15	17.15	17.15	16.91	16.88	16.85
methylmalonate-semialdehyde dehydrogenase [acylating], mitochondrial isoform X1 [Sus scrofa]	XP_005656456.1	58 kDa	100%	39.10%	20	51	99	16.95	16.84	16.9	16.99	17.25	17.13	17.02	17.06
glutathione S-transferase omega-1 [Sus scrofa]	NP_999215.1	27 kDa	100%	54.80%	13	32	102	17.32	17.41	17.39	17.29	17.4	17.31	17.28	17.38
aconitate hydratase, mitochondrial precursor [Sus scrofa]	NP_999119.1	86 kDa	100%	36.00%	26	53	101	16.63	16.57	16.72	16.88	16.69	16.67	16.65	16.63
dimethylaniline monooxygenase [N-oxide-forming] 1 [Sus scrofa]	NP_999229.1 (+1)	60 kDa	100%	28.90%	13	36	116	16.47	16.41	16.46	16.43	16.44	16.56	16.24	16.41
short-chain specific acyl-CoA dehydrogenase, mitochondrial isoform X1 [Sus scrofa]	XP_005670765.1	41 kDa	100%	30.30%	13	36	87	16.38	16.23	16.31	16.48	16.4	16.25	16.37	16.27
basement membrane-specific heparan sulfate proteoglycan core protein isoform X16 [Sus scrofa]	XP_020951154.1 (+1)	470 kDa	100%	11.20%	42	70	100	16.42	16.3	16.31	16.46	16.41	16.48	16.43	16.53
tubulin alpha-1B chain [Sus scrofa]	NP_001038009.1 (+3)	50 kDa	100%	35.90%	16	39	89	16.36	16.36	16.35	16.52	16.53	16.5	16.43	16.24
alcohol dehydrogenase [NADP(+)] [Sus scrofa]	NP_999055.1 (+3)	37 kDa	100%	43.10%	15	37	103	17.21	17.24	17.47	17.35	17.24	17.18	17.04	17.27
desmoplakin isoform X1 [Sus scrofa]	XP_003128216.2	332 kDa	100%	21.50%	65	84	96	16.66	16.68	16.69	16.67	16.56	16.55	16.53	16.68
succinate--CoA ligase [GDP-forming] subunit beta, mitochondrial isoform X1 [Sus scrofa]	XP_003132357.4	47 kDa	100%	36.80%	19	47	107	16.36	16.37	16.51	16.58	16.42	16.4	16.42	16.52
sarcosine dehydrogenase, mitochondrial [Sus scrofa]	NP_001240851.1 (+6)	101 kDa	100%	29.50%	28	57	102	16.73	16.66	16.74	16.75	16.63	16.49	16.47	16.71
calcium-binding mitochondrial carrier protein Aralar2 isoform X4 [Sus scrofa]	XP_003130208.3 (+4)	76 kDa	100%	36.10%	24	54	99	16.56	16.62	16.85	16.78	16.63	16.5	16.19	16.47
eukaryotic initiation factor 4A-I [Sus scrofa]	NP_001093666.1 (+1)	46 kDa	100%	44.60%	19	39	104	16.29	16.37	16.41	16.46	16.38	16.37	16.39	16.35
apolipoprotein E precursor [Sus scrofa]	NP_999473.1	37 kDa	100%	48.90%	15	36	95	16.13	16.17	16.32	16.13	17.08	16.48	16.93	17.34
serine hydroxymethyltransferase, cytosolic [Sus scrofa]	XP_020923648.1 (+3)	53 kDa	100%	46.90%	20	45	94	16.68	16.67	16.63	16.77	16.59	16.47	16.47	16.69
fumarate hydratase, mitochondrial [Sus scrofa]	NP_001230517.1 (+2)	55 kDa	100%	29.30%	15	37	89	17.32	17.29	17.16	17.02	17.04	16.97	17.22	17.43
inter-alpha-trypsin inhibitor heavy chain H4 isoform X2 [Sus scrofa]	XP_020924169.1	111 kDa	100%	35.20%	31	60	95	16.01	15.94	16.03	16.11	16.36	16.82	16.52	16.62
myosin-14 isoform X5 [Sus scrofa]	XP_020950446.1 (+1)	229 kDa	100%	24.10%	43	65	117	16.29	16.34	16.28	16.32	16.15	16.2	16.2	16.28
prelamin-A/C [Sus scrofa]	NP_001104727.2 (+10)	74 kDa	100%	42.30%	26	48	92	16.43	16.34	16.56	16.51	16.44	16.55	16.49	16.6
haptoglobin precursor [Sus scrofa]	NP_999165.1	38 kDa	100%	40.60%	15	38	94	16.67	16.89	16.55	16.7	17.03	16.81	16.88	17.01
tropomyosin alpha-3 chain isoform X15 [Sus scrofa]	XP_005663427.1	29 kDa	100%	45.20%	14	28	89	15.66	15.45	15.56	15.58	15.56	15.46	15.5	15.64
glutathione S-transferase Mu 1 [Sus scrofa]	XP_020945720.1	26 kDa	100%	54.10%	15	38	92	16.37	16.42	16.03	16.74	16.79	16.65	16.44	16.55
dehydrogenase/reductase SDR family member 4 [Sus scrofa]	NP_999184.2	30 kDa	100%	26.90%	10	32	94	16.93	16.91	17.26	16.96	17.12	17.1	17.23	17.58
thiosulfate sulfurtransferase isoform X1 [Sus scrofa]	XP_005663866.1	38 kDa	100%	47.60%	15	31	95	16.03	15.95	16.02	16.04	16.02	15.9	15.94	16.03
argininosuccinate lyase [Sus scrofa]	XP_020942019.1	52 kDa	100%	41.20%	19	47	99	16.91	16.79	16.68	16.75	16.96	16.91	16.85	16.82
probable ATP-dependent RNA helicase DDX17, partial [Sus scrofa]	XP_020947146.1	80 kDa	100%	38.60%	25	46	92	16.47	16.43	16.47	16.42	16.42	16.39	16.42	16.45
LOW QUALITY PROTEIN: T-complex protein 1 subunit theta [Sus scrofa]	XP_003358947.2	60 kDa	100%	49.10%	26	63	96	16.59	16.68	16.65	16.7	16.61	16.63	16.59	16.55
peptidyl-prolyl cis-trans isomerase B [Sus scrofa]	XP_020949539.1	24 kDa	100%	44.40%	10	30	90	16.5	16.75	16.61	16.66	17.05	17.14	17.12	16.97
short/branched chain specific acyl-CoA dehydrogenase, mitochondrial [Sus scrofa]	XP_001926332.2	47 kDa	100%	29.70%	13	31	82	16.97	16.74	16.79	16.65	16.89	16.89	17.13	16.94
LOW QUALITY PROTEIN: UDP-glucuronosyltransferase 2B31 [Sus scrofa]	XP_013853463.2	61 kDa	100%	23.50%	13	35	90	16.74	17.07	17.13	17.18	16.45	16.2	16.21	16.44
LOW QUALITY PROTEIN: acyl-coenzyme A amino acid N-acyltransferase 2-like [Sus scrofa]	XP_020922490.1	46 kDa	100%	27.80%	11	27	91	15.93	16.15	15.97	15.94	16.26	16.18	15.92	16.02
nucleolin isoform X1 [Sus scrofa]	XP_020930618.1 (+1)	78 kDa	100%	24.90%	30	55	89	17.02	17.22	17.22	17.21	17.25	17.29	17.24	17.29
fructose-bisphosphate aldolase A isoform X4 [Sus scrofa]	XP_020943659.1 (+3)	39 kDa	100%	44.80%	16	38	119	16.64	16.65	16.64	16.65	16.59	16.65	16.7	16.71
electron transfer flavoprotein subunit beta [Sus scrofa]	NP_001192208.1	28 kDa	100%	48.20%	12	34	95	17.19	17.17	17.24	17.23	17.32	17.19	17.24	17.33
cytochrome P450, subfamily IIIA, polypeptide 22 isoform X1 [Sus scrofa]	XP_020941206.1	57 kDa	100%	36.80%	20	43	83	17.25	16.92	16.81	17.07	16.78	16.25	16.52	16.38
heat shock protein HSP 90-beta [Sus scrofa]	NP_001231362.1 (+1)	83 kDa	100%	34.70%	15	33	226	16.52	16.62	16.59	16.56	16.38	16.42	16.35	16.32
T-complex protein 1 subunit epsilon [Sus scrofa]	NP_001265708.1 (+1)	60 kDa	100%	34.90%	24	57	93	16.6	16.76	16.72	16.77	16.67	16.66	16.64	16.55
4-hydroxyphenylpyruvate dioxygenase [Sus scrofa]	NP_001335893.1	45 kDa	100%	43.50%	16	41	85	16.86	16.85	16.93	16.85	17.35	17.24	16.97	17.09
1,4-alpha-glucan-branching enzyme [Sus scrofa]	XP_020926442.1	81 kDa	100%	31.80%	20	40	83	16.58	16.65	16.6	16.66	16.62	16.56	16.48	16.39
splicing factor, proline- and glutamine-rich isoform X1 [Sus scrofa]	XP_020951556.1	76 kDa	100%	30.90%	17	41	86	16.1	16.17	16.15	16.13	16.09	16.09	16.11	16.16
moesin [Sus scrofa]	NP_001009578.1 (+1)	68 kDa	100%	29.80%	25	54	88	16.45	16.48	16.54	16.55	16.48	16.48	16.46	16.49
3-ketoacyl-CoA thiolase, mitochondrial [Sus scrofa]	NP_001161110.1	42 kDa	100%	52.60%	17	38	82	16.86	16.07	16.49	16.16	16.82	16.63	16.59	16.86
10 kDa heat shock protein, mitochondrial [Sus scrofa]	NP_999472.1	11 kDa	100%	68.60%	8	22	89	17.09	17.16	17.26	17.27	17.2	17.08	17.09	17.22
LOW QUALITY PROTEIN: phosphoserine aminotransferase [Sus scrofa]	XP_020920809.1	40 kDa	100%	35.90%	14	36	91	16.4	16.62	16.31	16.32	16.04	16.17	16.11	15.89
isocitrate dehydrogenase [NADP], mitochondrial [Sus scrofa]	NP_001157479.1	51 kDa	100%	43.40%	21	42	88	16.9	16.93	17.03	17.03	17	16.95	16.97	16.99
T-complex protein 1 subunit gamma [Sus scrofa]	NP_001231109.1	61 kDa	100%	46.80%	24	47	83	15.72	15.81	15.75	15.8	15.69	15.74	15.71	15.74
neutral alpha-glucosidase AB precursor [Sus scrofa]	NP_999069.1 (+3)	107 kDa	100%	23.50%	22	49	80	16.14	16.11	16.16	16.17	16.09	16.2	16.2	16.18
medium-chain specific acyl-CoA dehydrogenase, mitochondrial precursor [Sus scrofa]	NP_999204.1	46 kDa	100%	27.30%	13	34	79	17.2	17.12	17.42	17.27	17.24	17.32	17.3	17.41
triokinase/FMN cyclase [Sus scrofa]	XP_003122689.1 (+1)	59 kDa	100%	32.20%	15	38	89	16.32	16.35	16.31	16.5	16.03	16.01	15.91	15.87
phosphatidylethanolamine-binding protein 1 isoform X1 [Sus scrofa]	XP_003132938.1	21 kDa	100%	52.40%	8	23	84	16.45	16.52	16.56	16.38	16.41	16.4	16.36	16.42
LOW QUALITY PROTEIN: prolow-density lipoprotein receptor-related protein 1 [Sus scrofa]	XP_020947485.1	505 kDa	100%	10.70%	46	67	76	16.24	16.2	16.21	16.23	16	16.05	16.11	16.06
aflatoxin B1 aldehyde reductase member 2 [Sus scrofa]	NP_001230751.1	41 kDa	100%	33.30%	11	30	79	16.6	16.58	16.77	16.58	16.6	16.43	16.39	16.52
glucose-6-phosphate isomerase [Sus scrofa]	NP_999495.1	63 kDa	100%	32.30%	18	40	77	17.05	16.98	17.2	16.98	16.87	16.87	16.85	16.73
bifunctional glutamate/proline--tRNA ligase isoform X1 [Sus scrofa]	XP_020919973.1 (+1)	171 kDa	100%	26.10%	34	61	83	16.04	16.08	16.04	15.99	15.93	16.04	15.98	15.93
bifunctional epoxide hydrolase 2 [Sus scrofa]	NP_001001641.1	63 kDa	100%	30.30%	16	43	82	17.18	17.24	17.03	17.26	16.75	16.73	16.8	16.81
trypsinogen precursor [Sus scrofa]	NP_001156363.1 (+5)	26 kDa	100%	26.80%	5	12	80	16.73	16.76	16.89	16.65	16.65	16.75	16.82	16.79
dolichyl-diphosphooligosaccharide--protein glycosyltransferase subunit 1 precursor [Sus scrofa]	NP_999498.1	69 kDa	100%	35.20%	19	43	90	16.67	16.74	16.7	16.81	16.63	16.74	16.7	16.74
signal transducer and activator of transcription 1 isoform X3 [Sus scrofa]	XP_020930318.1 (+2)	87 kDa	100%	36.20%	25	49	78	15.98	15.9	15.74	15.93	15.63	15.62	15.75	15.67
rab GDP dissociation inhibitor beta [Sus scrofa]	NP_001001643.1	50 kDa	100%	37.50%	15	31	77	16.73	16.64	16.71	16.7	16.72	16.75	16.77	16.61
D-3-phosphoglycerate dehydrogenase [Sus scrofa]	NP_001116634.1	57 kDa	100%	28.50%	13	32	76	16.83	16.8	16.89	16.7	16.57	16.53	16.57	16.54
IgG heavy chain precursor [Sus scrofa]	NP_998993.1	52 kDa	100%	21.70%	7	17	74	15.78	15.74	16.03	15.64	16.26	16.04	16.97	16.32
NADPH--cytochrome P450 reductase isoform X1 [Sus scrofa]	XP_020941211.1 (+5)	81 kDa	100%	24.80%	20	40	75	16.85	16.87	16.74	16.8	16.84	16.95	16.76	16.77
alpha-actinin-1 [Sus scrofa]	NP_001229990.1	103 kDa	100%	34.90%	20	42	120	16.56	16.58	16.74	16.67	16.6	16.71	16.57	16.57
dimethylaniline monooxygenase [N-oxide-forming] 5 [Sus scrofa]	XP_001928629.1 (+3)	61 kDa	100%	29.30%	18	39	75	17.2	17.3	17.08	17.07	16.54	16.35	15.97	16.5
collagen alpha-1(XIV) chain isoform X2 [Sus scrofa]	XP_005662937.1 (+3)	193 kDa	100%	19.60%	32	54	86	16.23	16.14	16.41	16.51	16.35	16.65	16.42	16.29
pyruvate kinase PKLR isoform X2 [Sus scrofa]	XP_020945381.1	60 kDa	100%	35.10%	21	42	83	16.87	17.17	17.11	17.32	16.76	16.81	16.74	16.6
UDP-glucose 6-dehydrogenase [Sus scrofa]	XP_003356947.1 (+1)	55 kDa	100%	31.40%	15	34	76	16.33	17.16	16.31	16.22	16.11	16.37	16.6	16.2
profilin-1 [Sus scrofa]	NP_001231345.1	15 kDa	100%	61.40%	10	32	80	16.5	16.44	16.5	16.52	16.45	16.41	16.48	16.43
sorbin and SH3 domain-containing protein 2 isoform X3 [Sus scrofa]	XP_020931225.1 (+1)	155 kDa	100%	17.40%	21	41	65	16.07	16.07	16.08	16.11	16.13	16.19	16.09	16.2
glutathione S-transferase kappa 1 [Sus scrofa]	NP_001302503.1	25 kDa	100%	59.30%	12	31	70	16.49	16.46	16.51	16.33	16.45	16.3	16.45	16.25
stress-induced-phosphoprotein 1 [Sus scrofa]	XP_003353842.1	62 kDa	100%	32.40%	22	45	71	16.6	16.69	16.64	16.75	16.67	16.67	16.59	16.6
17-beta-hydroxysteroid dehydrogenase type 6 [Sus scrofa]	XP_003355507.1 (+1)	36 kDa	100%	39.40%	10	24	72	17.2	17.22	17.1	16.85	16.63	16.77	16.94	16.94
T-complex protein 1 subunit zeta [Sus scrofa]	XP_005662075.1	58 kDa	100%	31.80%	18	43	79	16.58	16.76	16.68	16.66	16.56	16.6	16.58	16.54
sodium/potassium-transporting ATPase subunit alpha-1 isoform X1 [Sus scrofa]	XP_020944376.1	113 kDa	100%	25.60%	23	47	76	16.5	16.54	16.45	16.56	16.61	16.55	16.49	16.44
superoxide dismutase [Cu-Zn] [Sus scrofa]	NP_001177351.1	16 kDa	100%	37.90%	5	17	71	17.48	17.24	17.44	17.23	17.26	17.23	17.21	17.31
sulfide:quinone oxidoreductase, mitochondrial [Sus scrofa]	NP_001231167.1 (+8)	50 kDa	100%	41.80%	19	40	71	16.34	16.43	16.42	16.49	16.41	16.3	16.31	16.36
GTP:AMP phosphotransferase AK3, mitochondrial isoform X1 [Sus scrofa]	XP_001924714.2	26 kDa	100%	56.80%	13	32	80	17.18	17.29	17.19	17.28	17.19	17.09	17.15	17.2
LOW QUALITY PROTEIN: serine hydroxymethyltransferase, mitochondrial [Sus scrofa]	XP_020947486.1	54 kDa	100%	38.30%	15	31	85	16.84	16.98	16.96	16.87	16.94	16.9	16.92	16.94
cytochrome b-c1 complex subunit 1, mitochondrial isoform X4 [Sus scrofa]	XP_001926664.3 (+3)	53 kDa	100%	28.30%	14	28	71	15.94	15.96	16	16	16.06	16.05	16.08	16.16
puromycin-sensitive aminopeptidase [Sus scrofa]	XP_003131575.2	104 kDa	100%	28.80%	26	49	74	16.58	16.47	16.53	16.5	16.45	16.46	16.44	16.42
urocanate hydratase [Sus scrofa]	NP_001231148.1 (+2)	74 kDa	100%	20.90%	14	34	64	16.72	16.44	16.51	16.48	16.62	16.48	16.6	16.73
arginase-1 [Sus scrofa]	NP_999213.1 (+4)	35 kDa	100%	37.60%	12	31	70	16.07	15.92	16.01	15.97	16.61	16.59	16.52	16.46
elongation factor Tu, mitochondrial [Sus scrofa]	XP_003124563.3	49 kDa	100%	44.00%	18	42	75	16.49	16.54	16.65	16.68	16.74	16.57	16.64	16.7
3-hydroxyacyl-CoA dehydrogenase type-2 isoform X2 [Sus scrofa]	XP_003135174.1 (+1)	27 kDa	100%	40.20%	9	26	69	16.51	16.33	16.55	16.44	16.58	16.36	16.49	16.55
fibrinogen alpha chain isoform X1 [Sus scrofa]	XP_020957142.1 (+1)	101 kDa	100%	21.30%	18	38	73	16.53	16.55	16.6	16.83	16.93	16.99	17.13	16.97
calreticulin precursor [Sus scrofa]	NP_001167604.1	48 kDa	100%	30.20%	13	21	50	16.78	16.97	16.79	16.71	16.99	17.13	17.2	17.11
cytochrome P450 2C49 precursor [Sus scrofa]	NP_999585.1	55 kDa	100%	33.70%	16	34	67	16.51	17.32	16.86	16.56	16.24	16.33	16.32	16.32
coatomer subunit alpha isoform X2 [Sus scrofa]	XP_001928742.1	138 kDa	100%	24.10%	30	56	72	16.41	16.52	16.39	16.42	16.42	16.61	16.51	16.52
ATP-dependent RNA helicase A isoform X1 [Sus scrofa]	XP_020919437.1 (+1)	150 kDa	100%	21.00%	30	49	62	16.23	16.28	16.25	16.29	16.11	16.18	16.12	16.14
bile salt sulfotransferase [Sus scrofa]	NP_001032227.1	34 kDa	100%	53.70%	15	34	71	15.68	15.56	15.68	15.64	16.04	16.03	15.89	15.69
antithrombin-III precursor [Sus scrofa]	NP_001123430.1	52 kDa	100%	38.00%	19	39	74	16.11	16.13	16.04	16.2	16.48	16.41	16.48	16.37
prohibitin-2 [Sus scrofa]	NP_001230485.1	33 kDa	100%	45.80%	14	34	66	16.67	16.68	16.78	16.72	16.64	16.64	16.66	16.78
serpin A3-8 [Sus scrofa]	XP_013833854.1	47 kDa	100%	25.80%	13	30	63	16.13	16.08	16.07	16.02	16.29	16.28	16.28	16.19
succinate dehydrogenase [ubiquinone] flavoprotein subunit, mitochondrial isoform X1 [Sus scrofa]	XP_020932589.1 (+1)	73 kDa	100%	26.90%	17	36	62	16.35	16.4	16.5	16.37	16.39	16.34	16.41	16.47
aspartate aminotransferase, cytoplasmic [Sus scrofa]	NP_999092.1	46 kDa	100%	44.10%	18	37	66	16.73	16.85	16.49	16.61	16.76	16.76	16.74	16.77
LOW QUALITY PROTEIN: von Willebrand factor A domain-containing protein 8 [Sus scrofa]	XP_020921284.1	214 kDa	100%	24.80%	44	60	73	16.17	16.26	16.19	16.18	16.25	16.2	16.28	16.26
peroxiredoxin-1 [Sus scrofa]	XP_020952401.1 (+2)	22 kDa	100%	37.70%	8	24	70	16.51	16.62	16.33	16.46	16.53	16.6	16.39	16.2
40S ribosomal protein S3 [Sus scrofa]	NP_001038066.1 (+3)	27 kDa	100%	63.40%	16	38	71	16.71	16.79	16.76	16.76	16.65	16.69	16.6	16.6
glycerol-3-phosphate dehydrogenase [NAD(+)], cytoplasmic [Sus scrofa]	NP_001177169.1 (+1)	38 kDa	100%	34.40%	14	32	63	16.97	16.91	17.12	17.02	17.18	17	16.68	17.05
17-beta-hydroxysteroid dehydrogenase 13 [Sus scrofa]	NP_001230551.1 (+1)	33 kDa	100%	49.00%	16	29	66	16.73	16.8	17.05	16.82	16.54	16.51	16.34	16.64
malate dehydrogenase, cytoplasmic [Sus scrofa]	NP_999039.1	36 kDa	100%	39.80%	14	33	66	17.04	17.23	17.16	17.14	17.28	17.33	17.3	17.17
LOW QUALITY PROTEIN: 6-phosphogluconate dehydrogenase, decarboxylating [Sus scrofa]	XP_003127605.2	53 kDa	100%	25.70%	12	29	70	16.72	16.91	16.58	16.77	16.49	16.54	16.62	16.52
acyl-CoA synthetase short-chain family member 3, mitochondrial isoform X1 [Sus scrofa]	XP_003481811.2	75 kDa	100%	30.20%	18	35	71	16.26	16.27	16.29	16.28	16.09	16.05	16.09	16.12
alpha-aminoadipic semialdehyde synthase, mitochondrial isoform X1 [Sus scrofa]	XP_005673261.1 (+4)	102 kDa	100%	25.30%	24	49	66	16.66	16.57	16.64	16.68	17.09	16.89	17.04	17.06
ubiquitin-like modifier-activating enzyme 1 [Sus scrofa]	XP_013846320.2 (+4)	118 kDa	100%	23.80%	24	46	70	16.84	16.85	16.88	16.82	16.85	16.84	16.85	16.92
interleukin enhancer-binding factor 3 isoform X1 [Sus scrofa]	XP_020939452.1 (+2)	101 kDa	100%	20.40%	18	45	63	16.2	16.2	16.21	16.25	16.16	16.22	16.19	16.21
dimethylglycine dehydrogenase, mitochondrial isoform X1 [Sus scrofa]	XP_020940139.1	97 kDa	100%	34.40%	27	50	69	16.22	16.52	16.71	16.59	16.21	16.24	16.31	16.17
glutathione S-transferase mu 2 [Sus scrofa]	NP_001072152.1	26 kDa	100%	50.00%	3	11	113	16.53	16.63	16.28	16.57	16.62	16.82	16.18	16.31
aminoacylase-1 [Sus scrofa]	NP_999061.1 (+1)	45 kDa	100%	35.60%	13	27	65	17.06	17.14	17.14	17.2	17.12	17.05	17.04	17.19
dihydropyrimidinase isoform X1 [Sus scrofa]	XP_001925286.2 (+1)	57 kDa	100%	29.50%	13	27	71	17.08	17.05	17.21	17.01	17.1	17.03	16.91	16.94
ribonuclease UK114 [Sus scrofa]	XP_001928988.1	14 kDa	100%	59.90%	7	19	69	17.21	16.98	17.21	17.2	17.21	17.2	17.04	17.18
NADH-ubiquinone oxidoreductase 75 kDa subunit, mitochondrial [Sus scrofa]	XP_003133651.1 (+1)	80 kDa	100%	29.70%	21	42	65	16.55	16.54	16.34	16.45	16.58	16.55	16.42	16.6
far upstream element-binding protein 2 isoform X1 [Sus scrofa]	XP_020939644.1 (+1)	77 kDa	100%	34.70%	19	36	63	16.06	16.05	16.07	16.17	16.13	16.14	16.19	16.21
xanthine dehydrogenase/oxidase isoform X1 [Sus scrofa]	XP_020941334.1	147 kDa	100%	16.20%	21	44	68	16.58	16.86	16.85	16.77	16.67	16.58	16.41	16.45
quinone oxidoreductase [Sus scrofa]	NP_001038049.1 (+1)	35 kDa	100%	30.90%	9	24	72	17.07	17.29	17.28	17.31	16.97	16.9	17.08	17.23
ATP synthase subunit O, mitochondrial precursor [Sus scrofa]	NP_001038071.1	23 kDa	100%	53.10%	9	26	67	16.63	16.62	16.73	16.65	16.68	16.62	16.61	16.75
lon protease homolog, mitochondrial [Sus scrofa]	NP_001230149.1	107 kDa	100%	18.90%	18	38	68	16.17	16.15	16.26	16.21	16.1	16.16	16.18	16.26
lamin-B1 [Sus scrofa]	XP_003123930.2	66 kDa	100%	34.80%	23	45	71	16.27	16.2	16.37	16.37	16.32	16.21	16.29	16.3
T-complex protein 1 subunit beta [Sus scrofa]	NP_001163991.1 (+1)	57 kDa	100%	36.10%	18	40	70	16.54	16.63	16.65	16.64	16.55	16.59	16.58	16.57
eukaryotic translation initiation factor 3 subunit A [Sus scrofa]	XP_001928377.1	166 kDa	100%	17.00%	26	44	54	16.33	16.37	16.31	16.34	16.22	16.28	16.23	16.29
heat shock 70 kDa protein 4 [Sus scrofa]	XP_005661711.1	94 kDa	100%	25.70%	22	44	71	16.23	16.29	16.25	16.26	16.2	16.25	16.22	16.23
cytochrome c oxidase subunit 4 isoform 1, mitochondrial [Sus scrofa]	XP_020949364.1 (+1)	20 kDa	100%	42.00%	10	28	67	16.99	17.06	17.19	17.09	17.16	17.17	17.21	17.32
protein DJ-1 [Sus scrofa]	NP_001072131.1	20 kDa	100%	60.80%	10	19	54	16.72	16.62	16.76	16.86	16.8	16.63	16.67	16.82
transgelin [Sus scrofa]	NP_001231079.1 (+2)	23 kDa	100%	53.70%	10	31	64	16.14	16.1	16.26	17.02	16.32	16.96	16.4	16.07
beta-ureidopropionase isoform X1 [Sus scrofa]	XP_001929289.1	43 kDa	100%	40.60%	15	33	67	17.07	16.96	16.33	16.98	16.8	16.44	16.74	16.72
LOW QUALITY PROTEIN: myosin-10 [Sus scrofa]	XP_020923522.1	236 kDa	100%	17.60%	28	45	109	16.05	16.04	16.24	16.23	16.19	16.36	16.27	16.26
apolipoprotein A-IV precursor [Sus scrofa]	NP_999553.1	43 kDa	100%	47.60%	19	41	68	15.41	15.22	15.34	15.47	16.41	16.56	17.21	17.48
LOW QUALITY PROTEIN: plastin-3 [Sus scrofa]	XP_001925971.4	71 kDa	100%	34.00%	22	44	63	15.99	15.8	16.05	15.73	15.7	15.77	15.72	15.69
agmatinase, mitochondrial isoform X2 [Sus scrofa]	XP_003127670.1 (+1)	38 kDa	100%	23.80%	8	19	53	16.81	16.91	16.87	16.87	16.86	16.86	16.86	17.07
3-hydroxyanthranilate 3,4-dioxygenase isoform X1 [Sus scrofa]	XP_020941329.1	32 kDa	100%	42.70%	11	23	61	16.25	16.26	16.33	16.17	16.3	16.19	16.04	16.11
succinate-semialdehyde dehydrogenase, mitochondrial [Sus scrofa]	NP_001231396.1	57 kDa	100%	32.10%	18	37	64	16.65	16.82	16.97	16.73	16.65	16.58	16.36	16.41
kinectin [Sus scrofa]	NP_001245232.1 (+4)	157 kDa	100%	23.10%	32	47	59	16.76	16.7	16.7	16.71	16.66	16.74	16.8	16.85
voltage-dependent anion-selective channel protein 1 [Sus scrofa]	NP_999125.1 (+4)	31 kDa	100%	36.00%	11	25	66	16.89	16.83	16.93	16.96	17.02	16.86	16.99	16.91
flavin reductase (NADPH) [Sus scrofa]	XP_003355965.1	22 kDa	100%	36.40%	8	20	66	17.36	17.47	17.29	17.18	17.2	17.13	17.39	17.18
vimentin isoform X1 [Sus scrofa]	XP_005668163.1	54 kDa	100%	37.60%	17	30	66	16.43	16.29	16.57	16.51	16.49	16.74	16.78	16.58
methyltransferase-like protein 7B [Sus scrofa]	XP_020947434.1	28 kDa	100%	38.10%	10	23	63	16.73	16.62	16.84	16.31	16.75	16.78	16.96	16.51
sterol 26-hydroxylase, mitochondrial [Sus scrofa]	NP_001230233.1	61 kDa	100%	32.40%	15	33	64	16.15	16.14	16.14	16.21	16.15	16.17	16	16.05
sialoadhesin isoform X1 [Sus scrofa]	XP_020932962.1 (+1)	185 kDa	100%	20.20%	29	49	64	16.08	15.92	15.82	15.76	15.84	15.81	15.81	15.75
3-hydroxyisobutyrate dehydrogenase, mitochondrial [Sus scrofa]	XP_020934876.1	35 kDa	100%	33.60%	8	22	66	15.67	15.61	15.69	15.75	15.9	15.59	15.58	15.75
propionyl-CoA carboxylase beta chain, mitochondrial precursor [Sus scrofa]	NP_999066.1	59 kDa	100%	34.70%	17	37	66	15.88	15.79	16	15.9	15.92	15.85	15.89	15.85
nuclear mitotic apparatus protein 1 isoform X1 [Sus scrofa]	XP_005653721.1 (+5)	235 kDa	100%	18.80%	39	48	58	16.76	16.8	16.74	16.8	16.69	16.72	16.75	16.78
glutamine--fructose-6-phosphate aminotransferase [isomerizing] 1 isoform X1 [Sus scrofa]	XP_005662547.2	79 kDa	100%	26.80%	17	34	58	16.21	16.34	16.08	16.3	16.43	16.61	16.53	16.43
LOW QUALITY PROTEIN: tensin-1 [Sus scrofa]	XP_020930866.1	186 kDa	100%	21.50%	31	44	59	16.14	16.1	16.14	16.15	16.05	16.16	16.07	16.12
polyadenylate-binding protein 1 [Sus scrofa]	XP_001927782.1	71 kDa	100%	29.40%	20	37	63	16.57	16.63	16.54	16.6	16.52	16.53	16.51	16.5
electron transfer flavoprotein-ubiquinone oxidoreductase, mitochondrial isoform X1 [Sus scrofa]	XP_003129051.1	69 kDa	100%	32.10%	20	35	60	16.51	16.48	16.71	16.52	16.55	16.43	16.51	16.61
leukocyte elastase inhibitor [Sus scrofa]	XP_003482167.1	43 kDa	100%	39.40%	16	36	64	16.59	16.57	16.57	16.54	16.45	16.5	16.62	16.67
phosphoglycerate mutase 1 [Sus scrofa]	XP_003483583.1	29 kDa	100%	46.50%	11	28	65	16.38	16.45	16.51	16.39	16.55	16.43	16.41	16.51
SEC14-like protein 2 isoform X1 [Sus scrofa]	XP_005670865.1	46 kDa	100%	41.20%	13	29	65	16.58	16.63	16.6	16.59	16.75	16.56	16.59	16.62
valine--tRNA ligase [Sus scrofa]	NP_001182307.1	140 kDa	100%	22.70%	24	36	56	16.2	16.17	16.08	16.25	16.09	16.11	16.09	16.11
hydroxyacid oxidase 1 [Sus scrofa]	NP_001230360.1	41 kDa	100%	48.10%	17	34	57	16.35	16.53	16.38	16.36	16.33	16.19	16.52	16.31
ATP-binding cassette, sub-family B (MDR/TAP), member 1 [Sus scrofa]	NP_001295175.1 (+1)	142 kDa	100%	18.80%	23	41	56	16.19	16.13	16.01	16.13	16.88	16.82	17.05	17.19
microtubule-associated protein 4 isoform X6 [Sus scrofa]	XP_005669546.1 (+5)	237 kDa	100%	14.10%	28	45	57	16.24	16.33	16.25	16.37	16.22	16.3	16.29	16.27
sorting nexin-2 isoform X2 [Sus scrofa]	XP_013842153.1 (+1)	59 kDa	100%	39.50%	18	39	62	16.77	16.75	16.73	16.72	16.79	16.8	16.79	16.75
UDP-glucuronosyltransferase 2C1 [Sus scrofa]	XP_020957068.1	60 kDa	100%	21.00%	11	29	59	16.18	16.55	16.39	16.45	16.05	16.48	16.07	16.19
aldo-keto reductase family 1, member C-like 1 [Sus scrofa]	NP_001033715.3	37 kDa	100%	43.20%	12	23	100	16.25	17.07	16.77	16.67	16.98	16.96	16.86	16.74
putative L-aspartate dehydrogenase [Sus scrofa]	NP_001230799.1	30 kDa	100%	65.50%	16	36	61	16.71	16.61	16.69	16.61	16.64	16.55	16.54	16.61
heat shock 70 kDa protein 1B [Sus scrofa]	NP_998931.1	70 kDa	100%	26.50%	13	31	107	16.21	16.34	16.28	16.23	16.26	16.52	16.34	16.3
LOW QUALITY PROTEIN: elongation factor 1-gamma [Sus scrofa]	XP_005660855.3	50 kDa	100%	25.60%	14	32	52	17.26	17.37	17.34	17.3	17.18	17.28	17.2	17.17
UDP-glucose:glycoprotein glucosyltransferase 1 isoform X1 [Sus scrofa]	XP_020931600.1 (+1)	178 kDa	100%	18.20%	27	42	52	16.35	16.43	16.36	16.38	16.4	16.5	16.52	16.51
MICOS complex subunit MIC60 isoform X7 [Sus scrofa]	XP_020942946.1	76 kDa	100%	37.40%	26	47	62	16.81	16.8	16.88	16.86	16.86	16.81	16.85	16.94
LOW QUALITY PROTEIN: early endosome antigen 1 [Sus scrofa]	XP_020946919.1	162 kDa	100%	25.60%	35	49	62	16.51	16.52	16.56	16.55	16.55	16.49	16.54	16.68
phosphate carrier protein, mitochondrial [Sus scrofa]	NP_001157984.1	40 kDa	100%	16.10%	7	18	43	16.98	17.02	17.15	16.94	17.09	17.08	17.16	17.2
transaldolase [Sus scrofa]	NP_001231864.1	37 kDa	100%	37.10%	14	33	60	17.24	17.31	17.29	17.18	17.24	17.18	17.26	17.3
catenin alpha-1 [Sus scrofa]	XP_003124036.3	100 kDa	100%	24.60%	21	38	57	16.37	16.36	16.38	16.42	16.33	16.42	16.28	16.32
acyl-coenzyme A synthetase ACSM2B, mitochondrial isoform X2 [Sus scrofa]	XP_003124609.3	65 kDa	100%	35.10%	17	30	60	16.32	16.09	16.24	16.3	16.1	16	16.05	16.07
tyrosine--tRNA ligase, cytoplasmic isoform X1 [Sus scrofa]	XP_003356343.3	59 kDa	100%	40.90%	22	40	54	16.38	16.48	16.44	16.38	16.29	16.27	16.29	16.23
phenazine biosynthesis-like domain-containing protein isoform X2 [Sus scrofa]	XP_003483533.3 (+2)	32 kDa	100%	47.60%	12	25	62	16.54	16.56	16.76	16.77	16.62	16.48	16.39	16.58
collagen alpha-1(VI) chain [Sus scrofa]	XP_020926753.1 (+2)	109 kDa	100%	14.20%	13	25	57	16.18	16.1	16.28	16.44	16.16	16.55	16.21	16.15
nucleoside diphosphate kinase B [Sus scrofa]	NP_001038075.1	17 kDa	100%	55.30%	9	30	54	16.94	17.07	16.98	16.79	17.07	17.13	17.15	16.94
ATP-dependent (S)-NAD(P)H-hydrate dehydratase isoform 1 [Sus scrofa]	NP_001230350.1 (+1)	36 kDa	100%	45.00%	12	30	61	15.96	15.94	16.03	16.08	16.08	15.98	15.92	16.02
valacyclovir hydrolase precursor [Sus scrofa]	NP_001230414.1	33 kDa	100%	35.60%	11	25	55	16.64	16.61	16.67	16.74	16.75	16.66	16.42	16.68
alcohol dehydrogenase 4 [Sus scrofa]	NP_001302599.1	41 kDa	100%	18.40%	8	20	59	16.56	16.11	16.38	16.55	15.88	15.87	16.97	16.36
long-chain specific acyl-CoA dehydrogenase, mitochondrial precursor [Sus scrofa]	NP_999062.1	48 kDa	100%	27.70%	13	33	52	16.3	16.32	16.56	16.39	16.29	16.33	16.22	16.39
NAD kinase 2, mitochondrial isoform X2 [Sus scrofa]	XP_003133933.1	50 kDa	100%	41.00%	16	31	60	16.58	16.5	16.58	16.62	16.49	16.51	16.66	16.62
glucokinase regulatory protein isoform X2 [Sus scrofa]	XP_003354938.2	69 kDa	100%	33.90%	19	39	55	16.68	16.81	16.84	16.65	16.74	16.72	16.46	16.41
hsc70-interacting protein [Sus scrofa]	XP_003481579.1	41 kDa	100%	20.60%	8	21	50	16.82	16.89	17.05	17.09	16.7	16.73	16.77	16.9
afadin isoform X9 [Sus scrofa]	XP_013839743.1 (+2)	202 kDa	100%	18.70%	30	46	55	16.29	16.34	16.34	16.4	16.25	16.28	16.28	16.34
ribosyldihydronicotinamide dehydrogenase [quinone] isoform X1 [Sus scrofa]	XP_020955773.1 (+2)	26 kDa	100%	55.00%	13	25	62	16.02	15.96	15.96	15.97	15.96	15.95	15.91	15.98
retinol dehydrogenase 16 (all-trans) precursor [Sus scrofa]	NP_001230795.1	36 kDa	100%	45.10%	15	33	54	16.2	16.2	17.34	17.19	17.25	17.34	16.28	17.36
alcohol dehydrogenase class-3 [Sus scrofa]	NP_001231762.1	41 kDa	100%	25.50%	8	22	67	17.08	16.97	17.12	17.12	17.03	16.92	16.9	16.96
cytochrome b-c1 complex subunit 2, mitochondrial [Sus scrofa]	XP_003124603.3	48 kDa	100%	40.60%	17	33	58	16.21	16.24	16.24	16.26	16.3	16.36	16.31	16.39
annexin A2 [Sus scrofa]	NP_001005726.1 (+2)	39 kDa	100%	48.40%	16	32	54	17.04	17	17.15	17.25	17.18	17.14	17.19	17.13
peroxiredoxin-5, mitochondrial [Sus scrofa]	NP_999309.1	17 kDa	100%	53.70%	11	29	60	16.32	16.33	16.4	16.46	16.56	16.5	16.49	16.31
sepiapterin reductase [Sus scrofa]	XP_003125080.1	29 kDa	100%	43.60%	10	25	59	16.06	15.97	15.97	16.04	15.98	15.82	15.83	15.88
aspartate--tRNA ligase, cytoplasmic isoform X1 [Sus scrofa]	XP_003133314.1	57 kDa	100%	38.70%	19	38	57	16.58	16.6	16.54	16.48	16.45	16.54	16.52	16.53
SEC14-like protein 3 isoform X1 [Sus scrofa]	XP_003483504.1	46 kDa	100%	29.20%	8	21	54	16.77	16.78	16.59	16.47	16.49	16.63	16.38	16.17
eukaryotic translation initiation factor 4 gamma 1 isoform X5 [Sus scrofa]	XP_005670086.1 (+2)	176 kDa	100%	16.30%	24	37	50	16.66	16.74	16.61	16.7	16.6	16.72	16.64	16.62
alpha-aminoadipic semialdehyde dehydrogenase [Sus scrofa]	XP_013850523.2	59 kDa	100%	28.80%	14	32	55	16.37	16.35	16.27	16.4	16.65	16.44	16.44	16.39
heat shock protein beta-1 [Sus scrofa]	NP_001007519.1	23 kDa	100%	46.40%	11	21	57	16.54	16.49	16.66	16.56	16.48	16.39	16.38	16.41
cystathionine gamma-lyase [Sus scrofa]	NP_001038050.1	44 kDa	100%	33.30%	12	29	59	16.53	16.57	16.36	16.48	16.92	16.76	16.65	16.61
succinate dehydrogenase [ubiquinone] iron-sulfur subunit, mitochondrial precursor [Sus scrofa]	NP_001098423.1	32 kDa	100%	32.10%	11	22	55	16.37	16.3	16.47	16.43	16.38	16.33	16.38	16.56
fibrinogen beta chain precursor [Sus scrofa]	NP_001231042.1	56 kDa	100%	36.80%	16	30	50	15.75	15.61	15.7	15.95	16.39	16.51	16.66	16.46
apoptosis-inducing factor 1, mitochondrial [Sus scrofa]	NP_001284561.1 (+1)	67 kDa	100%	30.70%	18	36	57	16.15	16.09	16.19	16.13	16.19	16.16	16.17	16.32
apolipoprotein A-I preproprotein [Sus scrofa]	NP_999563.1	30 kDa	100%	43.90%	14	28	53	16.44	16.22	16.45	16.5	16.51	16.12	16.66	16.15
E3 SUMO-protein ligase RanBP2 isoform X3 [Sus scrofa]	XP_005662394.2 (+4)	352 kDa	100%	10.90%	33	40	49	15.93	15.88	15.93	15.92	15.88	15.93	15.9	15.91
LOW QUALITY PROTEIN: epiplakin [Sus scrofa]	XP_020946053.1	486 kDa	100%	9.16%	33	43	52	15.86	15.98	15.87	16.16	15.88	16.04	16.08	16.09
LOW QUALITY PROTEIN: heterogeneous nuclear ribonucleoprotein L [Sus scrofa]	XP_020950008.1	64 kDa	100%	32.10%	15	28	52	16.23	16.29	16.23	16.26	16.2	16.24	16.26	16.31
T-complex protein 1 subunit eta [Sus scrofa]	NP_001163993.1	59 kDa	100%	27.60%	16	31	55	16.43	16.52	16.53	16.42	16.4	16.46	16.43	16.36
RNA-binding motif protein, X chromosome [Sus scrofa]	NP_001231025.1 (+3)	42 kDa	100%	29.00%	14	25	44	17.33	17.37	17.4	17.39	17.4	17.37	17.38	17.45
heterogeneous nuclear ribonucleoprotein K [Sus scrofa]	NP_001254774.1 (+20)	51 kDa	100%	22.20%	9	14	57	16.24	16.28	16.32	16.21	16.16	16.19	16.2	16.3
dihydropteridine reductase [Sus scrofa]	NP_999508.1	26 kDa	100%	51.90%	9	22	58	15.99	15.9	15.93	15.87	16.02	15.99	15.98	15.97
T-complex protein 1 subunit delta [Sus scrofa]	XP_003125148.1	58 kDa	100%	37.30%	18	37	57	16.31	16.42	16.36	16.34	16.29	16.34	16.32	16.3
nicotinate-nucleotide pyrophosphorylase [carboxylating] [Sus scrofa]	XP_003354604.1	31 kDa	100%	37.50%	9	24	55	16.71	16.7	16.66	16.56	16.63	16.62	16.64	16.68
EH domain-containing protein 1 [Sus scrofa]	XP_020938530.1	61 kDa	100%	34.50%	19	37	52	16.55	16.63	16.5	16.63	16.47	16.57	16.49	16.47
AP-2 complex subunit alpha-1 isoform X1 [Sus scrofa]	XP_020950417.1 (+1)	108 kDa	100%	22.40%	23	40	50	16.37	16.44	16.34	16.38	16.34	16.41	16.37	16.38
protein transport protein Sec31A isoform X7 [Sus scrofa]	XP_020957477.1 (+16)	135 kDa	100%	18.00%	21	33	53	16.42	16.45	16.46	16.49	16.59	16.55	16.56	16.54
cathepsin D precursor [Sus scrofa]	NP_001032810.1	44 kDa	100%	31.70%	11	25	49	16.48	16.47	16.5	16.38	16.11	16.12	16.23	16.2
bifunctional purine biosynthesis protein PURH [Sus scrofa]	NP_001124208.1	64 kDa	100%	34.60%	18	36	50	16.37	16.41	16.38	16.41	16.28	16.24	16.3	16.28
S-adenosylmethionine synthase [Sus scrofa]	NP_001230116.1	44 kDa	100%	29.30%	9	19	63	16.04	15.71	15.94	15.86	16.08	16.13	15.9	16.15
catenin beta-1 [Sus scrofa]	NP_999532.1 (+5)	86 kDa	100%	23.90%	18	35	48	16.07	16.16	16.05	16.07	16.03	16.06	16.09	16.09
lactoylglutathione lyase [Sus scrofa]	XP_001927992.1	21 kDa	100%	35.90%	9	22	52	17.19	17.23	17.2	17.11	17.08	17.04	17.02	16.98
protein transport protein Sec23A [Sus scrofa]	XP_005666247.1	86 kDa	100%	27.10%	19	29	52	16.53	16.51	16.52	16.51	16.51	16.55	16.59	16.62
coatomer subunit beta' [Sus scrofa]	XP_005669941.1 (+1)	102 kDa	100%	27.30%	23	35	48	15.8	15.93	15.85	15.87	15.99	16.04	16.01	16.05
3-ketoacyl-CoA thiolase, peroxisomal isoform X2 [Sus scrofa]	XP_020927323.1	37 kDa	100%	53.10%	12	23	49	16.46	16.44	16.56	16.54	16.41	16.41	16.42	16.66
LOW QUALITY PROTEIN: phenylalanine-4-hydroxylase [Sus scrofa]	XP_020948315.1	52 kDa	100%	26.80%	14	32	55	16.73	16.51	16.38	16.48	16.76	16.61	16.68	16.41
LOW QUALITY PROTEIN: microtubule-actin cross-linking factor 1 [Sus scrofa]	XP_020951642.1	619 kDa	100%	7.05%	35	36	38	16.31	16.28	16.25	16.26	16.2	16.27	16.24	16.32
cofilin-1 [Sus scrofa]	NP_001004043.1	19 kDa	100%	42.80%	8	23	54	16.71	16.74	16.75	16.8	16.79	16.76	16.85	16.84
protein disulfide-isomerase A6 precursor [Sus scrofa]	NP_001182048.1	48 kDa	100%	31.80%	12	20	48	16.1	16.04	16.05	16.12	16.34	16.42	16.45	16.61
cytoskeleton-associated protein 4 [Sus scrofa]	NP_001231560.1	65 kDa	100%	38.50%	20	35	50	16.2	16.26	16.35	16.48	16.58	16.99	16.59	16.93
LOW QUALITY PROTEIN: DNA damage-binding protein 1 [Sus scrofa]	XP_003122699.2	127 kDa	100%	22.10%	25	45	54	16.38	16.39	16.37	16.36	16.38	16.35	16.29	16.26
putative hydroxypyruvate isomerase isoform X1 [Sus scrofa]	XP_003128111.2 (+1)	30 kDa	100%	49.50%	11	27	52	16.41	16.1	16.41	16.26	16.23	16.12	16.28	16.19
LOW QUALITY PROTEIN: myosin-11 [Sus scrofa]	XP_020941824.1	228 kDa	100%	17.90%	25	39	85	16.61	16.51	16.79	17.29	16.7	17.3	16.76	16.49
LOW QUALITY PROTEIN: alanine--tRNA ligase, cytoplasmic [Sus scrofa]	XP_020949450.1	107 kDa	100%	19.00%	20	41	49	16.79	16.85	16.83	16.8	16.74	16.91	16.75	16.82
very-long-chain 3-oxoacyl-CoA reductase-B-like [Sus scrofa]	XP_020950195.1	36 kDa	100%	25.50%	8	24	49	17.55	17.6	17.49	17.58	17.18	17.23	17.18	17.23
carnitine O-palmitoyltransferase 2, mitochondrial precursor [Sus scrofa]	NP_001233172.1	74 kDa	100%	28.70%	18	34	51	16.31	16.75	16.8	16.82	16.45	16.41	16.75	16.87
hydroxyacyl-coenzyme A dehydrogenase, mitochondrial precursor [Sus scrofa]	NP_999496.1	34 kDa	100%	22.30%	9	17	40	17.17	17.33	17.38	17.23	17.34	17.14	17.34	17.24
leucine-rich PPR motif-containing protein, mitochondrial [Sus scrofa]	XP_003125231.4	159 kDa	100%	19.30%	29	42	50	16.23	16.35	16.29	16.33	16.33	16.33	16.24	16.27
phosphoglucomutase-2 [Sus scrofa]	XP_003128958.1	70 kDa	100%	26.90%	15	29	45	15.92	15.96	16	16	15.78	15.81	15.76	15.61
3-hydroxybutyrate dehydrogenase type 2 [Sus scrofa]	XP_003129333.2 (+2)	27 kDa	100%	44.50%	10	24	53	16.41	16.5	16.57	16.46	16.46	16.53	16.17	16.32
fumarylacetoacetase [Sus scrofa]	XP_003356696.1	46 kDa	100%	31.70%	11	22	55	17.03	16.96	16.95	16.96	16.94	16.88	16.92	16.99
coatomer subunit delta [Sus scrofa]	XP_003357366.1	57 kDa	100%	35.00%	18	27	43	16.09	16.23	16.14	16.22	16.27	16.37	16.38	16.45
acyl-CoA dehydrogenase family member 10 isoform X1 [Sus scrofa]	XP_020929490.1 (+1)	118 kDa	100%	22.50%	22	37	46	16.32	16.4	16.32	16.36	16.22	16.24	16.28	16.38
LOW QUALITY PROTEIN: threonine--tRNA ligase, cytoplasmic [Sus scrofa]	XP_020932303.1	83 kDa	100%	22.00%	18	35	55	16.65	16.9	16.64	16.69	16.37	16.56	16.61	16.44
major vault protein [Sus scrofa]	XP_020942083.1 (+1)	100 kDa	100%	23.80%	19	38	54	16.22	16.15	16.26	16.42	16.04	16.17	16.31	16.14
protein ERGIC-53 [Sus scrofa]	XP_020955529.1	58 kDa	100%	15.80%	11	22	48	16.38	16.41	16.39	16.45	16.59	16.59	16.56	16.62
L-lactate dehydrogenase B chain [Sus scrofa]	NP_001106758.1 (+2)	37 kDa	100%	25.40%	7	19	57	16.52	16.26	16.81	16.33	16.73	16.57	16.51	16.63
tRNA-splicing ligase RtcB homolog [Sus scrofa]	NP_001116458.1	55 kDa	100%	30.50%	14	35	46	16.57	16.61	16.62	16.67	16.57	16.56	16.53	16.64
fibrinogen gamma chain precursor [Sus scrofa]	NP_001231453.1 (+1)	50 kDa	100%	24.20%	11	24	48	16.53	16.55	16.64	16.74	16.82	16.85	17.1	16.86
citrate synthase, mitochondrial precursor [Sus scrofa]	NP_999441.1 (+2)	52 kDa	100%	25.20%	12	29	51	16.49	16.6	16.63	16.74	16.52	16.51	16.47	16.5
acyl-CoA dehydrogenase family member 9, mitochondrial isoform X1 [Sus scrofa]	XP_020925064.1 (+1)	69 kDa	100%	24.40%	17	34	53	16.33	16.36	16.45	16.34	16.26	16.26	16.28	16.27
heterogeneous nuclear ribonucleoprotein A1 [Sus scrofa]	NP_001070686.1 (+2)	34 kDa	100%	40.60%	8	17	64	15.86	15.94	15.88	16.03	16.06	15.97	15.93	15.86
cytosolic non-specific dipeptidase [Sus scrofa]	NP_001230636.1 (+3)	53 kDa	100%	35.20%	15	30	53	16.49	16.31	16.53	16.45	16.41	16.5	16.4	16.3
poly(rC)-binding protein 1 [Sus scrofa]	XP_003125105.1	38 kDa	100%	54.80%	13	28	50	15.47	15.36	15.34	15.45	15.39	15.38	15.48	15.42
LOW QUALITY PROTEIN: NADH-cytochrome b5 reductase 3-like [Sus scrofa]	XP_003126030.2	34 kDa	100%	40.20%	11	24	48	16.38	16.23	16.15	16.22	16.2	16.22	15.95	16.19
prohibitin [Sus scrofa]	XP_003131608.4 (+3)	30 kDa	100%	31.20%	9	20	53	16.52	16.48	16.65	16.54	16.43	16.42	16.47	16.61
very long-chain specific acyl-CoA dehydrogenase, mitochondrial isoform X2 [Sus scrofa]	XP_003131991.2 (+2)	70 kDa	100%	26.20%	18	39	58	16.02	15.92	16.43	15.94	16.07	15.85	16.17	16.04
14-3-3 protein beta/alpha [Sus scrofa]	XP_005673018.1	28 kDa	100%	35.40%	5	16	91	16.32	16.27	16.42	16.32	16.33	16.33	16.34	16.31
programmed cell death 6-interacting protein isoform X2 [Sus scrofa]	XP_020927281.1	97 kDa	100%	27.30%	25	39	50	16.65	16.73	16.69	16.72	16.65	16.72	16.68	16.68
T-complex protein 1 subunit alpha [Sus scrofa]	NP_001230356.1	60 kDa	100%	29.50%	15	30	48	16.44	16.43	16.45	16.47	16.33	16.34	16.34	16.3
RNA-binding protein 14 [Sus scrofa]	NP_001231150.1	70 kDa	100%	29.10%	18	32	50	16.33	16.37	16.33	16.43	16.35	16.35	16.32	16.43
26S protease regulatory subunit 7 [Sus scrofa]	NP_001231937.1	49 kDa	100%	44.80%	18	32	49	16.12	16.1	16.12	16.13	16.05	16.07	16.07	16.08
LOW QUALITY PROTEIN: villin-1 [Sus scrofa]	XP_001925202.3	93 kDa	100%	25.30%	21	36	44	16.42	16.34	16.55	16.54	16.24	16.5	16.28	16.53
peroxisomal acyl-coenzyme A oxidase 2 isoform X1 [Sus scrofa]	XP_003132329.2 (+2)	77 kDa	100%	33.30%	19	30	40	16.34	16.06	16.2	16.03	15.99	16.12	16.36	16.37
bile salt export pump isoform X1 [Sus scrofa]	XP_003133505.3	147 kDa	100%	17.20%	22	34	47	16.96	16.99	16.91	16.86	16.65	16.61	16.7	16.66
pyruvate kinase PKM isoform X7 [Sus scrofa]	XP_005666244.1 (+8)	58 kDa	100%	36.20%	16	30	61	16.29	16.31	16.34	16.4	16.28	16.32	16.34	16.36
melanoma inhibitory activity protein 3 isoform X1 [Sus scrofa]	XP_020919792.1 (+4)	216 kDa	100%	10.70%	22	34	46	16.26	16.34	16.23	16.35	16.57	16.75	16.73	16.77
desmin [Sus scrofa]	NP_001001535.1	54 kDa	100%	39.70%	18	32	51	16.54	16.46	16.4	17	16.35	17.1	16.44	16.5
peptidyl-prolyl cis-trans isomerase FKBP4 [Sus scrofa]	NP_001182266.1	51 kDa	100%	34.60%	15	24	39	16.5	16.64	16.49	16.6	16.42	16.47	16.41	16.46
serpin H1 precursor [Sus scrofa]	NP_001231061.1	47 kDa	100%	37.70%	16	29	52	16.71	16.74	16.71	16.92	16.87	17.03	16.92	16.75
sarcoplasmic/endoplasmic reticulum calcium ATPase 2 [Sus scrofa]	NP_999030.1	115 kDa	100%	15.50%	19	34	46	16.42	16.5	16.39	16.42	16.51	16.79	16.67	16.72
endoplasmic reticulum resident protein 29 [Sus scrofa]	XP_003483480.1	29 kDa	100%	33.30%	8	23	52	16.46	16.54	16.47	16.61	16.67	16.83	16.77	16.62
AP-1 complex subunit beta-1 isoform X4 [Sus scrofa]	XP_005657428.1 (+3)	104 kDa	100%	19.00%	19	34	47	16.05	16.06	16.02	15.96	15.96	16.02	16.02	15.97
tight junction protein ZO-2 isoform X1 [Sus scrofa]	XP_005660200.1 (+1)	133 kDa	100%	19.90%	22	35	45	15.99	16.06	15.98	16.01	15.87	15.86	15.91	15.98
glutaryl-CoA dehydrogenase, mitochondrial isoform X2 [Sus scrofa]	XP_020939374.1	48 kDa	100%	26.30%	9	22	46	16.1	16.1	16.18	16.34	16.36	16.28	16.25	16.29
dynamin-2 isoform X1 [Sus scrofa]	XP_020939459.1 (+5)	99 kDa	100%	22.00%	20	30	37	16.46	16.47	16.51	16.54	16.5	16.52	16.52	16.49
cytochrome b5 [Sus scrofa]	NP_001001770.1	15 kDa	100%	49.30%	6	10	49	16.63	16.55	16.46	16.42	16.35	16.51	16.48	16.4
sideroflexin-1 [Sus scrofa]	NP_001092072.1 (+7)	36 kDa	100%	37.00%	12	17	46	15.99	15.85	15.91	15.92	15.66	15.76	15.8	15.9
ribosomal protein S10 [Sus scrofa]	NP_001231035.1 (+1)	19 kDa	100%	37.60%	8	18	46	16.66	16.76	16.6	16.72	16.54	16.64	16.61	16.64
26S protease regulatory subunit 4 [Sus scrofa]	NP_001231080.1	49 kDa	100%	32.70%	15	25	36	16.31	16.26	16.25	16.31	16.17	16.18	16.19	16.2
adipocyte plasma membrane-associated protein [Sus scrofa]	XP_001927122.3	46 kDa	100%	35.40%	15	27	46	16.19	16.21	16.24	16.24	15.88	15.91	15.95	15.9
14-3-3 protein zeta/delta isoform X1 [Sus scrofa]	XP_001927263.3 (+3)	28 kDa	100%	44.90%	9	25	75	16.56	16.46	16.51	16.57	16.55	16.56	16.55	16.51
all-trans-retinol 13,14-reductase [Sus scrofa]	XP_003124992.1	67 kDa	100%	27.00%	18	36	46	16.8	16.61	16.63	16.69	16.16	16.25	16.34	16.54
LOW QUALITY PROTEIN: cullin-associated NEDD8-dissociated protein 1 [Sus scrofa]	XP_003126410.2	136 kDa	100%	16.50%	19	33	47	16.04	16.13	16.11	16.17	16.16	16.16	16.13	16.13
galactokinase [Sus scrofa]	XP_003131241.1	42 kDa	100%	35.70%	14	30	50	16.81	16.76	16.95	16.83	16.76	16.72	16.75	16.79
alpha-methylacyl-CoA racemase [Sus scrofa]	XP_003133921.2	42 kDa	100%	29.50%	10	26	48	16.33	17.38	16.02	17.15	16	16.61	15.96	16.68
LOW QUALITY PROTEIN: general vesicular transport factor p115 [Sus scrofa]	XP_005666819.2	109 kDa	100%	18.90%	18	33	47	16.93	17.11	16.98	17	17.19	17.33	17.24	17.18
nucleoprotein TPR isoform X1 [Sus scrofa]	XP_020919475.1	267 kDa	100%	12.00%	26	34	37	15.91	15.89	15.91	15.94	15.94	15.86	15.9	16.05
tripeptidyl-peptidase 2 isoform X1 [Sus scrofa]	XP_020921541.1 (+6)	143 kDa	100%	18.80%	23	39	47	16.12	16.2	16.12	16.16	16.14	16.13	16.04	16.07
uridine 5'-monophosphate synthase [Sus scrofa]	XP_020926912.1	52 kDa	100%	32.70%	19	28	38	16.67	16.73	16.66	16.6	16.59	16.59	16.66	16.62
aldehyde dehydrogenase family 8 member A1 [Sus scrofa]	XP_020943280.1	54 kDa	100%	32.20%	14	31	49	16.32	16.24	16.46	16.53	16.19	16.16	16.3	16.45
elongation factor 1-delta isoform X2 [Sus scrofa]	XP_020946118.1 (+1)	31 kDa	100%	40.70%	10	22	43	16.16	16.16	16.12	16.26	16.21	16.14	16.11	16.27
complement factor B precursor [Sus scrofa]	NP_001095294.1 (+1)	86 kDa	100%	17.60%	14	23	33	16.49	16.54	16.55	16.68	16.68	16.75	16.69	16.84
40S ribosomal protein S3a [Sus scrofa]	NP_001131091.1	30 kDa	100%	32.60%	11	25	39	16.77	17.03	16.71	16.88	16.72	16.84	16.72	16.53
protegrin-4 precursor [Sus scrofa]	NP_999028.1	26 kDa	100%	19.30%	5	9	36	15.88	15.47	15.82	15.75	15.88	16.25	16.87	16.96
corticosteroid 11-beta-dehydrogenase isozyme 1 isoform 1 [Sus scrofa]	NP_999413.2 (+5)	32 kDa	100%	19.90%	7	18	44	16.67	16.71	16.81	16.57	16.55	16.5	16.54	16.56
ATP-dependent RNA helicase DDX3X isoform X1 [Sus scrofa]	XP_005673618.1	73 kDa	100%	34.40%	21	33	62	16.67	16.86	16.77	16.67	16.73	16.92	16.81	16.85
2-oxoglutarate dehydrogenase, mitochondrial isoform X3 [Sus scrofa]	XP_020934720.1 (+1)	116 kDa	100%	20.10%	19	26	38	15.99	15.96	15.95	15.95	15.96	15.96	16.12	16.04
LOW QUALITY PROTEIN: collagen alpha-2(VI) chain [Sus scrofa]	XP_020938158.1	109 kDa	100%	14.90%	15	29	46	16.79	16.7	16.84	17	16.72	17.12	16.82	16.57
heterogeneous nuclear ribonucleoprotein Q isoform X1 [Sus scrofa]	XP_020945329.1 (+4)	70 kDa	100%	22.00%	13	26	42	16.05	16.09	16.17	16.13	16.09	16.12	16.14	16.04
cytochrome P450 4A24-like isoform X1 [Sus scrofa]	XP_020952358.1	68 kDa	100%	16.40%	10	21	46	16.76	16.7	16.53	16.56	16.37	16.58	16.22	16.36
isobutyryl-CoA dehydrogenase, mitochondrial isoform X3 [Sus scrofa]	XP_020957794.1 (+1)	39 kDa	100%	42.40%	14	25	38	16.61	16.52	16.59	16.56	16.5	16.44	16.69	16.44
ras-related protein Rab-1A [Sus scrofa]	NP_001026957.1	23 kDa	100%	53.70%	12	28	48	15.88	16.04	16.05	16.04	16.12	16.19	16.09	16.17
delta(3,5)-Delta(2,4)-dienoyl-CoA isomerase, mitochondrial [Sus scrofa]	NP_001038072.1 (+2)	36 kDa	100%	41.90%	12	25	45	16.1	16.14	16.33	16.06	16.21	16.19	16.23	16.26
endoribonuclease LACTB2 [Sus scrofa]	NP_001230339.1	33 kDa	100%	34.70%	10	26	45	16.56	16.62	16.76	16.52	16.65	16.64	16.64	16.73
thioredoxin-dependent peroxide reductase, mitochondrial [Sus scrofa]	NP_001231460.1	28 kDa	100%	28.70%	7	15	45	15.82	15.8	15.89	16	15.87	15.83	15.9	15.89
26S protease regulatory subunit 6A isoform X1 [Sus scrofa]	XP_003122857.1 (+1)	49 kDa	100%	37.40%	16	28	43	16.23	16.26	16.29	16.31	16.23	16.22	16.19	16.26
caldesmon isoform X2 [Sus scrofa]	XP_003134701.1 (+1)	101 kDa	100%	14.90%	13	22	32	16.16	16.15	16.26	16.19	16.26	16.34	16.29	16.28
glycine--tRNA ligase [Sus scrofa]	XP_003134854.3	83 kDa	100%	20.50%	15	29	45	16.6	16.84	16.55	16.67	16.37	16.54	16.58	16.39
catenin delta-1 isoform X7 [Sus scrofa]	XP_005660949.1 (+4)	105 kDa	100%	19.70%	19	28	33	16.11	16.14	16.04	16.12	16.12	16.16	16.14	16.24
LOW QUALITY PROTEIN: delta-aminolevulinic acid dehydratase [Sus scrofa]	XP_020923424.1	36 kDa	100%	45.60%	12	25	49	16.71	16.62	16.69	16.52	16.58	16.61	16.58	16.47
eIF-2-alpha kinase activator GCN1 [Sus scrofa]	XP_020928793.1	293 kDa	100%	8.91%	25	34	38	16.01	16.12	16.04	16.18	15.88	15.98	15.96	15.98
ATP-binding cassette sub-family D member 3 [Sus scrofa]	NP_001231062.1 (+1)	75 kDa	100%	21.60%	14	24	38	16.29	16.42	16.35	16.19	16.28	16.23	16.42	16.57
calmodulin [Sus scrofa]	NP_001231138.1 (+2)	17 kDa	100%	55.00%	8	15	39	15.75	15.72	15.85	15.88	15.81	15.77	15.75	15.79
inter-alpha-trypsin inhibitor heavy chain H2 precursor [Sus scrofa]	NP_999068.1	105 kDa	100%	23.30%	21	34	42	16.54	16.52	16.48	16.48	16.25	16.25	16.46	16.33
membrane-associated progesterone receptor component 1 [Sus scrofa]	NP_999076.1	22 kDa	100%	21.60%	7	16	43	17.24	17.17	17.14	17.05	17	17.19	17.09	17.26
dihydropyrimidine dehydrogenase [NADP(+)] precursor [Sus scrofa]	NP_999209.1	111 kDa	100%	26.50%	25	37	45	16.18	16.05	16.3	16.24	15.91	15.82	15.77	15.69
D-amino-acid oxidase [Sus scrofa]	NP_999231.1	39 kDa	100%	21.00%	8	23	42	16.57	16.61	16.4	16.51	16.55	16.45	16.17	16.31
polypyrimidine tract-binding protein 1 [Sus scrofa]	NP_999396.2 (+1)	60 kDa	100%	15.10%	8	15	40	15.9	15.93	15.89	15.86	15.81	15.8	15.84	15.88
importin subunit beta-1 [Sus scrofa]	XP_003131576.3	97 kDa	100%	23.20%	17	29	44	16.6	16.58	16.53	16.57	16.58	16.59	16.64	16.57
maleylacetoacetate isomerase isoform X1 [Sus scrofa]	XP_005656487.1	24 kDa	100%	30.40%	7	19	48	17.33	17.23	17.27	17.24	17.36	17.29	17.2	17.17
ATP synthase subunit gamma, mitochondrial isoform X1 [Sus scrofa]	XP_020920661.1 (+2)	33 kDa	100%	29.90%	10	24	44	17.03	17.05	17.21	16.99	17.16	17.15	17.11	17.3
cystathionine beta-synthase isoform X1 [Sus scrofa]	XP_020926704.1 (+2)	66 kDa	100%	20.60%	12	23	40	16.54	16.55	16.51	16.36	16.56	16.62	16.51	16.52
tight junction protein ZO-1 isoform X8 [Sus scrofa]	XP_020954519.1	195 kDa	100%	14.10%	24	31	42	16.39	16.39	16.43	16.38	16.46	16.37	16.44	16.51
LOW QUALITY PROTEIN: acyl-coenzyme A thioesterase 1-like [Sus scrofa]	XP_020955153.1	51 kDa	100%	19.20%	9	16	38	17.56	17.57	17.82	17.83	17.81	17.61	17.73	17.79
WD repeat-containing protein 1 [Sus scrofa]	XP_020956671.1	66 kDa	100%	23.80%	17	31	46	16.54	16.55	16.6	16.45	16.42	16.53	16.56	16.52
protein NDRG2 [Sus scrofa]	NP_001072151.1 (+11)	39 kDa	100%	26.30%	7	18	42	16.47	16.47	16.53	16.56	16.44	16.3	16.23	16.24
F-actin-capping protein subunit beta [Sus scrofa]	NP_001106915.1	31 kDa	100%	41.50%	11	23	38	17.32	17.44	17.39	17.2	17.22	17.33	17.35	17.14
complement C4-A precursor [Sus scrofa]	NP_001116561.1	193 kDa	100%	13.60%	23	36	46	16.44	16.41	16.35	16.45	15.97	15.93	16.16	16.29
26S proteasome non-ATPase regulatory subunit 2 [Sus scrofa]	NP_001230406.1	100 kDa	100%	20.00%	18	31	39	16.58	16.63	16.58	16.54	16.41	16.52	16.45	16.5
macrophage mannose receptor 1 precursor [Sus scrofa]	NP_001242898.1	166 kDa	100%	18.10%	26	39	47	16.49	16.48	16.39	16.34	16.52	16.49	16.38	16.53
proteasome activator complex subunit 1 [Sus scrofa]	NP_999469.1	29 kDa	100%	43.00%	12	23	45	16.77	16.76	16.76	16.84	16.82	16.76	16.85	16.6
glycine N-acyltransferase isoform X1 [Sus scrofa]	XP_013849756.2 (+2)	34 kDa	100%	27.80%	9	18	40	17.55	17.46	17.34	17.5	17.5	17.31	17.69	17.87
ATP-citrate synthase isoform X1 [Sus scrofa]	XP_020921684.1 (+1)	121 kDa	100%	23.60%	25	34	39	16.08	16.19	16.14	16.28	15.9	16.08	16.04	16.01
LOW QUALITY PROTEIN: golgin subfamily B member 1 [Sus scrofa]	XP_020925933.1	378 kDa	100%	9.17%	28	34	37	16.18	16.23	16.14	16.2	16.26	16.33	16.35	16.34
unconventional myosin-Ib isoform X1 [Sus scrofa]	XP_020931615.1 (+9)	132 kDa	100%	17.60%	22	34	41	16.39	16.47	16.35	16.33	16.5	16.56	16.44	16.33
estradiol 17-beta-dehydrogenase 11 [Sus scrofa]	XP_020957431.1 (+2)	33 kDa	100%	35.30%	9	22	48	17.31	17.17	17.35	17.25	17.03	17.13	17.09	17.19
cytochrome c oxidase subunit II (mitochondrion) [Sus scrofa]	NP_008637.1 (+5)	26 kDa	100%	14.00%	4	8	35	16.69	16.68	16.75	16.63	16.72	16.76	16.84	16.91
voltage-dependent anion-selective channel protein 2 [Sus scrofa]	NP_999534.1 (+1)	32 kDa	100%	40.10%	11	22	46	16.44	16.45	16.63	16.53	16.61	16.55	16.57	16.53
peroxiredoxin-6 [Sus scrofa]	NP_999573.1	25 kDa	100%	54.50%	11	23	45	16.35	16.38	16.3	16.19	16.44	16.28	16.26	16.01
periplakin isoform X1 [Sus scrofa]	XP_003124688.4 (+1)	221 kDa	100%	13.30%	24	33	37	15.94	15.83	15.69	15.9	15.64	15.57	15.55	15.75
matrin-3 isoform X1 [Sus scrofa]	XP_005661764.1 (+9)	101 kDa	100%	14.80%	13	23	36	16.52	16.49	16.41	16.45	16.48	16.47	16.5	16.56
erythrocyte band 7 integral membrane protein [Sus scrofa]	XP_020923940.1	31 kDa	100%	36.60%	9	18	43	15.79	15.68	15.79	15.64	15.63	15.69	15.64	15.69
mitochondrial import receptor subunit TOM70 [Sus scrofa]	XP_020926968.1	68 kDa	100%	27.80%	15	29	40	16.33	16.35	16.35	16.36	16.39	16.36	16.34	16.42
utrophin isoform X1 [Sus scrofa]	XP_020927911.1 (+12)	395 kDa	100%	9.33%	29	36	38	16.58	16.57	16.52	16.58	16.42	16.42	16.46	16.54
LOW QUALITY PROTEIN: multidrug resistance-associated protein 6 [Sus scrofa]	XP_020942218.1	165 kDa	100%	12.50%	20	32	44	16.37	16.27	16.3	16.26	16.16	16.28	16.17	16.3
40S ribosomal protein S2 [Sus scrofa]	XP_020942455.1	31 kDa	100%	28.30%	9	19	42	17.34	17.55	17.28	17.48	17.37	17.47	17.39	17.29
isoleucine--tRNA ligase, cytoplasmic isoform X1 [Sus scrofa]	XP_020942643.1 (+3)	145 kDa	100%	16.00%	20	32	36	16.84	16.89	16.81	16.85	16.74	16.82	16.76	16.77
eukaryotic translation initiation factor 3 subunit C [Sus scrofa]	XP_020943698.1 (+1)	106 kDa	100%	17.70%	16	31	42	16.51	16.56	16.49	16.58	16.44	16.52	16.49	16.55
macrophage migration inhibitory factor [Sus scrofa]	NP_001070681.1	12 kDa	100%	23.50%	3	9	46	16.73	16.62	16.65	16.35	16.55	16.72	16.82	16.73
serine/arginine-rich splicing factor 1 [Sus scrofa]	NP_001033096.1	28 kDa	100%	35.10%	9	15	41	16.22	16.23	16.26	16.32	16.34	16.28	16.28	16.29
60S ribosomal protein L5 [Sus scrofa]	NP_001107756.1	34 kDa	100%	25.30%	9	21	39	16.34	16.57	16.19	16.38	16.18	16.24	16.24	16.24
40S ribosomal protein S16 [Sus scrofa]	NP_001131092.1	16 kDa	100%	65.80%	12	23	36	16.47	16.69	16.25	16.37	16.22	16.34	16.29	16.24
annexin A4 [Sus scrofa]	NP_001161111.1	36 kDa	100%	34.50%	11	24	42	16.25	16.08	16.17	16.07	16.1	16.13	16.18	16.09
dnaJ homolog subfamily C member 3 precursor [Sus scrofa]	NP_001177113.1	58 kDa	100%	17.00%	10	22	39	16.09	16.24	16.07	16.15	16.99	17.18	17.11	17.04
actin-related protein 2/3 complex subunit 2 [Sus scrofa]	NP_001177168.1	34 kDa	100%	39.00%	12	23	34	16.58	16.62	16.62	16.58	16.63	16.61	16.67	16.64
omega-amidase NIT2 [Sus scrofa]	NP_001231271.1 (+1)	31 kDa	100%	53.40%	16	28	40	16.54	16.52	16.63	16.62	16.57	16.47	16.48	16.51
glucosidase 2 subunit beta precursor [Sus scrofa]	NP_001231527.1 (+1)	61 kDa	100%	20.10%	10	25	45	16.13	16.12	16.21	16.32	16.14	16.24	16.2	16.24
ceruloplasmin precursor [Sus scrofa]	NP_001254623.2 (+2)	122 kDa	100%	16.70%	16	29	39	16.18	16.17	16.11	16.2	16.18	16.33	16.43	16.35
interferon-induced GTP-binding protein Mx1 [Sus scrofa]	NP_999226.2	76 kDa	100%	24.70%	16	33	45	16.57	17	15.9	16.73	16.36	16.11	16.58	16.35
tropomyosin alpha-4 chain [Sus scrofa]	NP_999500.1	29 kDa	100%	39.90%	5	14	59	16.72	16.58	16.77	16.79	16.84	17.02	16.97	17.01
acetyl-CoA acetyltransferase, cytosolic [Sus scrofa]	XP_001928380.1	41 kDa	100%	33.50%	10	18	36	16.28	16.39	16.3	16.4	16.17	16.03	16.22	16.15
hydroxymethylglutaryl-CoA lyase, mitochondrial isoform X3 [Sus scrofa]	XP_005656108.2	35 kDa	100%	31.50%	10	21	41	17.31	17.43	17.2	17.42	17.52	17.42	17.25	17.6
Na(+)/H(+) exchange regulatory cofactor NHE-RF3 [Sus scrofa]	XP_005663592.1 (+3)	57 kDa	100%	31.20%	16	29	39	16.54	16.56	16.7	16.63	16.66	16.66	16.55	16.45
threonine synthase-like 1 [Sus scrofa]	XP_020920567.1 (+2)	83 kDa	100%	19.70%	15	24	39	16.33	16.21	16.24	16.28	16.27	16.18	16.22	16.12
beta-1-syntrophin [Sus scrofa]	XP_020944640.1	58 kDa	100%	38.90%	17	30	41	16.26	16.32	16.24	16.21	16.21	16.22	16.25	16.26
nicotinate phosphoribosyltransferase isoform X1 [Sus scrofa]	XP_020946124.1	58 kDa	100%	26.40%	13	22	39	15.47	15.42	15.54	15.32	15.54	15.23	15.25	15.25
hypoxanthine-guanine phosphoribosyltransferase [Sus scrofa]	NP_001027548.1 (+2)	25 kDa	100%	36.70%	7	18	43	16.39	16.3	16.43	16.41	16.43	16.28	16.32	16.16
plasminogen precursor [Sus scrofa]	NP_001038055.1	91 kDa	100%	21.10%	17	28	43	16.7	16.93	16.78	16.88	16.65	16.82	16.79	16.68
carnitine O-acetyltransferase [Sus scrofa]	NP_001106518.1 (+3)	71 kDa	100%	19.20%	12	26	41	16.51	16.38	16.63	16.38	16.39	16.4	16.38	16.45
2-oxoisovalerate dehydrogenase subunit alpha, mitochondrial [Sus scrofa]	NP_001116555.1	51 kDa	100%	31.50%	12	22	33	16.12	15.93	16.06	16.06	16.35	16.22	16.29	16.24
dipeptidyl peptidase 4 [Sus scrofa]	NP_999422.1	88 kDa	100%	19.30%	16	28	39	16.39	16.44	16.42	16.38	16.28	16.04	16.14	16.19
LOW QUALITY PROTEIN: acyl-CoA dehydrogenase family member 11 [Sus scrofa]	XP_001924800.3	88 kDa	100%	24.70%	18	29	41	16.62	16.48	16.57	16.34	16.42	16.35	16.41	16.54
heterogeneous nuclear ribonucleoprotein H isoform X7 [Sus scrofa]	XP_003123691.1 (+10)	49 kDa	100%	30.30%	11	22	41	15.1	15.05	15.12	15.22	15.1	15.12	15.15	15.11
pyruvate dehydrogenase E1 component subunit alpha, somatic form, mitochondrial [Sus scrofa]	XP_003360292.2	43 kDa	100%	29.00%	13	27	40	15.89	15.98	16	16.01	15.91	16.02	16.11	15.94
succinate--CoA ligase [ADP/GDP-forming] subunit alpha, mitochondrial isoform X2 [Sus scrofa]	XP_005655282.2 (+1)	36 kDa	100%	23.40%	6	18	41	16.99	17	17.09	17.08	16.97	17.02	17.04	17.14
LOW QUALITY PROTEIN: canalicular multispecific organic anion transporter 1 [Sus scrofa]	XP_020929369.1	173 kDa	100%	11.70%	18	29	36	16.11	16.3	15.95	16.22	16.17	16.31	16.18	16.23
GDH/6PGL endoplasmic bifunctional protein isoform X1 [Sus scrofa]	XP_020950944.1 (+3)	90 kDa	100%	16.00%	12	25	36	16.63	16.54	16.7	16.59	16.37	16.49	16.45	16.55
enoyl-CoA hydratase domain-containing protein 2, mitochondrial isoform X6 [Sus scrofa]	XP_020952281.1 (+1)	31 kDa	100%	26.30%	9	24	42	16.2	16.26	16.37	16.36	16.27	16.25	16.29	16.36
GDP-mannose 4,6 dehydratase isoform X1 [Sus scrofa]	XP_020955407.1	42 kDa	100%	39.80%	15	27	42	16.79	16.82	16.9	16.73	16.6	16.74	16.69	16.82
phosphoenolpyruvate carboxykinase, cytosolic [GTP] [Sus scrofa]	NP_001116630.1 (+1)	69 kDa	100%	26.40%	14	26	40	16.05	16.4	16.2	16.01	16.03	16.01	16.04	16.4
endoplasmic reticulum resident protein 44 precursor [Sus scrofa]	NP_001131101.1	47 kDa	100%	25.40%	11	22	39	16.83	16.83	16.83	16.91	16.95	16.97	16.93	16.96
superoxide dismutase [Mn], mitochondrial [Sus scrofa]	NP_999292.2	25 kDa	100%	24.30%	8	16	36	16.58	16.36	16.72	16.7	16.74	16.84	16.69	16.74
trans-1,2-dihydrobenzene-1,2-diol dehydrogenase [Sus scrofa]	NP_999331.1	37 kDa	100%	30.10%	10	24	40	17.13	17.17	17.18	17.13	17.04	16.95	16.9	16.83
eukaryotic translation initiation factor 2 subunit 1 [Sus scrofa]	XP_001928374.1	36 kDa	100%	36.80%	12	25	39	16.31	16.35	16.33	16.35	16.25	16.33	16.37	16.27
dipeptidyl peptidase 3 isoform X3 [Sus scrofa]	XP_003353801.2 (+6)	83 kDa	100%	19.90%	14	25	39	16.28	16.36	16.28	16.29	16.19	16.21	16.08	16.1
17-beta-hydroxysteroid dehydrogenase 14 [Sus scrofa]	XP_020950364.1	29 kDa	100%	32.70%	9	15	39	17.62	17.62	17.61	17.51	17.28	17.23	17.3	17.42
adenylate kinase 2, mitochondrial isoform X1 [Sus scrofa]	XP_020951501.1 (+1)	27 kDa	100%	46.50%	9	19	41	16.23	16.15	16.48	16.3	16.46	16.3	16.4	16.42
cytochrome c oxidase subunit 5B, mitochondrial precursor [Sus scrofa]	NP_001007518.1	14 kDa	100%	35.70%	7	18	31	16.86	16.87	17.04	16.98	17.08	16.94	16.99	17.11
cytochrome c oxidase subunit 6C [Sus scrofa]	NP_001090942.2 (+1)	9 kDa	100%	45.30%	5	14	31	17.33	17.38	17.49	17.42	17.44	17.42	17.37	17.26
acetyl-CoA carboxylase 1 [Sus scrofa]	NP_001107741.1 (+8)	265 kDa	100%	10.80%	23	33	38	15.92	15.82	15.71	15.9	15.81	15.69	15.5	15.32
myosin light polypeptide 6 [Sus scrofa]	NP_001157469.1 (+2)	17 kDa	100%	47.70%	6	15	30	16.31	16.3	16.44	16.45	16.3	16.47	16.44	16.4
40S ribosomal protein S4, X isoform [Sus scrofa]	NP_001191212.1	30 kDa	100%	41.80%	11	22	39	16.78	17.1	16.74	16.83	16.7	16.66	16.63	16.57
arginine--tRNA ligase, cytoplasmic [Sus scrofa]	NP_001231189.1	75 kDa	100%	23.80%	16	26	34	16.16	16.19	16.18	16.16	16.06	16.13	16.16	16.13
integrin beta-1 precursor [Sus scrofa]	NP_999133.1	88 kDa	100%	13.00%	11	24	37	16.08	16.15	16.16	16.16	16.07	16.12	16.08	16.07
annexin A11 isoform X1 [Sus scrofa]	XP_001924213.1 (+3)	54 kDa	100%	31.70%	15	24	39	16.21	16.1	16.2	16.19	16.11	16.14	16.17	16.21
dihydropyrimidinase-related protein 2 isoform X3 [Sus scrofa]	XP_001927831.1 (+2)	62 kDa	100%	28.10%	13	26	40	16.58	16.53	16.62	16.66	16.6	16.63	16.65	16.57
ethylmalonyl-CoA decarboxylase isoform X1 [Sus scrofa]	XP_003121262.3 (+2)	33 kDa	100%	45.30%	13	23	40	16.13	15.97	15.89	16	16	15.78	15.89	15.88
40S ribosomal protein S19 isoform X2 [Sus scrofa]	XP_003127229.3 (+1)	16 kDa	100%	48.30%	9	18	35	16.75	16.91	16.7	16.81	16.71	16.78	16.75	16.68
annexin A5 [Sus scrofa]	XP_003129266.2	36 kDa	100%	29.60%	9	19	43	16.18	16.22	16.2	16.33	16.33	16.45	16.48	16.17
vesicle-trafficking protein SEC22b [Sus scrofa]	XP_003484266.1	25 kDa	100%	45.60%	9	20	40	15.71	15.77	15.74	15.73	15.84	16.03	15.93	16.03
fumarylacetoacetate hydrolase domain-containing protein 2 [Sus scrofa]	XP_005662358.1 (+1)	34 kDa	100%	34.80%	8	20	38	16.4	16.48	16.32	16.45	16.51	16.51	16.42	16.41
LOW QUALITY PROTEIN: protein NipSnap homolog 1 [Sus scrofa]	XP_005670843.2	33 kDa	100%	27.80%	10	18	31	16.74	16.82	16.82	16.87	16.9	16.81	16.78	16.81
U5 small nuclear ribonucleoprotein 200 kDa helicase isoform X1 [Sus scrofa]	XP_020942757.1	245 kDa	100%	13.10%	27	35	40	15.79	15.8	15.81	15.85	15.82	15.81	15.8	15.76
glutathione S-transferase A2 [Sus scrofa]	NP_999015.2	25 kDa	100%	41.30%	3	9	200	17.46	18.02	17.21	17.35	17.34	17.44	17.24	16.95
GTP-binding protein SAR1b [Sus scrofa]	NP_001008689.1	22 kDa	100%	25.30%	7	16	31	16.36	16.37	16.22	16.31	16.14	16.23	16.28	16.38
immunoglobulin lambda-like polypeptide 5 precursor [Sus scrofa]	NP_001230248.1	24 kDa	100%	26.90%	4	11	38	15.48	15.2	16.03	15.27	16.07	16.28	17.01	16.07
D-dopachrome decarboxylase [Sus scrofa]	NP_001230486.1	13 kDa	100%	42.40%	6	15	37	17.41	17.25	17.36	17.26	17.38	17.32	17.43	17.16
proteasome subunit alpha type-7 [Sus scrofa]	NP_001230581.1	28 kDa	100%	33.50%	10	24	40	16.54	16.57	16.59	16.63	16.52	16.52	16.49	16.49
heterogeneous nuclear ribonucleoproteins C1/C2 isoform 1 [Sus scrofa]	NP_001230622.1 (+36)	34 kDa	100%	31.60%	11	19	28	16.41	16.45	16.45	16.52	16.61	16.56	16.57	16.47
heterogeneous nuclear ribonucleoprotein F [Sus scrofa]	XP_001929089.1 (+10)	46 kDa	100%	23.40%	6	19	47	16.78	16.75	16.83	16.86	16.93	16.91	16.92	16.95
glycine N-acyltransferase-like isoform X2 [Sus scrofa]	XP_003122754.4 (+2)	34 kDa	100%	28.90%	7	20	44	16.62	17.05	16.56	16.5	16.38	16.39	16.28	16.53
hydroxyacid-oxoacid transhydrogenase, mitochondrial [Sus scrofa]	XP_003125651.1	50 kDa	100%	21.80%	8	22	42	15.99	15.76	16.2	15.99	16.02	15.83	15.85	15.9
isoleucine--tRNA ligase, mitochondrial [Sus scrofa]	XP_005656840.2	114 kDa	100%	20.00%	17	30	40	16.37	16.34	16.41	16.47	16.34	16.3	16.27	16.36
40S ribosomal protein S7 [Sus scrofa]	XP_005662840.1	22 kDa	100%	16.50%	4	10	29	17.44	17.46	17.41	17.51	17.39	17.49	17.48	17.34
choline dehydrogenase, mitochondrial [Sus scrofa]	XP_005669704.1 (+2)	66 kDa	100%	26.90%	14	25	41	16.13	16.24	16.06	16.18	16.32	16.17	16.16	16.27
LOW QUALITY PROTEIN: coatomer subunit gamma-1 [Sus scrofa]	XP_020925076.1	98 kDa	100%	17.60%	13	26	41	16.06	16.19	16.12	16.09	16.31	16.36	16.37	16.34
arsenite methyltransferase isoform X2 [Sus scrofa]	XP_020929135.1	42 kDa	100%	34.90%	12	21	32	17.08	17.01	17.08	16.97	16.89	16.83	16.92	16.85
LOW QUALITY PROTEIN: ATP-dependent RNA helicase DDX1 [Sus scrofa]	XP_020943481.1	83 kDa	100%	28.80%	22	32	40	16.65	16.7	16.65	16.67	16.63	16.66	16.67	16.77
vacuolar protein sorting-associated protein 35 [Sus scrofa]	XP_020949905.1	92 kDa	100%	21.20%	18	25	37	16.26	16.27	16.16	16.16	16.05	16.17	16.19	16.14
cytosolic beta-glucosidase [Sus scrofa]	XP_020956729.1	54 kDa	100%	22.40%	11	21	35	16.47	16.83	16.68	16.87	16.48	16.59	16.63	16.46
actin-related protein 3 [Sus scrofa]	NP_001127815.1	47 kDa	100%	25.40%	9	21	41	15.95	15.88	15.91	15.91	15.81	15.86	15.92	15.87
S-adenosylmethionine synthase [Sus scrofa]	NP_001161122.1	44 kDa	100%	32.40%	13	22	34	16.55	16.69	16.41	16.57	16.36	16.36	16.37	16.49
S-formylglutathione hydrolase [Sus scrofa]	NP_999225.1 (+1)	31 kDa	100%	27.00%	8	16	37	16.41	16.02	16.58	16.44	16.3	16.15	16.4	16.01
thimet oligopeptidase [Sus scrofa]	NP_999388.1	78 kDa	100%	19.80%	14	24	32	16.48	16.26	16.46	16.41	16.23	16.24	16.24	16.23
receptor of activated protein C kinase 1 [Sus scrofa]	NP_999497.1	35 kDa	100%	35.30%	11	22	34	16.49	16.55	16.48	16.47	16.5	16.57	16.55	16.56
cytochrome P450 2A19 [Sus scrofa]	NP_999582.1	57 kDa	100%	26.90%	12	20	35	16.15	16.54	16.17	16.52	15.72	15.36	15.22	15.29
phytanoyl-CoA dioxygenase domain-containing protein 1 isoform X1 [Sus scrofa]	XP_001928876.1	32 kDa	100%	43.60%	11	22	41	16.1	16.42	16.04	16.43	15.98	15.96	15.86	16.29
ATP synthase F(0) complex subunit B1, mitochondrial [Sus scrofa]	XP_003355292.1	29 kDa	100%	25.80%	9	18	38	16.98	17.1	17.2	17.1	17.04	16.98	16.93	17.11
far upstream element-binding protein 3 isoform X2 [Sus scrofa]	XP_005660577.1 (+1)	61 kDa	100%	34.10%	16	23	30	16.05	16.07	16.04	16.09	16.02	16.05	16.06	16.07
LOW QUALITY PROTEIN: leucine--tRNA ligase, cytoplasmic [Sus scrofa]	XP_020940620.1	135 kDa	100%	14.70%	16	26	32	15.75	15.85	15.79	15.77	15.71	15.84	15.66	15.77
mitochondrial enolase superfamily member 1 isoform X1 [Sus scrofa]	XP_020949080.1	50 kDa	100%	28.70%	13	23	33	16.61	16.6	16.66	16.63	16.68	16.61	16.64	16.64
peroxiredoxin-2 [Sus scrofa]	NP_001231403.1	22 kDa	100%	27.80%	7	15	35	17.07	16.87	17.2	17.07	17.43	17.35	17.63	17.39
calponin-1 [Sus scrofa]	NP_999043.1	33 kDa	100%	38.40%	10	26	35	16.05	15.86	16.08	16.97	16.09	16.81	16.14	15.84
transferrin receptor protein 1 [Sus scrofa]	NP_999166.1	86 kDa	100%	22.10%	18	28	40	17.04	17.14	16.92	16.96	16.74	16.78	16.66	16.57
serine/threonine-protein phosphatase 2A 65 kDa regulatory subunit A alpha isoform [Sus scrofa]	NP_999189.1	65 kDa	100%	21.40%	12	19	34	16.78	16.86	16.78	16.75	16.7	16.78	16.8	16.75
UV excision repair protein RAD23 homolog B [Sus scrofa]	XP_001927901.1	43 kDa	100%	16.90%	9	19	36	16.84	16.81	16.84	16.73	16.68	16.6	16.66	16.63
echinoderm microtubule-associated protein-like 4 isoform X3 [Sus scrofa]	XP_003125244.4 (+3)	110 kDa	100%	16.90%	14	21	31	16.2	16.06	16.19	16.09	16.1	16.06	16.04	16.23
glyoxalase domain-containing protein 4 [Sus scrofa]	XP_003131863.2 (+1)	33 kDa	100%	35.20%	9	21	38	16.2	16.14	16.18	16.13	16.16	16.06	16.12	16.05
protein-glutamine gamma-glutamyltransferase 2 [Sus scrofa]	XP_003360037.3	77 kDa	100%	20.80%	11	20	35	16.09	15.87	16.15	16.25	16.1	16.33	16.23	16.16
alpha-1-acid glycoprotein isoform X2 [Sus scrofa]	XP_005660429.1	23 kDa	100%	26.10%	5	15	35	16.62	16.64	16.66	16.63	16.2	16.08	16.44	16.12
glycine dehydrogenase (decarboxylating), mitochondrial [Sus scrofa]	XP_020919537.1	113 kDa	100%	13.50%	13	27	33	16.36	16.47	16.5	16.6	16.24	16.15	16.22	16.1
LIM and SH3 domain protein 1 isoform X1 [Sus scrofa]	XP_020922719.1	30 kDa	100%	36.90%	10	22	39	16.36	16.28	16.33	16.37	16.14	16.13	16.16	16.21
unconventional myosin-Ic isoform X1 [Sus scrofa]	XP_020923212.1 (+1)	126 kDa	100%	17.50%	18	25	29	16.17	16.06	16.06	16.15	15.95	16.14	16.04	15.96
probable proline dehydrogenase 2 isoform X1 [Sus scrofa]	XP_020952768.1 (+11)	111 kDa	100%	11.80%	12	19	32	16.81	16.92	17.03	16.92	16.85	16.74	16.87	16.87
tubulin beta chain [Sus scrofa]	NP_001038077.1	50 kDa	100%	43.90%	3	11	165	16.25	16.21	16.22	16.42	16.34	16.38	16.33	16.22
peroxisomal acyl-coenzyme A oxidase 1 [Sus scrofa]	NP_001094498.1 (+1)	75 kDa	100%	18.00%	12	17	28	16.77	16.91	16.75	16.69	16.53	16.53	16.68	16.53
ADP-ribosylation factor 1 [Sus scrofa]	NP_001153899.1 (+8)	21 kDa	100%	42.50%	6	16	37	16.16	16.17	16.15	16.24	16.19	16.3	16.26	16.25
L-lactate dehydrogenase A chain [Sus scrofa]	NP_001165834.1 (+4)	37 kDa	100%	28.90%	10	21	35	16.63	16.4	16.56	16.51	16.41	16.33	16.38	16.21
rho GDP-dissociation inhibitor 1 [Sus scrofa]	NP_001188313.1 (+3)	23 kDa	100%	25.50%	6	19	37	16.72	16.69	16.83	16.67	16.66	16.62	16.68	16.72
calnexin precursor [Sus scrofa]	NP_001230139.1 (+1)	68 kDa	100%	15.20%	9	20	33	16.77	16.93	16.77	16.99	16.96	17.13	17	17.03
ras-related protein Rab-6A [Sus scrofa]	NP_001230202.1 (+1)	24 kDa	100%	41.80%	8	17	45	15.94	16	15.96	16.05	16.03	16.13	16.09	16.05
uricase precursor [Sus scrofa]	NP_999435.1	35 kDa	100%	38.20%	13	26	36	16.32	16.09	16.32	16.5	16.3	16.31	16.06	16.55
prostaglandin reductase 1 [Sus scrofa]	NP_999550.1 (+1)	36 kDa	100%	24.90%	7	13	33	16.18	16.26	16.1	16.11	15.97	15.94	16.13	15.84
methylmalonyl-CoA mutase, mitochondrial precursor [Sus scrofa]	NP_999570.1	83 kDa	100%	25.70%	16	27	39	16.46	16.54	16.47	16.4	16.67	16.67	16.58	16.65
proteasome subunit alpha type-3 [Sus scrofa]	XP_001928025.1	28 kDa	100%	42.00%	10	21	35	16.12	16.16	16.15	16.18	16.15	16.08	16.13	16.12
fatty aldehyde dehydrogenase isoform X2 [Sus scrofa]	XP_003132080.1 (+1)	54 kDa	100%	24.30%	11	24	36	16.63	16.66	16.65	16.63	16.54	16.56	16.49	16.64
UDP-glucose 4-epimerase [Sus scrofa]	XP_003356250.1 (+1)	38 kDa	100%	38.20%	13	20	31	16.8	16.68	16.84	16.78	16.89	16.93	16.86	16.78
adenosine kinase isoform X1 [Sus scrofa]	XP_003359288.1 (+2)	40 kDa	100%	24.00%	10	17	31	16.65	16.71	16.64	16.54	16.65	16.6	16.61	16.54
synaptic vesicle membrane protein VAT-1 homolog [Sus scrofa]	XP_005657006.1	43 kDa	100%	26.20%	9	26	36	16.12	16.1	16.21	16.1	15.85	15.92	15.96	15.88
collagen alpha-1(I) chain isoform X1 [Sus scrofa]	XP_020922812.1 (+2)	139 kDa	100%	5.32%	7	17	39	16.79	16.9	16.96	17.21	16.58	16.74	16.59	16.58
src substrate cortactin isoform X1 [Sus scrofa]	XP_020938306.1 (+3)	61 kDa	100%	29.80%	16	26	33	17.02	17.07	17.11	17.17	17.07	17.06	17.06	17
coronin-1B [Sus scrofa]	XP_020938415.1	54 kDa	100%	24.90%	11	20	25	16.88	16.84	16.86	16.81	16.73	16.68	16.77	16.82
estradiol 17-beta-dehydrogenase 2 [Sus scrofa]	NP_001161121.1	43 kDa	100%	17.50%	6	14	34	16.21	16.08	16.03	16.08	15.92	15.71	16.12	15.72
leukotriene A-4 hydrolase [Sus scrofa]	NP_001172061.2	69 kDa	100%	29.60%	15	26	36	16.38	16.31	16.42	16.39	16.31	16.34	16.36	16.31
E3 UFM1-protein ligase 1 [Sus scrofa]	NP_001230369.1	89 kDa	100%	22.20%	17	25	35	16.78	16.82	16.76	16.78	16.79	16.82	16.78	16.86
histidine-rich glycoprotein precursor [Sus scrofa]	NP_001231568.1	62 kDa	100%	18.60%	11	17	34	16.85	17.2	16.67	16.87	16.59	16.56	16.93	16.3
hemopexin precursor [Sus scrofa]	NP_999118.1	51 kDa	100%	25.90%	10	19	33	16.86	16.77	16.9	16.94	17.06	16.92	17.1	17.02
cytochrome P450 3A29 [Sus scrofa]	NP_999588.1	57 kDa	100%	32.00%	13	20	54	16.64	16.45	16.34	16.6	16.36	16.07	16.56	16.53
alpha-mannosidase 2 [Sus scrofa]	XP_003123871.4	131 kDa	100%	18.40%	20	30	33	16.02	16.15	15.96	16	15.9	15.98	16.03	16.11
EF-hand domain-containing protein D2 [Sus scrofa]	XP_003127676.1	27 kDa	100%	41.80%	12	23	34	16.56	16.46	16.66	16.64	16.46	16.42	16.46	16.56
eukaryotic translation initiation factor 5A-1 isoform X2 [Sus scrofa]	XP_003131979.1 (+3)	17 kDa	100%	41.60%	6	17	33	16.94	17.05	16.92	17.1	17.13	17.22	17.23	16.9
glycerol-3-phosphate dehydrogenase 1-like protein [Sus scrofa]	XP_003483187.1	38 kDa	100%	30.20%	10	16	35	17.24	17.3	17.35	17.17	17.23	17.1	17.23	17.27
LOW QUALITY PROTEIN: septin-9 [Sus scrofa]	XP_005653913.2	64 kDa	100%	22.70%	14	22	29	16.21	16.14	16.23	16.21	16.14	16.17	16.15	16.26
drebrin-like protein isoform X1 [Sus scrofa]	XP_005673382.1 (+1)	48 kDa	100%	25.30%	9	15	30	16.21	16.05	16.07	16.09	16.01	16	16.04	16.07
nucleophosmin [Sus scrofa]	XP_013846116.1	33 kDa	100%	24.80%	8	17	34	18.02	18.21	18.3	18.15	18.32	18.24	18.26	18.23
LOW QUALITY PROTEIN: nucleobindin-2 [Sus scrofa]	XP_020938935.1	50 kDa	100%	31.50%	14	23	35	15.69	15.76	15.54	15.74	16.33	16.46	16.39	16.45
treacle protein [Sus scrofa]	XP_020940681.1	138 kDa	100%	14.30%	18	23	29	16.57	16.64	16.62	16.6	16.41	16.6	16.55	16.7
acyl-CoA synthetase family member 3, mitochondrial isoform X1 [Sus scrofa]	XP_020949284.1 (+3)	71 kDa	100%	27.50%	17	24	34	16.03	16.2	16.2	16.04	16.08	16.01	16.06	16.03
histone H2A type 3 [Sus scrofa]	XP_020939041.1 (+2)	14 kDa	100%	26.20%	5	8	32	17.21	17.2	17.32	17.18	17.15	17.22	17.19	17.52
prolyl endopeptidase [Sus scrofa]	NP_001004050.1 (+1)	81 kDa	100%	28.30%	17	28	33	15.93	16.08	16.11	16.02	16	15.97	15.72	15.9
spliceosome RNA helicase DDX39B [Sus scrofa]	NP_001005157.1 (+4)	49 kDa	100%	27.10%	12	22	27	16.38	16.4	16.39	16.47	16.41	16.37	16.38	16.3
histone H1.2-like protein [Sus scrofa]	NP_001020387.1	21 kDa	100%	38.00%	9	18	37	17.62	18.02	17.52	17.51	17.45	16.66	16.67	16.61
pterin-4-alpha-carbinolamine dehydratase [Sus scrofa]	NP_001177148.1 (+2)	12 kDa	100%	49.00%	6	13	30	17.58	17.52	17.51	17.56	17.61	17.54	17.48	17.54
glycogen [starch] synthase, liver [Sus scrofa]	NP_001182440.1	81 kDa	100%	16.40%	14	26	30	16.46	16.56	16.59	16.49	16.11	16.16	16.29	16.42
ruvB-like 2 [Sus scrofa]	NP_001230796.1	51 kDa	100%	35.60%	15	24	35	16.27	16.26	16.27	16.31	16.29	16.31	16.32	16.32
heat shock protein 75 kDa, mitochondrial [Sus scrofa]	NP_001230874.1	80 kDa	100%	21.10%	11	19	51	15.48	15.81	15.81	15.58	15.81	15.83	15.76	15.81
PDZ and LIM domain protein 1 [Sus scrofa]	NP_001302707.1	36 kDa	100%	42.90%	11	20	34	16.01	16.14	16.01	16.07	16.15	16.23	16.18	16.07
glutamine synthetase [Sus scrofa]	NP_999074.1	42 kDa	100%	30.60%	12	20	31	16.23	16.12	16.36	16.35	15.89	15.98	16.03	16
glutathione peroxidase 1 [Sus scrofa]	NP_999366.1	23 kDa	100%	37.40%	7	19	35	16.24	16.28	16.49	16.14	16.35	16.37	16.17	16.25
proteasome activator complex subunit 2 [Sus scrofa]	NP_999444.1 (+1)	27 kDa	100%	14.20%	5	12	26	16.75	16.74	16.68	16.74	16.67	16.72	16.77	16.64
tropomodulin-3 [Sus scrofa]	NP_999459.1	40 kDa	100%	33.50%	12	23	32	16.36	16.33	16.34	16.4	16.32	16.32	16.35	16.29
inorganic pyrophosphatase [Sus scrofa]	XP_001925115.3	33 kDa	100%	25.60%	9	17	30	16.27	16.3	16.31	16.47	16.71	16.73	16.67	16.56
carbonic anhydrase 2 [Sus scrofa]	XP_001927840.1	29 kDa	100%	35.00%	7	17	33	16.77	16.65	17.1	16.71	17.26	16.99	17.07	16.88
proteasome subunit alpha type-1 [Sus scrofa]	XP_003123013.1	30 kDa	100%	37.30%	11	23	34	16.75	16.82	16.78	16.6	16.6	16.67	16.76	16.72
glycerate kinase [Sus scrofa]	XP_003132296.1 (+5)	55 kDa	100%	21.60%	10	22	36	16.44	16.36	16.53	16.44	16.36	16.41	16.45	16.44
ADP-ribosylation factor GTPase-activating protein 3 isoform X1 [Sus scrofa]	XP_003481574.1	57 kDa	100%	22.10%	12	23	28	16.11	16.24	16.13	16.16	16.32	16.49	16.48	16.42
AP-2 complex subunit mu isoform X1 [Sus scrofa]	XP_005670078.1	49 kDa	100%	21.70%	11	20	31	16.99	17.05	16.86	16.97	16.83	16.98	16.83	16.86
GTP-binding nuclear protein Ran [Sus scrofa]	XP_020928360.1	24 kDa	100%	33.30%	8	16	32	17.09	17.22	17.18	17.05	17.1	17.11	17.16	17.06
phenylalanine--tRNA ligase beta subunit isoform X1 [Sus scrofa]	XP_020930478.1	66 kDa	100%	21.20%	12	20	27	16.3	16.34	16.37	16.34	16.22	16.27	16.23	16.28
inorganic pyrophosphatase 2, mitochondrial isoform X1 [Sus scrofa]	XP_020957372.1 (+1)	39 kDa	100%	29.20%	10	23	32	16.83	16.87	17.03	16.97	16.92	16.81	16.92	16.87
PDZ and LIM domain protein 5 isoform X1 [Sus scrofa]	XP_020957405.1 (+5)	78 kDa	100%	25.00%	14	23	34	16.29	16.4	16.37	16.36	16.21	16.19	16.14	16.23
triosephosphate isomerase [Sus scrofa]	NP_001032228.1	27 kDa	100%	43.50%	11	23	35	17.14	17.17	17.28	17.09	17.22	17.11	17.14	17.1
cathepsin B precursor [Sus scrofa]	NP_001090927.1 (+6)	37 kDa	100%	22.40%	9	19	36	16.57	16.68	16.6	16.75	16.67	16.59	16.56	16.69
beta-glucuronidase precursor [Sus scrofa]	NP_001116593.1	75 kDa	100%	17.90%	11	24	34	16.04	16.05	15.97	15.85	15.9	15.87	15.92	16.15
protein transport protein Sec61 subunit alpha [Sus scrofa]	NP_001231283.1 (+2)	52 kDa	100%	16.60%	9	21	28	16.49	16.58	16.46	16.56	16.56	16.76	16.65	16.71
solute carrier organic anion transporter family member 1B3 [Sus scrofa]	NP_001302536.1	76 kDa	100%	11.30%	10	22	33	17.01	17.29	17.02	17.15	16.79	16.83	16.74	16.93
inter-alpha-trypsin inhibitor heavy chain H1 precursor [Sus scrofa]	NP_999089.2	100 kDa	100%	21.30%	18	27	35	16.35	16.21	16.26	16.4	16.19	16.18	16.42	16.22
dolichyl-diphosphooligosaccharide--protein glycosyltransferase 48 kDa subunit precursor [Sus scrofa]	NP_999353.1	49 kDa	100%	19.80%	9	17	30	16.91	16.98	16.97	17.07	16.73	16.83	16.88	16.85
thioredoxin [Sus scrofa]	NP_999478.1	12 kDa	100%	34.30%	4	10	34	16.87	16.85	16.92	16.73	16.72	16.76	16.86	16.81
L-serine dehydratase/L-threonine deaminase [Sus scrofa]	XP_001928337.1	34 kDa	100%	23.20%	8	21	32	16.06	15.99	15.92	15.97	17.33	18.46	16.72	16.76
plastin-2 [Sus scrofa]	XP_001929173.1 (+1)	70 kDa	100%	30.90%	13	25	49	15.95	15.69	15.83	15.99	15.93	15.72	15.8	15.7
protein transport protein Sec24A isoform X1 [Sus scrofa]	XP_005655058.1 (+1)	122 kDa	100%	13.80%	14	23	28	16.38	16.42	16.27	16.35	16.25	16.38	16.35	16.39
cytochrome c oxidase subunit 5A, mitochondrial [Sus scrofa]	XP_005666204.1	17 kDa	100%	27.00%	6	13	30	16.29	16.38	16.41	16.35	16.41	16.32	16.38	16.46
sorbin and SH3 domain-containing protein 1 isoform X46 [Sus scrofa]	XP_005671391.2 (+5)	98 kDa	100%	17.90%	14	19	26	16.2	16.13	16.19	16.2	16.36	16.48	16.36	16.44
proliferation-associated protein 2G4 isoform X1 [Sus scrofa]	XP_013843758.1	44 kDa	100%	29.20%	12	22	31	16.45	16.52	16.52	16.4	16.34	16.43	16.47	16.48
LOW QUALITY PROTEIN: 26S proteasome non-ATPase regulatory subunit 11 [Sus scrofa]	XP_020923109.1	47 kDa	100%	35.10%	14	22	33	16.28	16.34	16.28	16.39	16.24	16.21	16.18	16.22
clustered mitochondria protein homolog isoform X1 [Sus scrofa]	XP_020923282.1 (+4)	166 kDa	100%	9.62%	17	22	26	16.56	16.64	16.52	16.58	16.41	16.51	16.52	16.57
protein TFG isoform X1 [Sus scrofa]	XP_020926220.1 (+3)	43 kDa	100%	32.40%	8	14	36	15	14.96	15.01	14.94	15.08	15.13	15.05	15.08
cordon-bleu protein-like 1 isoform X9 [Sus scrofa]	XP_020931079.1	130 kDa	100%	18.60%	17	22	28	16.35	16.4	16.34	16.4	16.44	16.42	16.37	16.48
protein transport protein Sec16A isoform X1 [Sus scrofa]	XP_020936786.1 (+12)	245 kDa	100%	9.05%	17	25	32	16.2	16.23	16.17	16.23	16.22	16.31	16.27	16.35
40S ribosomal protein S14 [Sus scrofa]	XP_020940685.1 (+2)	16 kDa	100%	41.10%	8	16	36	16.09	16.11	16.01	16.15	15.94	16.03	15.98	16.09
EH domain-containing protein 3 [Sus scrofa]	XP_020943317.1	61 kDa	100%	29.90%	9	17	52	16.02	15.82	15.82	15.81	15.87	15.86	15.78	15.81
cytochrome c oxidase subunit 6B1 [Sus scrofa]	NP_001090966.1 (+2)	10 kDa	100%	46.50%	6	14	29	18.05	18.13	18.18	18.14	18.26	18.2	18.29	18.24
60S acidic ribosomal protein P0 [Sus scrofa]	NP_001092068.1	34 kDa	100%	30.20%	9	19	33	16.66	16.68	16.7	16.67	16.62	16.66	16.65	16.59
ferrochelatase, mitochondrial [Sus scrofa]	NP_001163994.1	48 kDa	100%	29.90%	12	21	30	16.31	16.22	16.23	16.41	16.21	16.12	16.28	16.27
dehydrogenase/reductase SDR family member 11 [Sus scrofa]	NP_001231461.1	28 kDa	100%	27.50%	6	15	33	16.44	16.49	16.45	16.5	16.55	16.44	16.44	16.61
mannose-1-phosphate guanyltransferase beta [Sus scrofa]	NP_001231470.1 (+1)	40 kDa	100%	24.40%	7	19	30	15.83	15.98	15.84	15.89	16.27	16.38	16.3	16.31
glutathione synthetase [Sus scrofa]	NP_001231554.1	52 kDa	100%	28.10%	12	21	29	16.51	16.48	16.52	16.46	16.37	16.35	16.45	16.4
sulfotransferase 1A3 [Sus scrofa]	NP_998930.1	34 kDa	100%	27.50%	8	13	27	16.14	16.56	16.01	16.19	16.38	16.66	16.3	16.56
26S protease regulatory subunit 10B [Sus scrofa]	XP_001928782.2	46 kDa	100%	24.80%	11	19	29	16.68	16.78	16.8	16.78	16.71	16.69	16.72	16.74
splicing factor 3B subunit 1 isoform X1 [Sus scrofa]	XP_001928829.1	146 kDa	100%	15.00%	15	19	23	16.62	16.64	16.61	16.73	16.5	16.61	16.55	16.57
prostaglandin reductase 2 isoform X1 [Sus scrofa]	XP_001929109.1 (+1)	38 kDa	100%	25.40%	8	17	33	15.76	15.98	15.91	15.88	15.94	16.01	15.79	15.84
rho GTPase-activating protein 1 isoform X2 [Sus scrofa]	XP_003122873.2 (+2)	50 kDa	100%	29.20%	13	21	31	16.56	16.5	16.52	16.51	16.34	16.42	16.39	16.42
ubiquitin-40S ribosomal protein S27a [Sus scrofa]	XP_003125184.3	18 kDa	100%	30.10%	4	8	31	15.91	15.84	15.9	15.9	15.87	15.86	15.81	15.82
116 kDa U5 small nuclear ribonucleoprotein component [Sus scrofa]	XP_003131380.1	109 kDa	100%	21.70%	19	26	36	16.27	16.22	16.22	16.23	16.17	16.22	16.22	16.26
integrin-linked protein kinase isoform X2 [Sus scrofa]	XP_003357179.1 (+5)	51 kDa	100%	22.30%	10	18	26	15.96	15.91	15.94	15.92	15.83	15.96	15.98	15.96
glutamate--cysteine ligase catalytic subunit isoform X1 [Sus scrofa]	XP_003482212.1	73 kDa	100%	19.70%	11	24	32	16.58	16.97	16.76	16.63	16.48	16.46	16.49	16.29
xaa-Pro dipeptidase [Sus scrofa]	XP_005653330.2	55 kDa	100%	21.70%	9	18	33	16.12	16.04	16.01	16.16	16.32	16.33	16.2	16.18
asialoglycoprotein receptor 1 isoform X1 [Sus scrofa]	XP_013843394.1	33 kDa	100%	33.60%	9	17	32	16.58	16.8	16.67	16.66	16.49	16.41	16.29	16.25
amine oxidase [flavin-containing] A [Sus scrofa]	NP_001001640.1	60 kDa	100%	19.70%	10	15	29	16.19	16.11	16.21	16.19	16.09	16.18	16.2	16.24
mesencephalic astrocyte-derived neurotrophic factor precursor [Sus scrofa]	NP_001231584.1	20 kDa	100%	30.70%	7	21	30	16.37	16.58	16.4	16.55	17.16	17.39	17.38	17.43
pre-mRNA-splicing factor ATP-dependent RNA helicase DHX15 [Sus scrofa]	NP_001239141.1	91 kDa	100%	19.90%	14	20	29	15.86	15.82	15.78	15.83	15.8	15.89	15.85	15.86
40S ribosomal protein S18 [Sus scrofa]	NP_999105.1	18 kDa	100%	38.20%	8	15	28	16.65	16.89	16.58	16.65	16.49	16.59	16.6	16.56
26S proteasome non-ATPase regulatory subunit 1 [Sus scrofa]	XP_001925937.3	106 kDa	100%	16.80%	15	22	27	16.6	16.75	16.69	16.62	16.51	16.61	16.56	16.48
LOW QUALITY PROTEIN: mitochondrial 10-formyltetrahydrofolate dehydrogenase [Sus scrofa]	XP_001926622.4	102 kDa	100%	24.40%	16	27	53	16.54	16.66	16.44	16.51	16.39	16.52	16.51	16.44
adenylyl cyclase-associated protein 1 isoform X1 [Sus scrofa]	XP_003127872.5 (+14)	51 kDa	100%	15.20%	8	14	30	16.59	16.6	16.58	16.59	16.44	16.52	16.58	16.61
heterogeneous nuclear ribonucleoprotein A3 isoform X1 [Sus scrofa]	XP_003133549.1 (+4)	40 kDa	100%	29.30%	7	11	27	15.91	15.95	16.02	15.99	16.08	15.96	16.05	16.09
guanidinoacetate N-methyltransferase isoform X9 [Sus scrofa]	XP_003354023.1 (+3)	27 kDa	100%	34.70%	6	17	35	15.59	15.42	15.53	15.52	15.61	15.55	15.58	15.71
V-type proton ATPase subunit B, brain isoform [Sus scrofa]	XP_003483427.1	57 kDa	100%	23.90%	11	19	30	16	16.01	16.05	16.04	15.98	15.97	16.06	16.04
glycerol kinase isoform X8 [Sus scrofa]	XP_005673582.1 (+1)	60 kDa	100%	24.60%	13	24	30	16.29	16.3	16.35	16.19	16.25	16.31	16.19	16.28
protein 4.1 isoform X3 [Sus scrofa]	XP_013851280.1 (+11)	112 kDa	100%	18.70%	15	24	29	16.08	16.08	16.07	16.11	16.31	16.25	16.31	16.24
band 4.1-like protein 2 isoform X1 [Sus scrofa]	XP_020943702.1 (+24)	123 kDa	100%	21.00%	17	26	31	15.6	15.51	15.62	15.72	15.6	15.61	15.59	15.59
thyroid hormone receptor-associated protein 3 [Sus scrofa]	XP_020951588.1	109 kDa	100%	16.50%	16	23	27	16.36	16.4	16.4	16.44	16.34	16.31	16.32	16.38
ras GTPase-activating-like protein IQGAP1 [Sus scrofa]	XP_020954569.1	189 kDa	100%	15.50%	19	26	45	15.67	15.56	15.64	15.78	15.54	15.49	15.5	15.49
fermitin family homolog 2 isoform X1 [Sus scrofa]	XP_020957719.1 (+12)	81 kDa	100%	19.70%	16	31	34	16.96	17.04	17.06	17.02	16.99	17.01	16.95	16.93
V-type proton ATPase catalytic subunit A [Sus scrofa]	NP_001004042.1	68 kDa	100%	18.00%	10	20	26	15.68	15.69	15.73	15.7	15.65	15.68	15.68	15.72
serine/arginine-rich splicing factor 2 [Sus scrofa]	NP_001070697.1 (+2)	25 kDa	100%	19.00%	4	9	28	16.46	16.52	16.48	16.48	16.51	16.43	16.55	16.56
transcription factor A, mitochondrial precursor [Sus scrofa]	NP_001123683.1	29 kDa	100%	37.40%	10	23	29	16.61	16.68	16.68	16.73	16.71	16.63	16.64	16.67
sterol-4-alpha-carboxylate 3-dehydrogenase, decarboxylating [Sus scrofa]	NP_001161108.1 (+2)	41 kDa	100%	33.20%	11	21	31	15.55	15.69	15.63	15.7	15.6	15.57	15.64	15.69
ELAV-like protein 1 [Sus scrofa]	NP_001182263.1	36 kDa	100%	27.90%	8	16	30	16.21	16.24	16.29	16.31	16.3	16.25	16.26	16.24
pyruvate dehydrogenase E1 component subunit beta, mitochondrial [Sus scrofa]	NP_001231327.1	39 kDa	100%	20.30%	6	14	29	15.86	15.86	15.97	16.03	15.95	15.96	16.12	15.91
ras-related protein Rab-2A [Sus scrofa]	XP_001926739.2	24 kDa	100%	36.30%	7	17	32	16.13	16.06	16.05	16.13	16.11	16.14	16.14	16.09
LOW QUALITY PROTEIN: ATPase family AAA domain-containing protein 3 [Sus scrofa]	XP_003127552.3	66 kDa	100%	28.00%	16	21	27	15.66	15.75	15.76	15.72	15.75	15.8	15.81	15.86
26S proteasome non-ATPase regulatory subunit 3 [Sus scrofa]	XP_003131544.1	61 kDa	100%	23.80%	13	23	28	16.48	16.59	16.48	16.56	16.31	16.4	16.37	16.36
glucokinase isoform X1 [Sus scrofa]	XP_003134931.2 (+1)	62 kDa	100%	25.00%	12	20	30	16.13	16.18	16.16	16.17	15.96	15.95	15.94	15.93
vitamin D-binding protein [Sus scrofa]	XP_003357019.1	53 kDa	100%	18.40%	11	19	30	16.66	16.74	16.63	16.82	16.65	16.56	16.66	16.51
protein transport protein Sec24C isoform X2 [Sus scrofa]	XP_003483550.1 (+1)	118 kDa	100%	13.20%	13	23	34	16.34	16.38	16.36	16.42	16.42	16.4	16.29	16.32
aminopeptidase N isoform X2 [Sus scrofa]	XP_005653580.1 (+1)	109 kDa	100%	11.90%	11	21	33	16.05	16.18	16.01	16.15	15.85	16.06	15.91	16.13
dolichyl-diphosphooligosaccharide--protein glycosyltransferase subunit STT3A isoform X1 [Sus scrofa]	XP_013834996.1	85 kDa	100%	12.80%	12	19	26	16.23	16.24	16.25	16.24	16	16.15	16.14	16.18
septin-7 isoform X3 [Sus scrofa]	XP_013846294.1	51 kDa	100%	14.60%	8	14	26	16.89	16.95	17	16.94	16.89	16.99	16.95	17.11
dynamin-like 120 kDa protein, mitochondrial isoform X2 [Sus scrofa]	XP_020925723.1 (+1)	116 kDa	100%	16.40%	16	26	32	15.78	15.76	15.83	15.78	15.79	15.79	15.83	15.83
LOW QUALITY PROTEIN: trifunctional purine biosynthetic protein adenosine-3 [Sus scrofa]	XP_020926604.1	109 kDa	100%	11.10%	12	17	26	16.86	16.77	16.81	16.95	16.56	16.83	16.7	16.68
selenocysteine lyase isoform X1 [Sus scrofa]	XP_020930625.1	48 kDa	100%	23.20%	9	17	30	16.69	16.7	16.75	16.63	16.6	16.57	16.65	16.79
clathrin interactor 1 isoform X1 [Sus scrofa]	XP_020932552.1 (+1)	70 kDa	100%	25.80%	15	21	31	16.46	16.52	16.45	16.49	16.39	16.46	16.46	16.42
glucose-6-phosphate 1-dehydrogenase isoform X1 [Sus scrofa]	XP_020936403.1	63 kDa	100%	26.30%	14	26	29	15.63	15.65	15.53	15.79	15.6	15.61	15.74	15.83
hydroxyacylglutathione hydrolase, mitochondrial isoform X1 [Sus scrofa]	XP_020942483.1 (+3)	65 kDa	100%	11.10%	6	16	27	16.89	16.91	17	16.95	17.06	16.91	16.88	16.99
splicing factor 3B subunit 3 [Sus scrofa]	XP_020949462.1 (+2)	136 kDa	100%	14.10%	16	27	32	15.81	15.86	15.87	15.84	15.86	15.85	15.87	15.88
transcription intermediary factor 1-beta isoform X1 [Sus scrofa]	XP_020953003.1 (+2)	91 kDa	100%	19.90%	14	23	31	15.91	15.93	15.99	16.07	15.94	15.91	15.97	15.93
40S ribosomal protein SA [Sus scrofa]	NP_001032223.1	33 kDa	100%	27.10%	7	13	28	16.47	16.42	16.44	16.52	16.42	16.45	16.52	16.44
myosin regulatory light chain 2 protein isoform 1 [Sus scrofa]	NP_001038037.3 (+4)	21 kDa	100%	27.00%	5	14	29	17.42	17.35	17.47	17.51	17.32	17.48	17.44	17.33
60S ribosomal protein L10a [Sus scrofa]	NP_001090946.2 (+1)	25 kDa	100%	27.60%	7	15	27	17.13	17.31	17.04	17.19	16.95	17.11	16.82	16.8
cytochrome c [Sus scrofa]	NP_001123442.1	12 kDa	100%	48.60%	7	16	30	16.61	16.74	16.8	16.8	16.96	17.07	17.07	16.98
actin-related protein 2 [Sus scrofa]	NP_001127826.1 (+1)	45 kDa	100%	16.50%	5	15	28	16.36	16.34	16.43	16.47	16.37	16.37	16.38	16.5
coatomer subunit beta [Sus scrofa]	NP_001165837.1	107 kDa	100%	14.10%	12	22	32	15.98	15.97	15.86	15.99	16.05	16.08	16.07	16.14
sialic acid synthase [Sus scrofa]	NP_001172068.1	40 kDa	100%	30.90%	9	15	28	15.81	15.79	15.77	15.81	16.1	16.06	16.02	16.07
ras-related protein Rab-11B [Sus scrofa]	NP_001231804.1	24 kDa	100%	34.90%	8	15	29	16.41	16.39	16.37	16.44	16.39	16.42	16.37	16.37
enoyl-CoA delta isomerase 1, mitochondrial [Sus scrofa]	NP_001272902.1	33 kDa	100%	28.50%	7	15	30	17.42	17.39	17.47	17.47	17.33	17.26	17.24	17.35
aromatic-L-amino-acid decarboxylase [Sus scrofa]	NP_999019.2 (+4)	54 kDa	100%	21.00%	11	17	29	16.7	16.71	16.68	16.65	16.7	16.86	16.62	16.6
acylamino-acid-releasing enzyme [Sus scrofa]	NP_999088.1	81 kDa	100%	16.90%	11	21	29	16.11	15.98	16.1	15.96	15.94	15.88	15.99	15.83
dihydrolipoyllysine-residue succinyltransferase component of 2-oxoglutarate dehydrogenase complex, mitochondrial precursor [Sus scrofa]	NP_999562.1	49 kDa	100%	20.20%	9	16	28	16.48	16.38	16.59	16.53	16.44	16.42	16.57	16.54
aldose 1-epimerase [Sus scrofa]	NP_999571.1	38 kDa	100%	24.30%	8	16	26	17.31	17.29	17.34	17.26	17.19	17.14	17.02	17.07
signal recognition particle 54 kDa protein [Sus scrofa]	XP_001927834.3 (+1)	56 kDa	100%	31.50%	15	23	27	16.21	16.24	16.19	16.33	16.11	16.13	16.16	16.18
kynurenine--oxoglutarate transaminase 3 isoform X2 [Sus scrofa]	XP_001929419.2 (+16)	51 kDa	100%	14.80%	6	15	25	16.33	16.28	16.42	16.38	16.35	16.28	16.29	16.27
lysine--tRNA ligase isoform X2 [Sus scrofa]	XP_003126904.2 (+1)	68 kDa	100%	17.90%	12	21	27	16.44	16.46	16.33	16.29	16.26	16.22	16.37	16.05
tyrosine aminotransferase [Sus scrofa]	XP_003126932.3	51 kDa	100%	24.00%	12	20	27	16.2	16.36	16.21	16.21	17.33	17.71	17.43	17.15
LOW QUALITY PROTEIN: serine--pyruvate aminotransferase [Sus scrofa]	XP_003133882.3	45 kDa	100%	20.00%	7	15	26	16.29	16.51	16.49	16.33	16.75	16.71	16.35	16.63
olfactomedin-like protein 3 isoform X1 [Sus scrofa]	XP_005655478.1	46 kDa	100%	25.80%	9	18	29	15.83	15.77	15.77	15.92	15.91	15.98	15.88	16.02
phytanoyl-CoA dioxygenase, peroxisomal isoform X1 [Sus scrofa]	XP_020919632.1	38 kDa	100%	25.40%	9	18	27	17.06	16.86	16.87	16.82	16.81	16.55	16.83	17.15
pre-mRNA-processing-splicing factor 8 [Sus scrofa]	XP_020923227.1 (+1)	274 kDa	100%	7.32%	17	22	27	16.18	16.17	16.02	16.12	15.96	16.04	16.04	16.07
methylcrotonoyl-CoA carboxylase subunit alpha, mitochondrial isoform X1 [Sus scrofa]	XP_020925546.1 (+1)	80 kDa	100%	22.70%	14	26	27	16.03	15.91	16.02	16.1	16.25	16.14	16.07	16.17
LOW QUALITY PROTEIN: SEC23-interacting protein [Sus scrofa]	XP_020929123.1	112 kDa	100%	12.80%	12	20	24	15.82	15.9	15.82	15.82	15.86	15.97	15.98	15.94
40S ribosomal protein S15a isoform X1 [Sus scrofa]	XP_020942212.1 (+1)	17 kDa	100%	32.40%	5	11	30	16.28	16.45	16.23	16.15	16.04	16.26	16.17	16.06
LOW QUALITY PROTEIN: AFG3-like protein 2 [Sus scrofa]	XP_020951683.1	89 kDa	100%	15.30%	14	19	25	16.85	16.91	16.94	16.87	16.92	16.92	16.96	16.95
heterogeneous nuclear ribonucleoprotein A/B [Sus scrofa]	NP_001106165.1	32 kDa	100%	33.40%	10	18	26	16.54	16.66	16.64	16.74	16.83	16.7	16.64	16.67
guanine nucleotide-binding protein G(i) subunit alpha-2 [Sus scrofa]	NP_001116588.1 (+2)	40 kDa	100%	28.70%	9	16	24	15.83	15.66	15.76	15.71	15.67	15.69	15.71	15.62
L-gulonolactone oxidase [Sus scrofa]	NP_001123420.1 (+1)	50 kDa	100%	18.00%	8	17	32	17.71	17.53	17.44	17.89	16.98	16.76	16.95	16.9
S-methylmethionine--homocysteine S-methyltransferase BHMT2 [Sus scrofa]	NP_001191700.1	40 kDa	100%	33.90%	8	15	94	17.33	17.26	17.22	16.9	17.07	16.62	16.65	16.92
collagen alpha-2(I) chain precursor [Sus scrofa]	NP_001230584.1	129 kDa	100%	7.91%	9	18	26	17.33	17.47	17.5	17.76	17.25	17.46	17.27	17.3
mitochondrial ornithine transporter 1 [Sus scrofa]	NP_001230839.1 (+2)	33 kDa	100%	21.60%	8	20	29	16.57	16.37	16.69	16.64	16.41	16.47	16.5	16.47
nucleobindin-1 precursor [Sus scrofa]	NP_001231417.1 (+1)	53 kDa	100%	28.90%	10	17	26	16.32	16.36	16.31	16.34	16.01	15.93	16.07	16
basic leucine zipper and W2 domain-containing protein 1 [Sus scrofa]	NP_001231422.1 (+1)	48 kDa	100%	19.60%	10	18	25	16.91	16.9	16.82	16.85	16.75	16.85	16.84	16.71
dihydrolipoyllysine-residue acetyltransferase component of pyruvate dehydrogenase complex, mitochondrial precursor [Sus scrofa]	NP_999159.1	69 kDa	100%	21.20%	11	21	30	16.77	16.62	16.84	16.92	16.8	16.72	16.83	16.83
transmembrane emp24 domain-containing protein 10 [Sus scrofa]	XP_001926746.1	25 kDa	100%	32.00%	5	14	27	15.72	15.8	15.65	15.85	16.07	16.11	16.09	16.09
delta-1-pyrroline-5-carboxylate synthase isoform X1 [Sus scrofa]	XP_001927564.2 (+1)	87 kDa	100%	17.10%	14	19	25	15.9	16.13	16	16.14	16.26	16.64	16.63	16.29
mitochondrial glutamate carrier 1 [Sus scrofa]	XP_003122446.2 (+4)	34 kDa	100%	33.50%	10	18	24	16.65	16.8	16.71	16.75	16.58	16.66	16.6	16.74
NADH dehydrogenase [ubiquinone] flavoprotein 1, mitochondrial [Sus scrofa]	XP_003122486.1	51 kDa	100%	27.80%	12	22	28	16.2	16.14	15.95	16.15	16.24	16.18	16.07	16.21
cytochrome b-c1 complex subunit Rieske, mitochondrial [Sus scrofa]	XP_003127050.1	29 kDa	100%	24.50%	8	15	29	17	16.98	17.08	17.13	17.13	17.07	17.03	17.07
xylulose kinase isoform X3 [Sus scrofa]	XP_003358415.2 (+7)	59 kDa	100%	19.80%	10	22	32	16.37	16.11	16.04	16.05	16.33	15.99	16.13	16.14
collagen alpha-5(VI) chain isoform X1 [Sus scrofa]	XP_005669320.2 (+6)	288 kDa	100%	6.78%	17	20	24	16.06	15.9	15.83	16.63	16.53	16.99	16.06	16.35
3-hydroxyisobutyryl-CoA hydrolase, mitochondrial isoform X1 [Sus scrofa]	XP_020931922.1 (+1)	43 kDa	100%	21.50%	8	17	27	16.44	16.46	16.55	16.59	16.54	16.43	16.4	16.5
sorting nexin-5 isoform X1 [Sus scrofa]	XP_020933988.1 (+1)	47 kDa	100%	28.70%	11	19	27	16.45	16.43	16.42	16.32	16.46	16.46	16.46	16.34
bifunctional UDP-N-acetylglucosamine 2-epimerase/N-acetylmannosamine kinase isoform X1 [Sus scrofa]	XP_020939643.1 (+2)	84 kDa	100%	22.20%	15	22	25	16.18	16.19	16.02	16.07	16.31	16.41	16.34	16.12
eukaryotic translation initiation factor 5B isoform X1 [Sus scrofa]	XP_020942851.1 (+1)	138 kDa	100%	12.80%	15	24	28	15.84	15.93	15.86	15.98	15.8	15.9	15.86	15.89
vesicle-associated membrane protein-associated protein A isoform X1 [Sus scrofa]	XP_020951712.1 (+1)	32 kDa	100%	34.00%	9	17	29	17.03	17.11	17.05	17.07	17.05	17.11	17.06	17.21
carnitine O-palmitoyltransferase 1, liver isoform [Sus scrofa]	NP_001123277.1	88 kDa	100%	16.80%	14	22	25	16.46	16.4	16.45	16.37	16.08	16.19	16.34	16.5
erlin-2 precursor [Sus scrofa]	NP_001137178.1 (+5)	38 kDa	100%	27.70%	10	19	28	16.52	16.45	16.62	16.65	16.46	16.39	16.48	16.45
annexin A1 [Sus scrofa]	NP_001157470.1	39 kDa	100%	15.60%	6	11	26	17.42	17.06	17.38	17.49	17.45	17.46	17.69	17.83
cell cycle and apoptosis regulator protein 2 [Sus scrofa]	NP_001193269.1	102 kDa	100%	14.00%	13	18	22	16.11	16.12	16.1	16.09	16.09	16.15	16.1	16.19
proteasome subunit beta type-1 [Sus scrofa]	NP_001231282.1	26 kDa	100%	27.80%	5	12	25	16.3	16.31	16.22	16.33	16.2	16.15	16.19	16.15
serine/arginine repetitive matrix protein 2 [Sus scrofa]	NP_001231474.1 (+2)	297 kDa	100%	8.60%	18	23	26	15.95	15.96	15.87	15.97	15.91	15.96	15.97	16.08
peptidyl-prolyl cis-trans isomerase FKBP5 [Sus scrofa]	NP_001302540.1 (+8)	51 kDa	100%	27.80%	13	16	27	16.05	16.01	16.11	16.12	16.52	16.54	16.36	16.41
cytochrome P450 2C23-like [Sus scrofa]	NP_001302663.1 (+1)	57 kDa	100%	19.40%	10	19	54	16.21	16.39	16.06	16.17	16.43	16.88	16.72	16.97
estrogen sulfotransferase [Sus scrofa]	NP_999157.1 (+2)	35 kDa	100%	30.50%	9	16	26	16.34	16.01	16.33	16.09	16.52	16.33	16.61	16.48
acyl-CoA-binding protein [Sus scrofa]	NP_999284.1	10 kDa	100%	67.80%	5	10	22	15.99	16.1	16.12	16.02	16.08	15.95	16.07	16.02
4-aminobutyrate aminotransferase, mitochondrial [Sus scrofa]	NP_999428.1	57 kDa	100%	26.80%	13	18	24	16.73	16.64	16.67	16.78	16.75	16.73	16.58	16.75
translationally-controlled tumor protein [Sus scrofa]	NP_999538.1	20 kDa	100%	34.30%	5	15	30	16.61	16.56	16.59	16.57	16.75	16.74	16.88	16.64
mevalonate kinase isoform X1 [Sus scrofa]	XP_001929219.1 (+2)	42 kDa	100%	22.60%	8	16	27	16.81	16.65	16.9	16.86	16.79	16.29	16.55	16.6
coronin-1C [Sus scrofa]	XP_001929380.1 (+1)	53 kDa	100%	14.30%	8	16	20	16.8	16.94	16.8	16.79	16.66	16.78	16.7	16.73
tetratricopeptide repeat protein 38 isoform X3 [Sus scrofa]	XP_003125999.3	52 kDa	100%	27.70%	13	24	28	16.34	16.1	15.64	15.92	16.27	16.11	16.12	16.08
alanine aminotransferase 2 [Sus scrofa]	XP_003127043.1 (+1)	58 kDa	100%	19.90%	10	17	22	15.96	16.01	15.69	15.91	16.88	17.02	16.65	16.81
glycine N-phenylacetyltransferase [Sus scrofa]	XP_003480745.2 (+1)	21 kDa	100%	35.80%	4	12	38	16.04	16.41	16.75	16.43	16.16	16.49	16.41	16.34
cingulin [Sus scrofa]	XP_005663504.1 (+2)	136 kDa	100%	16.00%	16	24	25	15.98	16.01	15.99	16.06	15.97	15.89	15.93	15.97
methylcrotonoyl-CoA carboxylase beta chain, mitochondrial [Sus scrofa]	XP_005672588.2	61 kDa	100%	24.30%	11	19	30	15.9	15.8	15.88	15.97	16.1	16.03	16.08	15.95
LOW QUALITY PROTEIN: lysosomal alpha-glucosidase [Sus scrofa]	XP_020922164.1	105 kDa	100%	9.95%	9	17	25	16.19	16.19	16.12	16.2	15.97	15.9	16.06	16.12
eukaryotic translation initiation factor 2A isoform X1 [Sus scrofa]	XP_020925259.1	65 kDa	100%	31.80%	15	24	28	16.16	16.13	16.04	16.17	16.18	16.3	16.17	16.24
collagen alpha-1(XVIII) chain isoform X1 [Sus scrofa]	XP_020927188.1 (+5)	179 kDa	100%	11.40%	16	24	28	16.25	16.16	15.99	16.28	15.91	15.94	15.94	15.96
retinol dehydrogenase 12-like isoform X1 [Sus scrofa]	XP_020943020.1	36 kDa	100%	28.50%	9	18	30	16.74	16.54	16.6	16.53	16.39	16.44	16.42	16.59
LOW QUALITY PROTEIN: 5-oxoprolinase [Sus scrofa]	XP_020946072.1	138 kDa	100%	20.20%	20	24	24	16.31	16.22	16.18	16.12	16.11	16.19	16.21	16.23
cysteine sulfinic acid decarboxylase isoform X1 [Sus scrofa]	XP_020947359.1 (+4)	66 kDa	100%	16.50%	12	20	26	16.29	16.21	16.16	16.3	16.18	16.2	16.23	16.11
tubulin--tyrosine ligase-like protein 12 [Sus scrofa]	XP_020948755.1	116 kDa	100%	15.70%	15	21	26	15.8	15.93	15.8	15.96	15.6	15.58	15.75	15.73
heme oxygenase 1 [Sus scrofa]	NP_001004027.1	33 kDa	100%	44.80%	10	18	27	16.01	16.07	16.06	16.21	16.01	15.81	15.98	15.95
LIM domain and actin-binding protein 1 [Sus scrofa]	NP_001108148.1	84 kDa	100%	17.90%	12	18	23	16.45	16.47	16.47	16.48	16.28	16.33	16.37	16.48
ankycorbin [Sus scrofa]	NP_001121934.1	109 kDa	100%	17.40%	17	23	26	16.25	16.31	16.2	16.3	16.17	16.25	16.27	16.28
asparagine synthetase [Sus scrofa]	NP_001161112.1	64 kDa	100%	23.40%	12	19	23	16.12	16.4	15.96	15.91	15.81	16.02	15.93	15.58
tricarboxylate transport protein, mitochondrial [Sus scrofa]	NP_001177118.1	34 kDa	100%	31.50%	10	18	25	16.47	16.56	16.59	16.57	16.44	16.41	16.4	16.46
catechol O-methyltransferase [Sus scrofa]	NP_001182259.1 (+2)	30 kDa	100%	18.90%	5	11	25	17.58	17.46	17.57	17.36	17.16	17.18	17.17	17.33
lumican precursor [Sus scrofa]	NP_001230268.1	39 kDa	100%	23.50%	8	17	29	16.39	16.36	16.67	16.74	16.53	16.81	16.69	16.43
serine beta-lactamase-like protein LACTB, mitochondrial [Sus scrofa]	NP_001230291.1	62 kDa	100%	17.10%	11	19	25	16.68	16.61	16.73	16.66	16.76	16.72	16.77	16.84
elongation factor 1-beta [Sus scrofa]	NP_001230453.1	25 kDa	100%	25.80%	5	13	30	16.57	16.69	16.74	16.76	16.73	16.78	16.73	16.86
UDP-glucuronosyltransferase 2B31 precursor [Sus scrofa]	NP_001231053.1	61 kDa	100%	24.00%	5	14	89	17.47	17.71	17.53	17.57	17.22	17.23	17.37	17.42
phosphotriesterase-related protein [Sus scrofa]	NP_001231177.1 (+1)	39 kDa	100%	24.90%	8	17	26	17	17.02	16.96	16.99	16.97	16.94	16.79	16.89
clusterin precursor [Sus scrofa]	NP_999136.1 (+8)	52 kDa	100%	20.60%	8	16	26	16.16	16.11	16.07	16.17	15.62	15.63	15.7	16.03
vitronectin precursor [Sus scrofa]	NP_999269.1	53 kDa	100%	20.30%	9	14	25	16.84	16.43	16.78	16.54	16.06	16	16.14	16.24
lactotransferrin precursor [Sus scrofa]	NP_999527.2 (+1)	77 kDa	100%	18.40%	11	21	34	16.25	15.89	16.31	16.22	16.15	16.5	16.79	17.08
isocitrate dehydrogenase [NAD] subunit alpha, mitochondrial [Sus scrofa]	XP_001927373.4	40 kDa	100%	24.90%	9	18	23	16.79	16.87	16.9	16.88	16.84	16.78	16.89	16.94
peroxiredoxin-4 isoform X1 [Sus scrofa]	XP_001927404.1 (+1)	31 kDa	100%	35.70%	6	14	45	16.92	16.98	16.97	17.01	17.02	16.99	17.01	16.96
serpin A3-6 [Sus scrofa]	XP_001928879.1	47 kDa	100%	25.80%	12	19	32	14.71	14.42	14.78	14.86	14.83	14.64	14.88	15.25
splicing factor 3B subunit 2 isoform X2 [Sus scrofa]	XP_003122553.1 (+1)	100 kDa	100%	12.40%	11	16	21	16.28	16.29	16.32	16.25	16.23	16.26	16.29	16.36
lysosomal alpha-mannosidase isoform X2 [Sus scrofa]	XP_003123362.2 (+1)	114 kDa	100%	17.30%	14	21	28	16.93	16.9	16.76	16.75	16.6	16.6	16.64	16.8
cytochrome c1, heme protein, mitochondrial [Sus scrofa]	XP_003125491.1	35 kDa	100%	17.50%	4	8	23	16.49	16.38	16.51	16.75	16.72	16.55	16.52	16.61
ATP-dependent RNA helicase DDX19A [Sus scrofa]	XP_003126917.1 (+1)	54 kDa	100%	19.00%	9	18	26	16.75	16.75	16.75	16.77	16.72	16.72	16.75	16.76
far upstream element-binding protein 1 isoform X9 [Sus scrofa]	XP_003127965.2 (+15)	70 kDa	100%	23.80%	11	19	40	16.58	16.62	16.59	16.61	16.59	16.54	16.6	16.62
prolargin [Sus scrofa]	XP_003130154.1 (+1)	44 kDa	100%	25.70%	10	16	24	16.53	16.55	16.73	16.75	16.66	17.03	16.92	16.65
60S ribosomal protein L23a [Sus scrofa]	XP_003131820.1	18 kDa	100%	37.80%	6	14	24	16.45	16.91	16.49	16.56	16.45	16.31	16.3	16.28
ES1 protein homolog, mitochondrial [Sus scrofa]	XP_003359054.1	29 kDa	100%	27.40%	6	15	28	17.03	17.07	17.21	17.08	17.08	17.1	17.14	17.19
SPRY domain-containing protein 4 [Sus scrofa]	XP_003481678.1	23 kDa	100%	42.00%	9	17	28	16.34	16.4	16.43	16.42	16.61	16.52	16.53	16.71
LOW QUALITY PROTEIN: heterogeneous nuclear ribonucleoprotein U-like protein 2 [Sus scrofa]	XP_005660840.2	85 kDa	100%	13.80%	11	20	24	16.38	16.33	16.39	16.37	16.37	16.32	16.38	16.39
14-3-3 protein gamma [Sus scrofa]	XP_005662019.1	28 kDa	100%	30.00%	4	12	74	16.93	17	17.02	16.97	16.74	16.97	16.88	17.18
sulfotransferase 1C4 [Sus scrofa]	XP_005662396.1 (+1)	36 kDa	100%	23.50%	7	12	20	15.85	15.77	15.78	15.87	15.64	15.62	15.76	15.54
spectrin alpha chain, erythrocytic 1 [Sus scrofa]	XP_005663276.2	280 kDa	100%	8.89%	21	26	27	16.23	16.03	16.13	16.18	16.72	16.58	16.97	16.72
periostin isoform X2 [Sus scrofa]	XP_005668408.1	90 kDa	100%	16.80%	13	22	27	16.68	16.59	16.79	16.73	16.75	16.79	16.73	16.87
APOBEC1 complementation factor isoform X1 [Sus scrofa]	XP_005671308.2 (+1)	65 kDa	100%	25.20%	14	19	24	16.21	16.22	16.24	16.24	16.13	16.07	16.05	16.1
tetratricopeptide repeat protein 36 [Sus scrofa]	XP_020918581.1 (+1)	20 kDa	100%	38.30%	8	12	20	16.51	16.41	16.39	16.33	16.45	16.34	16.39	16.36
ATP-dependent 6-phosphofructokinase, liver type [Sus scrofa]	XP_020927169.1	85 kDa	100%	17.30%	12	16	22	16.06	16.1	16.13	16	16.05	16.12	16.08	16.01
cysteine--tRNA ligase, cytoplasmic isoform X1 [Sus scrofa]	XP_020938290.1	94 kDa	100%	21.70%	16	24	27	16.28	16.23	16.16	16.21	16.14	16.14	16.15	16.15
nodal modulator 1 [Sus scrofa]	XP_020942217.1	134 kDa	100%	14.60%	15	23	28	16.04	15.99	16.09	16.03	15.8	15.8	15.88	15.86
LOW QUALITY PROTEIN: serpin A3-8 [Sus scrofa]	XP_020955329.1	47 kDa	100%	23.80%	9	17	37	15.82	16.01	16.19	16.16	16.33	16.24	16.57	17.4
heterogeneous nuclear ribonucleoprotein D0 isoform X1 [Sus scrofa]	XP_020957539.1 (+5)	38 kDa	100%	24.50%	8	21	33	16.08	16.05	16.13	16.15	16.14	16.05	16.18	16.09
60S ribosomal protein L23 [Sus scrofa]	NP_001123427.1	15 kDa	100%	36.40%	6	10	28	16.72	16.94	16.7	16.74	16.67	16.74	16.65	16.66
gephyrin [Sus scrofa]	NP_001230231.1 (+21)	84 kDa	100%	18.30%	12	19	26	15.65	15.57	15.69	15.69	15.64	15.58	15.57	15.62
carboxylesterase 3 precursor [Sus scrofa]	NP_001230554.1	62 kDa	100%	6.14%	4	14	27	16.47	16.88	16.46	16.9	16.78	16.97	16.6	16.78
RNA-binding protein FUS [Sus scrofa]	NP_001274349.1 (+1)	53 kDa	100%	10.40%	5	16	26	16.12	16.11	16.04	16.22	16.09	15.98	16.12	16.03
calpain-1 catalytic subunit [Sus scrofa]	NP_001335713.1 (+1)	82 kDa	100%	25.20%	16	25	28	15.78	15.75	15.69	15.83	15.72	15.75	15.75	15.66
junction plakoglobin [Sus scrofa]	NP_999488.1	82 kDa	100%	23.20%	14	20	26	16.08	16.06	16.1	16.05	16.07	16.08	16.04	16.23
neurolysin, mitochondrial [Sus scrofa]	NP_999524.1 (+6)	81 kDa	100%	18.20%	13	17	21	16.99	16.9	16.92	16.93	17.04	16.93	17.07	17.08
ADP/ATP translocase 3 [Sus scrofa]	NP_999583.1	33 kDa	100%	41.30%	5	11	76	16.69	16.66	16.86	16.92	16.8	16.8	16.82	16.85
hydroxyacid oxidase 2 isoform X1 [Sus scrofa]	XP_003125868.1 (+2)	39 kDa	100%	29.20%	10	18	27	16.7	16.78	16.66	16.57	16.52	16.61	16.58	16.6
LOW QUALITY PROTEIN: canalicular multispecific organic anion transporter 2 [Sus scrofa]	XP_003131623.4	170 kDa	100%	10.10%	14	17	22	16.53	16.64	16.44	16.61	16.52	16.59	16.51	16.5
B-cell receptor-associated protein 31 isoform X2 [Sus scrofa]	XP_003135528.2 (+2)	28 kDa	100%	24.00%	6	13	27	16.72	16.81	16.74	16.8	16.65	16.78	16.63	16.86
lamin-B2 [Sus scrofa]	XP_003354039.2	70 kDa	100%	24.40%	13	22	36	15.92	15.83	15.89	15.91	15.84	15.89	15.85	15.92
lipoamide acyltransferase component of branched-chain alpha-keto acid dehydrogenase complex, mitochondrial isoform X2 [Sus scrofa]	XP_003481553.2	53 kDa	100%	24.70%	11	18	22	16.8	16.75	16.79	16.8	16.74	16.75	16.89	16.72
E3 ubiquitin/ISG15 ligase TRIM25 [Sus scrofa]	XP_005657028.3	71 kDa	100%	19.10%	10	17	24	16.6	16.77	16.55	16.59	16.4	16.53	16.48	16.43
eukaryotic translation initiation factor 2 subunit 3 isoform X2 [Sus scrofa]	XP_005658004.1	51 kDa	100%	29.20%	12	23	26	15.79	15.73	15.83	15.78	15.57	15.85	15.71	15.9
ras-related protein Rab-7a isoform X1 [Sus scrofa]	XP_020925090.1 (+4)	24 kDa	100%	52.70%	10	17	26	15.71	15.65	15.58	15.65	15.59	15.69	15.74	15.54
40S ribosomal protein S9 [Sus scrofa]	XP_020950537.1 (+1)	23 kDa	100%	30.40%	9	13	18	17.01	17.35	16.82	16.92	16.73	16.79	16.74	16.53
cytochrome P450 1A2 [Sus scrofa]	NP_001153086.1 (+1)	58 kDa	100%	20.20%	10	18	26	17.06	16.53	17.02	16.94	16.54	16.48	16.22	16.53
dihydrofolate reductase [Sus scrofa]	NP_001230993.1 (+2)	22 kDa	100%	29.40%	6	13	15	16.16	16.3	16.19	16.4	16.26	16.13	16.22	16.12
sorting nexin-6 [Sus scrofa]	NP_001231145.1	47 kDa	100%	19.20%	9	14	19	17.09	17.18	17.15	17.13	17.09	17.09	17.05	17.13
dnaJ homolog subfamily B member 1 [Sus scrofa]	NP_001231359.1	38 kDa	100%	31.90%	11	18	22	16.21	16.36	16.23	16.33	16.33	16.36	16.36	16.38
proteasome subunit alpha type-4 [Sus scrofa]	NP_001231397.1 (+1)	29 kDa	100%	20.70%	7	13	22	16.97	17.03	17.13	16.97	16.93	16.95	16.94	16.96
26S proteasome regulatory subunit 8 [Sus scrofa]	NP_999148.1 (+2)	46 kDa	100%	35.20%	11	20	37	16.18	16.24	16.22	16.26	16.19	16.23	16.27	16.22
hydroxymethylglutaryl-CoA synthase, mitochondrial precursor [Sus scrofa]	NP_999545.1 (+1)	57 kDa	100%	14.20%	6	14	26	16.22	15.46	16.83	15.34	15.67	15.78	16.16	16.2
ubiquitin carboxyl-terminal hydrolase 5 isoform X3 [Sus scrofa]	XP_001925819.3 (+2)	93 kDa	100%	19.50%	13	20	23	15.75	15.82	15.78	15.84	15.83	15.77	15.79	15.75
heparin cofactor 2 [Sus scrofa]	XP_001929601.1	56 kDa	100%	18.00%	10	16	20	15.75	15.7	15.75	15.84	15.62	15.71	15.82	15.58
nicalin isoform X5 [Sus scrofa]	XP_003123084.1 (+5)	63 kDa	100%	22.60%	12	17	22	16.19	16.33	16.18	16.27	15.99	16.01	16.11	16.02
6-phosphogluconolactonase isoform X1 [Sus scrofa]	XP_003123542.1 (+1)	28 kDa	100%	29.80%	6	16	27	16.47	16.41	16.47	16.46	16.54	16.4	16.47	16.55
26S proteasome non-ATPase regulatory subunit 13 [Sus scrofa]	XP_003124275.1	43 kDa	100%	30.60%	11	19	27	16.43	16.49	16.53	16.45	16.33	16.39	16.42	16.37
serine/arginine-rich splicing factor 7 isoform X1 [Sus scrofa]	XP_003125258.1 (+5)	27 kDa	100%	31.50%	8	17	24	16.38	16.37	16.32	16.43	16.35	16.45	16.45	16.39
ketohexokinase isoform X6 [Sus scrofa]	XP_003125348.1 (+4)	33 kDa	100%	25.80%	9	15	26	16.88	16.85	16.79	16.76	16.91	16.94	16.79	16.68
LOW QUALITY PROTEIN: poly [ADP-ribose] polymerase 1 [Sus scrofa]	XP_003357689.2	113 kDa	100%	14.90%	14	19	21	16.45	16.49	16.36	16.48	16.18	16.29	16.23	16.03
NADH dehydrogenase [ubiquinone] flavoprotein 3, mitochondrial isoform X1 [Sus scrofa]	XP_003359029.4	48 kDa	100%	32.50%	11	17	23	16.58	16.5	16.6	16.59	16.66	16.53	16.46	16.74
cold shock domain-containing protein E1 isoform X1 [Sus scrofa]	XP_003481532.1 (+5)	94 kDa	100%	15.90%	14	19	24	16.44	16.45	16.38	16.44	16.44	16.51	16.49	16.42
protein transport protein Sec24D [Sus scrofa]	XP_003482499.3 (+2)	113 kDa	100%	10.20%	11	17	22	16.41	16.41	16.26	16.42	16.6	16.73	16.73	16.51
60S ribosomal protein L4 [Sus scrofa]	XP_005659919.2	48 kDa	100%	18.50%	8	16	19	15.87	16.21	15.71	15.73	15.65	15.53	15.53	15.46
LOW QUALITY PROTEIN: enoyl-CoA hydratase domain-containing protein 3, mitochondrial [Sus scrofa]	XP_005668259.3	32 kDa	100%	20.10%	6	12	21	16.36	16.53	16.5	16.49	16.48	16.45	16.61	16.46
E3 ubiquitin-protein ligase HUWE1 isoform X4 [Sus scrofa]	XP_005673709.1 (+15)	486 kDa	100%	4.55%	16	18	18	16.13	16.11	16.02	16.14	16.04	16.11	16.1	16.07
spectrin beta chain, erythrocytic [Sus scrofa]	XP_013833744.2 (+3)	270 kDa	100%	8.72%	16	17	25	16.08	15.95	15.96	16.08	16.4	16.28	16.55	16.42
collagen alpha-1(XII) chain isoform X1 [Sus scrofa]	XP_013848273.2 (+2)	339 kDa	100%	6.35%	17	19	20	15	14.9	15.08	15.17	15.01	15.21	15.17	15.1
CDK5 regulatory subunit-associated protein 3 [Sus scrofa]	XP_020922750.1	57 kDa	100%	15.80%	9	14	21	16.58	16.6	16.61	16.58	16.62	16.65	16.68	16.74
stabilin-1 isoform X1 [Sus scrofa]	XP_020924549.1 (+6)	277 kDa	100%	7.94%	16	21	23	15.95	15.81	15.84	15.88	15.85	15.93	15.94	15.97
lanosterol synthase [Sus scrofa]	XP_020938159.1	83 kDa	100%	15.10%	10	18	24	16.37	16.43	16.31	16.32	16.18	16.19	16.23	16.3
phylloquinone omega-hydroxylase CYP4F2-like isoform X1 [Sus scrofa]	XP_020939257.1	61 kDa	100%	15.10%	8	15	22	17	16.95	16.81	16.77	16.85	16.85	16.71	16.83
eukaryotic peptide chain release factor GTP-binding subunit ERF3A isoform X1 [Sus scrofa]	XP_020942248.1 (+1)	69 kDa	100%	15.20%	11	18	20	16.48	16.61	16.57	16.58	16.52	16.61	16.54	16.53
constitutive coactivator of PPAR-gamma-like protein 1 isoform X1 [Sus scrofa]	XP_020943836.1 (+1)	127 kDa	100%	16.70%	15	20	25	15.89	15.88	15.89	15.95	15.74	15.82	15.76	15.82
eukaryotic translation initiation factor 3 subunit E [Sus scrofa]	XP_020944686.1	52 kDa	100%	26.50%	11	15	23	15.95	16.05	16.02	16	15.87	15.95	15.9	15.85
aspartyl/asparaginyl beta-hydroxylase isoform X1 [Sus scrofa]	XP_020944974.1 (+18)	92 kDa	100%	17.60%	12	19	23	15.97	16.06	15.92	16.03	15.94	16.17	16.06	15.93
sorting nexin-3 isoform X1 [Sus scrofa]	XP_020946444.1	19 kDa	100%	32.10%	7	15	24	15.9	15.91	15.94	15.73	15.76	15.78	15.74	15.63
U1 small nuclear ribonucleoprotein 70 kDa [Sus scrofa]	XP_020950368.1	51 kDa	100%	14.20%	10	19	25	16.54	16.56	16.5	16.57	16.54	16.58	16.58	16.71
nidogen-2 isoform X1 [Sus scrofa]	XP_020957573.1 (+2)	153 kDa	100%	12.00%	14	18	24	15.86	15.65	15.77	15.93	15.74	15.82	15.85	15.75
high mobility group protein B1 [Sus scrofa]	NP_001004034.1 (+5)	25 kDa	100%	28.40%	7	11	17	16.97	17.18	17.38	17.23	17.35	17.12	17.13	17.1
40S ribosomal protein S21 [Sus scrofa]	NP_001090949.1 (+1)	9 kDa	100%	59.00%	5	10	22	14.48	14.59	14.42	14.64	14.55	14.54	14.59	14.61
vesicle-associated membrane protein-associated protein B [Sus scrofa]	NP_001116685.1	27 kDa	100%	28.40%	7	12	25	17.55	17.53	17.45	17.42	17.39	17.5	17.37	17.62
proteasome subunit beta type-3 [Sus scrofa]	NP_001138374.1	23 kDa	100%	33.20%	7	11	20	16.33	16.24	16.34	16.28	16.22	16.21	16.29	16.2
mitogen-activated protein kinase 1 [Sus scrofa]	NP_001185851.1	41 kDa	100%	31.80%	11	19	26	16.62	16.61	16.53	16.71	16.53	16.63	16.6	16.54
exportin-2 [Sus scrofa]	NP_001230144.1	110 kDa	100%	11.00%	11	16	20	16.35	16.4	16.28	16.34	16.21	16.27	16.26	16.18
heterogeneous nuclear ribonucleoprotein H3 [Sus scrofa]	NP_001230484.1 (+5)	37 kDa	100%	24.60%	8	17	25	16.88	16.98	16.96	17.05	16.97	16.94	16.91	16.83
thrombospondin-1 precursor [Sus scrofa]	NP_001231465.1	130 kDa	100%	10.60%	12	19	22	15.75	15.45	15.66	15.57	15.88	15.93	16.06	16.21
vesicle-fusing ATPase [Sus scrofa]	NP_001231489.1 (+2)	84 kDa	100%	18.40%	14	19	21	16.12	16.11	16.06	16.08	16.04	16.1	16.11	16.03
deoxynucleoside triphosphate triphosphohydrolase SAMHD1 [Sus scrofa]	NP_001279034.1	72 kDa	100%	19.90%	12	15	21	16.65	16.65	16.64	16.65	16.66	16.6	16.62	16.71
mimecan precursor [Sus scrofa]	NP_001302657.1 (+2)	34 kDa	100%	25.20%	10	16	24	16.14	16.07	16.35	16.65	16.33	16.7	16.39	16.2
probable ATP-dependent RNA helicase DDX58 [Sus scrofa]	NP_998969.2	108 kDa	100%	12.70%	12	20	21	16.8	16.87	16.41	16.71	16.37	16.35	16.52	16.53
glutaredoxin-1 [Sus scrofa]	NP_999398.1 (+1)	12 kDa	100%	45.30%	6	13	24	16.4	16.49	16.39	16.32	16.4	16.4	16.3	16.46
histidine ammonia-lyase [Sus scrofa]	XP_001925096.2	72 kDa	100%	21.50%	13	22	25	16.49	16.26	16.56	16.25	16.49	16.5	16.26	16.48
huntingtin-interacting protein 1-related protein [Sus scrofa]	XP_001925858.3	120 kDa	100%	14.30%	15	19	20	16	15.91	16.04	16	15.94	16.03	15.96	15.98
ADP/ATP translocase 2 [Sus scrofa]	XP_001927475.1	33 kDa	100%	45.30%	7	12	76	17.41	17.41	17.33	17.46	17.35	17.48	17.45	17.42
alpha-1B-glycoprotein [Sus scrofa]	XP_003128180.1	54 kDa	100%	15.20%	8	13	21	16.93	16.88	16.77	16.84	17.05	17.23	17.26	17.09
dimethylaniline monooxygenase [N-oxide-forming] 3 [Sus scrofa]	XP_003130142.2	60 kDa	100%	17.50%	10	16	20	16.31	15.71	15.69	16.21	15.57	16.1	15.77	16.29
zyxin [Sus scrofa]	XP_003134640.2 (+1)	61 kDa	100%	24.80%	10	16	24	15.9	15.81	15.84	15.92	15.92	16.08	16.01	16.04
structural maintenance of chromosomes protein 1A isoform X2 [Sus scrofa]	XP_003135172.3	143 kDa	100%	7.62%	11	15	18	15.96	15.94	16.02	15.99	15.97	16.01	16.06	16.09
rRNA 2'-O-methyltransferase fibrillarin [Sus scrofa]	XP_003355972.2	34 kDa	100%	23.70%	7	11	18	16.47	16.45	16.45	16.47	16.37	16.41	16.41	16.46
galactose-1-phosphate uridylyltransferase isoform X1 [Sus scrofa]	XP_003357765.1	41 kDa	100%	18.60%	6	14	24	16.24	16.24	16.23	16.18	16.23	16.18	16.23	16.41
ezrin [Sus scrofa]	XP_013847913.2	69 kDa	100%	25.50%	8	15	59	16.26	15.99	16.2	16.18	15.96	16.04	16.15	16.02
LOW QUALITY PROTEIN: sickle tail protein homolog [Sus scrofa]	XP_020919888.1	210 kDa	100%	10.10%	16	19	20	15.99	16.01	15.95	16.05	15.9	15.97	16	16.04
ubiquilin-1 isoform X1 [Sus scrofa]	XP_020920317.1	62 kDa	100%	21.90%	8	11	21	15.76	15.41	15.55	15.65	15.5	15.33	15.4	15.39
protein-L-isoaspartate(D-aspartate) O-methyltransferase isoform X1 [Sus scrofa]	XP_020922676.1 (+2)	36 kDa	100%	23.10%	7	13	16	15.79	15.76	15.71	15.79	15.86	15.79	15.83	15.84
ATP-binding cassette sub-family A member 8 isoform X1 [Sus scrofa]	XP_020923748.1 (+12)	190 kDa	100%	8.09%	14	21	25	15.88	15.77	15.96	16	16.09	15.98	15.62	16.14
bifunctional 3'-phosphoadenosine 5'-phosphosulfate synthase 2 isoform X1 [Sus scrofa]	XP_020928761.1 (+2)	70 kDa	100%	19.00%	11	18	21	16.16	16.02	16	16.05	16.52	16.73	16.72	16.5
dolichyl-diphosphooligosaccharide--protein glycosyltransferase subunit 2 isoform X1 [Sus scrofa]	XP_020932875.1 (+3)	72 kDa	100%	15.50%	8	15	25	16.61	16.62	16.61	16.75	16.44	16.48	16.49	16.46
arylsulfatase D isoform X2 [Sus scrofa]	XP_020935450.1	65 kDa	100%	9.93%	6	11	18	16.17	16.27	16.04	16.18	15.68	15.87	15.62	15.95
KN motif and ankyrin repeat domain-containing protein 2 isoform X1 [Sus scrofa]	XP_020939511.1 (+5)	97 kDa	100%	16.60%	14	17	22	16.34	16.27	16.36	16.39	16.14	16.29	16.3	16.27
protein PRRC1 [Sus scrofa]	XP_020940365.1	46 kDa	100%	14.80%	7	15	21	15.92	15.96	15.84	15.96	16.09	16.19	16.14	16.14
eukaryotic translation initiation factor 3 subunit L isoform X1 [Sus scrofa]	XP_020946699.1	67 kDa	100%	23.90%	13	18	23	15.78	15.79	15.77	15.83	15.66	15.77	15.76	15.63
nascent polypeptide-associated complex subunit alpha isoform X1 [Sus scrofa]	XP_020947460.1 (+2)	66 kDa	100%	9.82%	5	12	24	16.17	16.11	16.08	16.24	16.12	16.11	16.16	16.12
LOW QUALITY PROTEIN: stabilin-2 [Sus scrofa]	XP_020948306.1	276 kDa	100%	4.43%	10	17	23	16.16	16.14	16.16	15.89	16.01	16.08	15.99	16.18
ATP-dependent Clp protease ATP-binding subunit clpX-like, mitochondrial isoform X1 [Sus scrofa]	XP_020955740.1 (+3)	70 kDa	100%	21.50%	13	17	22	16.49	16.54	16.58	16.64	16.51	16.52	16.57	16.41
peptidyl-prolyl cis-trans isomerase D isoform X1 [Sus scrofa]	XP_020956018.1	41 kDa	100%	25.10%	9	16	29	16.58	16.72	16.63	16.78	16.62	16.68	16.78	16.64
LOW QUALITY PROTEIN: keratin, type I cytoskeletal 15 [Sus scrofa]	XP_020922660.1	50 kDa	100%	9.70%	3	5	18	16.15	16.09	16.18	15.94	16.12	16.04	16.15	16.42
radixin [Sus scrofa]	NP_001009576.1	69 kDa	100%	26.60%	9	16	55	16.63	16.58	16.61	16.69	16.6	16.63	16.54	16.64
AP-3 complex subunit beta-1 [Sus scrofa]	NP_001092055.1	121 kDa	100%	16.00%	16	19	21	16.23	16.22	16.15	16.18	16.23	16.26	16.3	16.27
eukaryotic initiation factor 4A-III [Sus scrofa]	NP_001093663.1	47 kDa	100%	35.00%	12	18	28	16.71	16.73	16.69	16.79	16.72	16.68	16.69	16.76
4-hydroxy-2-oxoglutarate aldolase, mitochondrial [Sus scrofa]	NP_001177098.1	35 kDa	100%	23.90%	7	14	24	17.07	17.15	17.18	17.24	17.22	17.11	17.07	17.03
septin-2 [Sus scrofa]	NP_001230722.1 (+4)	42 kDa	100%	17.50%	7	12	23	16.52	16.51	16.6	16.56	16.56	16.52	16.52	16.64
phosphatidylinositol-binding clathrin assembly protein [Sus scrofa]	NP_001233199.1 (+13)	72 kDa	100%	12.60%	8	17	22	16.23	16.32	16.27	16.18	16.16	16.22	16.22	16.33
kynurenine 3-monooxygenase [Sus scrofa]	NP_999241.1	55 kDa	100%	22.60%	11	16	25	16.52	16.2	16.2	15.96	15.86	15.73	16.19	16.41
protein kinase C and casein kinase substrate in neurons protein 3 [Sus scrofa]	XP_003122859.1 (+10)	49 kDa	100%	23.10%	8	13	25	15.42	15.51	15.44	15.54	15.58	15.44	15.49	15.61
coatomer subunit epsilon [Sus scrofa]	XP_003123584.1	35 kDa	100%	20.80%	6	10	20	16.12	16.14	16.11	16.1	16.17	16.32	16.41	16.55
LOW QUALITY PROTEIN: acid sphingomyelinase-like phosphodiesterase 3b [Sus scrofa]	XP_003127785.2	53 kDa	100%	18.70%	6	15	25	15.93	15.92	15.92	15.84	15.27	15.21	15.2	15.3
40S ribosomal protein S5 [Sus scrofa]	XP_003128181.1	23 kDa	100%	22.10%	6	11	21	17.07	17.16	16.95	17.14	16.85	17.02	16.98	17.09
polyadenylate-binding protein 4 isoform X1 [Sus scrofa]	XP_003482078.1 (+3)	72 kDa	100%	26.50%	14	22	48	16.72	16.71	16.76	16.7	16.73	16.75	16.74	16.74
probable ATP-dependent RNA helicase DDX46 isoform X1 [Sus scrofa]	XP_005655064.1 (+1)	117 kDa	100%	11.20%	12	16	17	16.14	16.12	16.19	16.2	16.14	16.1	16.18	16.2
60S ribosomal protein L12 [Sus scrofa]	XP_005660499.1	18 kDa	100%	57.60%	9	16	24	16.76	16.79	16.86	16.84	16.82	16.84	16.81	16.83
interleukin enhancer-binding factor 2 [Sus scrofa]	XP_005663466.1	43 kDa	100%	19.20%	6	8	25	15.48	15.47	15.47	15.42	15.47	15.44	15.46	15.4
exportin-5 [Sus scrofa]	XP_005666094.2	136 kDa	100%	8.17%	9	17	18	16.39	16.49	16.37	16.47	16.36	16.38	16.33	16.38
golgin subfamily A member 5 [Sus scrofa]	XP_013844672.2 (+1)	82 kDa	100%	18.10%	12	16	17	16.2	16.32	16.21	16.29	16.5	16.55	16.56	16.7
LOW QUALITY PROTEIN: mitochondrial dicarboxylate carrier [Sus scrofa]	XP_020922127.1	33 kDa	100%	22.10%	7	16	20	16.59	16.55	16.53	16.53	16.41	16.39	16.56	16.42
AP-2 complex subunit alpha-2 isoform X1 [Sus scrofa]	XP_020938239.1 (+1)	103 kDa	100%	19.80%	13	21	33	16.24	16.21	16.21	16.15	16.07	16.08	16.13	16.08
glutathione S-transferase P-like isoform X3 [Sus scrofa]	XP_020938403.1	24 kDa	100%	22.60%	4	9	23	16.38	16.93	16.63	16.31	16.13	16.26	15.59	16.19
glutathione S-transferase Mu 1-like isoform X2 [Sus scrofa]	XP_020945718.1	26 kDa	100%	45.40%	5	9	59	16.49	16.33	16.38	16.57	17.34	16.6	16.84	16.64
AMP deaminase 2 isoform X1 [Sus scrofa]	XP_020945724.1 (+1)	95 kDa	100%	10.70%	11	16	20	16.3	16.27	16.14	16.19	16.18	16.29	16.2	16.25
LOW QUALITY PROTEIN: E3 ubiquitin-protein ligase UBR4 [Sus scrofa]	XP_020951123.1	573 kDa	100%	2.76%	14	15	15	16.75	16.8	16.68	16.72	16.47	16.47	16.55	16.59
guanine nucleotide-binding protein G(I)/G(S)/G(T) subunit beta-1 [Sus scrofa]	XP_020953149.1 (+5)	37 kDa	100%	22.10%	7	13	24	16.98	16.91	16.93	16.9	16.91	16.94	16.96	17.01
peptidyl-prolyl cis-trans isomerase FKBP1A [Sus scrofa]	NP_001033089.1	12 kDa	100%	25.00%	2	6	23	16.19	16.2	16.17	16.33	16.13	16.14	16.11	16.26
enoyl-CoA delta isomerase 2, mitochondrial [Sus scrofa]	NP_001106914.1 (+1)	43 kDa	100%	6.85%	3	10	22	17.13	17.16	17.12	17.08	16.98	17	17.05	16.96
ubiquinol-cytochrome c reductase binding protein [Sus scrofa]	NP_001172101.1	14 kDa	100%	45.90%	7	16	22	15.75	15.71	15.76	15.86	15.94	15.84	15.87	15.92
cation-independent mannose-6-phosphate receptor precursor [Sus scrofa]	NP_001231402.1	273 kDa	100%	4.70%	11	14	15	16.51	16.42	16.4	16.61	16.58	16.75	16.68	16.62
indolethylamine N-methyltransferase [Sus scrofa]	NP_001231662.1	29 kDa	100%	22.10%	5	11	22	16.7	16.38	16.63	16.35	16.42	16.45	16.35	16.42
stromal cell-derived factor 2-like protein 1 [Sus scrofa]	XP_001929577.2	24 kDa	100%	32.10%	6	14	21	15.5	15.72	15.47	15.61	16.3	16.64	16.57	16.49
S-methyl-5'-thioadenosine phosphorylase [Sus scrofa]	XP_003121927.3	40 kDa	100%	21.20%	7	15	20	16.62	16.57	16.59	16.6	16.49	16.54	16.62	16.53
acetolactate synthase-like protein isoform X2 [Sus scrofa]	XP_003123501.2 (+2)	68 kDa	100%	11.90%	5	9	21	15.64	15.47	15.6	15.68	15.52	15.47	15.66	15.57
signal recognition particle receptor subunit alpha isoform X2 [Sus scrofa]	XP_003130105.4	70 kDa	100%	19.90%	10	15	18	16.28	16.33	16.28	16.24	16.1	16.21	16.22	16.26
keratin, type I cytoskeletal 19 [Sus scrofa]	XP_003131485.1	44 kDa	100%	26.70%	10	16	26	16.59	16.58	16.94	16.61	16.64	16.46	16.7	16.53
translocon-associated protein subunit delta isoform X1 [Sus scrofa]	XP_003135530.1 (+1)	19 kDa	100%	30.60%	4	8	24	16.38	16.45	16.32	16.42	16.34	16.45	16.46	16.34
LOW QUALITY PROTEIN: host cell factor 1 [Sus scrofa]	XP_003135533.2	207 kDa	100%	8.33%	14	20	22	16.42	16.45	16.33	16.48	16.39	16.37	16.38	16.44
protein ABHD14B [Sus scrofa]	XP_003358507.1 (+3)	23 kDa	100%	39.20%	7	13	22	16.9	16.74	16.34	16.53	16.93	16.8	16.77	16.35
glutathione reductase, mitochondrial [Sus scrofa]	XP_003483683.2	56 kDa	100%	26.20%	11	17	25	16.35	16.34	16.32	16.33	16.2	16.24	16.23	16.28
UDP-N-acetylhexosamine pyrophosphorylase isoform X1 [Sus scrofa]	XP_005663206.1 (+1)	59 kDa	100%	24.10%	12	19	22	16.52	16.58	16.49	16.53	16.65	16.78	16.71	16.79
UDP glucuronosyltransferase 1 family, polypeptide A6 isoform X1 [Sus scrofa]	XP_005672350.1	60 kDa	100%	26.40%	7	15	88	16.33	16.38	16.37	16.16	16.45	16.52	16.07	16.12
LIM domain only protein 7 isoform X34 [Sus scrofa]	XP_020921381.1 (+2)	150 kDa	100%	11.10%	14	18	22	16.39	16.42	16.33	16.39	16.24	16.31	16.3	16.42
proteasome-associated protein ECM29 homolog isoform X1 [Sus scrofa]	XP_020923117.1 (+4)	205 kDa	100%	9.01%	15	17	19	15.25	15.3	15.18	15.21	15.03	15.11	15.11	15.21
acetoacetyl-CoA synthetase [Sus scrofa]	XP_020928146.1	75 kDa	100%	16.50%	11	15	18	15.98	16.03	15.99	15.81	15.94	15.96	16.01	15.69
mitochondrial peptide methionine sulfoxide reductase isoform X7 [Sus scrofa]	XP_020928297.1	26 kDa	100%	41.60%	7	16	23	16.04	16.11	15.92	16.01	16.1	15.92	15.87	16.1
CAP-Gly domain-containing linker protein 1 isoform X1 [Sus scrofa]	XP_020928617.1 (+6)	162 kDa	100%	8.76%	13	14	15	16.43	16.5	16.33	16.41	16.45	16.46	16.5	16.56
nidogen-1 isoform X1 [Sus scrofa]	XP_020929417.1 (+1)	136 kDa	100%	13.50%	16	20	23	16.26	16.24	16.3	16.4	16.13	16.28	16.25	16.22
melanoma inhibitory activity protein 2 isoform X1 [Sus scrofa]	XP_020929626.1 (+1)	160 kDa	100%	12.60%	16	21	22	16.03	16.01	15.97	16.05	16.17	16.27	16.27	16.29
LOW QUALITY PROTEIN: integrin alpha-1 [Sus scrofa]	XP_020932428.1	131 kDa	100%	10.50%	12	19	21	15.92	16	15.97	16.02	15.96	16.04	15.96	15.96
regulator of nonsense transcripts 1 isoform X1 [Sus scrofa]	XP_020939127.1 (+3)	126 kDa	100%	14.70%	14	17	24	15.76	15.75	15.75	15.8	15.7	15.68	15.73	15.73
very-long-chain enoyl-CoA reductase isoform X2 [Sus scrofa]	XP_020939350.1	36 kDa	100%	21.40%	7	11	22	16.96	16.89	16.78	16.9	16.75	16.87	16.79	16.87
prostaglandin reductase 3 isoform X1 [Sus scrofa]	XP_020954789.1	40 kDa	100%	20.70%	7	14	19	16.67	16.57	16.73	16.79	16.61	16.61	16.53	16.6
thioredoxin domain-containing protein 5 [Sus scrofa]	XP_020955819.1	48 kDa	100%	17.50%	9	15	19	17	17.14	17.07	17.3	17.23	17.17	17.18	17.22
2'-5'-oligoadenylate synthase 2 [Sus scrofa]	NP_001026966.1	81 kDa	100%	12.90%	9	13	17	16.81	16.75	16.49	16.75	16.61	16.58	16.51	16.74
serine/arginine-rich splicing factor 6 [Sus scrofa]	NP_001070685.1	40 kDa	100%	16.80%	7	10	18	16.26	16.35	16.25	16.21	16.13	16.24	16.32	16.33
solute carrier family 2, facilitated glucose transporter member 2 [Sus scrofa]	NP_001090886.1	57 kDa	100%	8.40%	5	11	22	17.01	16.61	16.83	16.94	17.44	17.16	17.26	17.01
alpha-2-macroglobulin receptor-associated protein precursor [Sus scrofa]	NP_001106907.1	42 kDa	100%	22.80%	9	15	18	16.43	16.58	16.41	16.43	16.73	16.78	16.68	16.78
ras-related protein Rab-1B [Sus scrofa]	NP_001116645.1	22 kDa	100%	55.20%	6	13	42	16.22	16.2	16.27	16.19	16.08	16.16	16.12	16.09
plasma protease C1 inhibitor precursor [Sus scrofa]	NP_001116666.1 (+1)	55 kDa	100%	13.60%	7	11	13	16.82	16.79	16.7	16.79	16.28	16.4	16.41	16.39
actin-related protein 2/3 complex subunit 5 [Sus scrofa]	NP_001127829.1	16 kDa	100%	47.70%	7	12	23	17.16	17.13	17.13	17.17	17.18	17.12	17.24	17.29
proteasome subunit alpha type-6 [Sus scrofa]	NP_001132944.1	27 kDa	100%	36.60%	8	15	21	16.57	16.48	16.53	16.56	16.49	16.51	16.56	16.48
proteasome subunit alpha type-5 [Sus scrofa]	NP_001138373.1 (+1)	26 kDa	100%	28.60%	6	14	24	16.66	16.62	16.68	16.64	16.51	16.49	16.57	16.6
proteasome subunit beta type-6 [Sus scrofa]	NP_001138398.2	26 kDa	100%	19.50%	5	8	19	16.93	17.01	17.03	16.8	16.84	16.83	16.72	16.84
protein canopy homolog 2 precursor [Sus scrofa]	NP_001171997.1 (+2)	21 kDa	100%	26.40%	4	9	16	16.02	16.1	15.99	15.94	15.96	16.09	16.01	16.15
hexokinase-1 [Sus scrofa]	NP_001230113.1	102 kDa	100%	9.83%	9	14	15	15.53	15.46	15.51	15.6	15.52	15.63	15.63	15.51
ribose-phosphate pyrophosphokinase 2 [Sus scrofa]	NP_001230730.1	35 kDa	100%	15.40%	8	15	21	16.12	15.81	15.83	15.7	15.65	15.65	15.81	15.64
ATP synthase subunit g, mitochondrial [Sus scrofa]	NP_001231066.1	11 kDa	100%	33.00%	4	7	17	16.72	16.69	16.82	16.63	16.76	16.69	16.77	16.8
nuclear pore complex protein Nup93 [Sus scrofa]	NP_001231081.1 (+1)	93 kDa	100%	15.00%	14	17	19	15.77	15.71	15.79	15.82	15.68	15.72	15.69	15.76
redox-regulatory protein FAM213A isoform 1 [Sus scrofa]	NP_001231302.1 (+7)	26 kDa	100%	31.40%	7	14	22	17.1	16.97	17.01	17.06	17.06	17.14	17.15	17.22
alpha-soluble NSF attachment protein [Sus scrofa]	NP_001231313.1	33 kDa	100%	16.90%	4	9	16	15.99	15.97	16.03	15.83	15.97	15.99	15.92	15.77
aminomethyltransferase, mitochondrial [Sus scrofa]	NP_001231355.1	44 kDa	100%	20.60%	8	13	18	15.98	15.93	16.01	16.03	16.06	16.04	16.05	16.06
NADPH:adrenodoxin oxidoreductase, mitochondrial [Sus scrofa]	NP_001231656.1 (+1)	54 kDa	100%	14.40%	6	11	14	15.85	15.82	15.98	15.93	15.78	15.7	15.82	15.88
thymopoietin [Sus scrofa]	NP_001335683.1	51 kDa	100%	33.70%	11	15	20	15.9	15.92	15.9	15.95	15.82	16	16.04	16.02
dihydrolipoyl dehydrogenase, mitochondrial precursor [Sus scrofa]	NP_999227.1	54 kDa	100%	8.45%	5	11	19	17.22	17.39	17.49	17.37	17.43	17.39	17.45	17.3
integrin alpha-5 [Sus scrofa]	XP_001925287.3	115 kDa	100%	10.30%	10	14	19	15.98	16.08	15.91	15.93	15.84	15.96	15.98	16.05
insulin-degrading enzyme isoform X1 [Sus scrofa]	XP_001925416.3 (+6)	118 kDa	100%	15.20%	13	17	18	16.02	16.14	16.1	16.11	16.09	16.18	16.14	16.15
serine--tRNA ligase, cytoplasmic [Sus scrofa]	XP_001925705.4	59 kDa	100%	17.90%	9	17	20	16.79	16.95	16.89	16.81	16.83	16.77	16.73	16.7
annexin A7 isoform X2 [Sus scrofa]	XP_001927837.1 (+1)	50 kDa	100%	18.30%	8	15	20	16.33	16.32	16.37	16.39	16.32	16.23	16.29	16.34
NADH dehydrogenase [ubiquinone] 1 alpha subcomplex subunit 2 [Sus scrofa]	XP_003124094.3	11 kDa	100%	49.50%	6	13	22	16.43	16.36	16.09	16.26	16.4	16.35	16.14	16.28
calcium-regulated heat-stable protein 1 [Sus scrofa]	XP_003124656.3 (+2)	16 kDa	100%	41.10%	5	9	20	16.48	16.57	16.53	16.75	16.51	16.4	16.47	16.36
mannosyl-oligosaccharide glucosidase [Sus scrofa]	XP_003125038.1	93 kDa	100%	15.00%	11	16	21	16.76	16.67	16.68	16.72	16.56	16.75	16.74	16.81
LOW QUALITY PROTEIN: calponin-3 [Sus scrofa]	XP_003125950.3	36 kDa	100%	19.80%	5	10	20	16.75	16.6	16.66	16.75	16.69	16.73	16.65	16.66
N-acylneuraminate cytidylyltransferase [Sus scrofa]	XP_003126481.1	48 kDa	100%	21.40%	10	18	20	16.78	16.79	16.91	16.79	16.78	16.77	16.77	16.8
acyl-CoA-binding domain-containing protein 5 isoform X10 [Sus scrofa]	XP_003130802.2 (+5)	58 kDa	100%	15.00%	7	12	21	15.45	15.41	15.41	15.38	15.25	15.25	15.28	15.4
RNA-binding protein Raly isoform X7 [Sus scrofa]	XP_003134451.1 (+7)	32 kDa	100%	33.10%	10	17	21	16.21	16.24	16.25	16.25	16.23	16.21	16.25	16.27
biliverdin reductase A [Sus scrofa]	XP_003134937.1 (+1)	34 kDa	100%	31.40%	9	17	24	16.33	16.09	16.04	16.24	16	16.01	16.13	16.13
LOW QUALITY PROTEIN: UDP-glucuronosyltransferase 2B31 [Sus scrofa]	XP_003357000.2	61 kDa	100%	15.80%	5	12	39	17.35	17.47	16.9	16.99	16.35	16.62	16.68	16.68
proteasome subunit alpha type-2 [Sus scrofa]	XP_003360255.2	26 kDa	100%	21.40%	6	12	21	16.44	16.44	16.44	16.55	16.42	16.4	16.42	16.3
epidermal growth factor receptor substrate 15 isoform X1 [Sus scrofa]	XP_005665495.1 (+2)	99 kDa	100%	18.30%	13	20	22	15.42	15.32	15.39	15.44	15.4	15.39	15.43	15.43
structural maintenance of chromosomes protein 3 [Sus scrofa]	XP_005671509.1	142 kDa	100%	12.70%	14	19	22	15.7	15.69	15.74	15.74	15.71	15.66	15.7	15.77
clathrin light chain A isoform X1 [Sus scrofa]	XP_020921668.1 (+3)	27 kDa	100%	12.80%	4	8	19	16.67	16.8	16.62	16.6	16.73	16.81	16.79	16.77
pyrroline-5-carboxylate reductase 1, mitochondrial isoform X2 [Sus scrofa]	XP_020922068.1 (+6)	39 kDa	100%	30.90%	9	14	22	15.86	16	15.66	15.85	15.66	15.96	15.59	15.7
probable ATP-dependent RNA helicase DDX5 isoform X1 [Sus scrofa]	XP_020922417.1 (+2)	74 kDa	100%	24.90%	11	15	49	15.99	16.12	16.04	16.02	16.17	16.25	16.19	16.03
phosphatidylcholine transfer protein isoform X1 [Sus scrofa]	XP_020922913.1	25 kDa	100%	29.90%	7	12	18	16.57	16.6	16.75	16.38	16.97	16.97	16.96	16.68
nuclear pore membrane glycoprotein 210 [Sus scrofa]	XP_020925047.1	204 kDa	100%	6.14%	11	15	15	16.41	16.28	16.46	16.42	16.02	16	15.98	16.12
ruvB-like 1 isoform X1 [Sus scrofa]	XP_020925101.1	50 kDa	100%	24.30%	10	16	21	16.17	16.18	16.11	16.14	16.11	16.14	16.14	16.19
glutamine--tRNA ligase [Sus scrofa]	XP_020926311.1	88 kDa	100%	14.60%	9	14	16	16.03	16.04	16	15.91	15.88	15.96	15.99	15.84
N(G),N(G)-dimethylarginine dimethylaminohydrolase 1 isoform X1 [Sus scrofa]	XP_020946001.1	31 kDa	100%	33.30%	9	13	21	16.77	16.77	16.78	16.87	16.95	16.86	16.93	16.86
LOW QUALITY PROTEIN: protein phosphatase 1 regulatory subunit 12A [Sus scrofa]	XP_020948470.1	115 kDa	100%	10.50%	10	13	16	16.61	16.62	16.7	16.66	16.61	16.69	16.66	16.78
CCR4-NOT transcription complex subunit 1 isoform X1 [Sus scrofa]	XP_020949612.1 (+7)	268 kDa	100%	5.42%	12	13	13	16.31	16.21	16.19	16.26	16.15	16.21	16.24	16.21
LOW QUALITY PROTEIN: multifunctional protein ADE2 [Sus scrofa]	XP_020957034.1	51 kDa	100%	19.20%	9	14	20	16.58	16.6	16.77	16.71	16.7	16.56	16.68	16.61
LOW QUALITY PROTEIN: UDP-glucuronosyltransferase 2B31-like [Sus scrofa]	XP_020957063.1	61 kDa	100%	16.70%	7	17	34	15.68	15.62	15.65	15.58	15.28	15.81	15.57	15.53
NADH dehydrogenase [ubiquinone] flavoprotein 2, mitochondrial [Sus scrofa]	NP_001090944.2	27 kDa	100%	28.50%	6	9	22	15.49	15.53	15.44	15.53	15.65	15.58	15.48	15.61
COP9 signalosome complex subunit 4 [Sus scrofa]	NP_001098774.1 (+2)	46 kDa	100%	23.90%	8	15	21	15.75	15.78	15.82	15.8	15.77	15.8	15.8	15.82
glutathione S-transferase A4 [Sus scrofa]	NP_001230308.1 (+1)	26 kDa	100%	21.50%	6	13	18	16.84	16.68	16.64	16.81	16.87	16.99	17.37	16.82
nuclear migration protein nudC [Sus scrofa]	NP_001230732.1	38 kDa	100%	25.60%	8	16	19	16.16	16.3	16.34	16.37	16.26	16.3	16.22	16.24
importin-5 [Sus scrofa]	NP_001231230.1	124 kDa	100%	9.94%	11	17	19	16.72	16.77	16.72	16.86	16.74	16.85	16.75	16.71
ribosome maturation protein SBDS [Sus scrofa]	NP_001231322.1	29 kDa	100%	28.80%	8	14	20	16.34	16.42	16.37	16.36	16.37	16.44	16.46	16.47
protein diaphanous homolog 1 [Sus scrofa]	NP_001245364.1 (+2)	137 kDa	100%	9.46%	11	14	17	16.15	16.16	16.15	16.16	16.1	16.08	16.19	16.07
very long-chain acyl-CoA synthetase [Sus scrofa]	NP_001265706.1	70 kDa	100%	15.00%	10	16	22	16.21	16.11	16.19	16.07	16.21	16.27	16.28	16.31
inositol monophosphatase 1 [Sus scrofa]	NP_999381.1 (+3)	30 kDa	100%	31.00%	9	14	18	16.56	16.44	16.63	16.63	16.55	16.55	16.55	16.53
amine sulfotransferase-like isoform X1 [Sus scrofa]	XP_001928605.1 (+2)	35 kDa	100%	28.70%	7	14	20	16.35	16.25	16.26	15.9	16.3	16.32	16.6	16.26
methylglutaconyl-CoA hydratase, mitochondrial isoform X1 [Sus scrofa]	XP_001928827.3	36 kDa	100%	24.30%	8	12	18	16.1	16.31	16.13	15.95	16.09	16.27	16.49	16.06
SWI/SNF complex subunit SMARCC2 isoform X7 [Sus scrofa]	XP_001929203.4 (+9)	125 kDa	100%	10.90%	11	14	14	16.06	16.08	16.09	16.17	16.03	16.18	16.25	16.12
phosphoglucomutase-like protein 5 [Sus scrofa]	XP_003121981.4	62 kDa	100%	20.50%	10	14	19	16.08	16.1	16.18	16.35	16.07	16.3	16.07	16.01
phenylalanine--tRNA ligase alpha subunit isoform X2 [Sus scrofa]	XP_003123385.1	58 kDa	100%	19.50%	11	16	20	16.62	16.73	16.64	16.64	16.53	16.66	16.59	16.65
peptidyl-prolyl cis-trans isomerase FKBP11 [Sus scrofa]	XP_003126145.1	22 kDa	100%	23.90%	5	11	23	15.97	15.95	15.95	16.08	16.09	16.18	16.09	16.07
protein disulfide-isomerase A5 [Sus scrofa]	XP_003132681.3	65 kDa	100%	18.40%	12	16	20	16.87	16.78	16.89	16.76	16.81	16.88	16.93	16.89
prenylcysteine oxidase 1 [Sus scrofa]	XP_003354827.1	57 kDa	100%	14.10%	7	11	19	16.41	16.38	16.38	16.47	16.14	16.16	16.21	16.14
spermidine synthase isoform X2 [Sus scrofa]	XP_003481998.1	34 kDa	100%	28.80%	9	16	23	15.62	15.79	15.83	15.8	15.7	15.84	15.95	16
asialoglycoprotein receptor 2 isoform X3 [Sus scrofa]	XP_003483141.2 (+5)	34 kDa	100%	28.20%	8	11	18	16.9	17.03	16.97	17.01	16.76	16.73	16.65	16.58
mitochondrial carnitine/acylcarnitine carrier protein [Sus scrofa]	XP_003483226.1	33 kDa	100%	24.60%	8	14	21	17.03	16.91	17.11	16.91	16.91	16.87	16.83	16.9
alpha-2-HS-glycoprotein [Sus scrofa]	XP_005652426.1	39 kDa	100%	16.40%	4	9	20	16.61	16.63	16.49	16.78	16.45	16.24	16.71	16.41
protein LYRIC isoform X1 [Sus scrofa]	XP_005655404.1 (+1)	67 kDa	100%	19.40%	10	14	22	15.85	15.92	15.72	15.92	15.85	15.95	15.82	15.98
vacuolar protein sorting-associated protein 26A isoform X3 [Sus scrofa]	XP_005657447.1	42 kDa	100%	22.50%	8	16	19	15.98	15.93	15.9	15.94	15.88	15.99	15.93	15.98
vesicular integral-membrane protein VIP36 isoform X1 [Sus scrofa]	XP_005661508.1	40 kDa	100%	21.20%	7	15	22	16.07	16.2	16.13	16.06	16.24	16.35	16.3	16.35
ras suppressor protein 1 isoform X1 [Sus scrofa]	XP_020920486.1	32 kDa	100%	29.20%	9	13	15	16.65	16.67	16.71	16.64	16.64	16.72	16.75	16.78
pyridoxine-5'-phosphate oxidase isoform X1 [Sus scrofa]	XP_020922744.1	30 kDa	100%	28.00%	6	13	19	16.31	16.44	16.4	16.45	16.49	16.43	16.41	16.35
probable E3 ubiquitin-protein ligase HERC4 isoform X1 [Sus scrofa]	XP_020928530.1 (+6)	119 kDa	100%	7.85%	6	6	7	15.97	15.88	15.95	15.92	15.84	15.78	15.9	15.71
cytochrome P450 2C42 [Sus scrofa]	XP_020929679.1	56 kDa	100%	30.00%	6	9	57	15.78	15.58	15.3	15.83	16.38	16.63	16.21	16.37
peroxisomal trans-2-enoyl-CoA reductase [Sus scrofa]	XP_020930776.1	32 kDa	100%	16.50%	5	15	22	17.13	17.09	17.35	17.27	17.13	16.96	17.08	17.26
LOW QUALITY PROTEIN: alpha-parvin [Sus scrofa]	XP_020938970.1	46 kDa	100%	19.30%	7	11	18	16.28	16.28	16.38	16.33	16.29	16.38	16.3	16.29
receptor expression-enhancing protein 6 isoform X3 [Sus scrofa]	XP_020939898.1	21 kDa	100%	28.80%	5	10	17	16.58	16.4	16.6	16.48	16.48	16.47	16.5	16.42
poly(U)-binding-splicing factor PUF60 isoform X2 [Sus scrofa]	XP_020946096.1 (+4)	54 kDa	100%	30.30%	11	16	18	15.88	15.72	15.8	15.86	15.87	15.84	15.92	15.89
plexin-B2 isoform X1 [Sus scrofa]	XP_020946936.1 (+30)	209 kDa	100%	8.54%	13	21	22	16.09	16.21	16.14	16.18	15.96	15.96	15.99	15.94
methionine--tRNA ligase, cytoplasmic isoform X1 [Sus scrofa]	XP_020947525.1 (+1)	108 kDa	100%	11.70%	10	15	17	15.94	16.07	15.91	15.98	15.89	16	15.82	15.84
LOW QUALITY PROTEIN: probable imidazolonepropionase [Sus scrofa]	XP_020948398.1	48 kDa	100%	17.90%	8	13	20	16.95	16.94	16.47	16.49	16.58	16.45	16.76	16.58
heterogeneous nuclear ribonucleoprotein R isoform X1 [Sus scrofa]	XP_020951169.1 (+4)	71 kDa	100%	19.70%	8	10	34	16.23	16.25	16.22	16.31	16.27	16.3	16.31	16.22
mitochondrial 2-oxodicarboxylate carrier isoform X1 [Sus scrofa]	XP_020954800.1 (+3)	37 kDa	100%	27.50%	9	14	16	15.68	15.7	15.85	15.82	15.47	15.52	15.46	15.52
thyroid receptor-interacting protein 11 isoform X1 [Sus scrofa]	XP_020955280.1 (+1)	227 kDa	100%	8.26%	17	17	17	16.33	16.37	16.21	16.33	16.38	16.49	16.52	16.55
LOW QUALITY PROTEIN: transmembrane emp24 domain-containing protein 2 [Sus scrofa]	XP_003359136.2	23 kDa	100%	9.13%	2	5	15	16.39	16.61	16.42	16.36	16.43	16.64	16.46	16.49
eukaryotic initiation factor 4A-II [Sus scrofa]	NP_001093665.1	46 kDa	100%	43.70%	7	15	96	17.03	17.12	17.11	17.18	17.06	17.11	16.98	16.99
COP9 signalosome complex subunit 2 [Sus scrofa]	NP_001098771.1 (+1)	52 kDa	100%	26.40%	11	14	18	15.85	15.83	15.88	15.87	15.87	15.89	15.92	15.82
RNA-binding protein 4B [Sus scrofa]	NP_001116660.1 (+2)	40 kDa	100%	25.10%	8	12	15	17.4	17.47	17.43	17.39	17.43	17.43	17.49	17.39
eukaryotic translation initiation factor 4H isoform 1 [Sus scrofa]	NP_001230376.1 (+1)	27 kDa	100%	18.10%	5	10	14	17.24	17.37	17.25	17.28	17.22	17.25	17.23	17.25
KH domain-containing, RNA-binding, signal transduction-associated protein 1 [Sus scrofa]	NP_001230525.1	48 kDa	100%	12.20%	6	11	14	16.6	16.6	16.46	16.55	16.35	16.52	16.47	16.61
60S ribosomal protein L3 [Sus scrofa]	NP_001230992.1	46 kDa	100%	19.10%	9	16	19	17.27	17.58	17.1	17.23	17.1	17.04	17.09	17.07
von Willebrand factor precursor [Sus scrofa]	NP_001233150.1 (+1)	308 kDa	100%	4.31%	12	16	16	16.06	15.84	16.03	15.99	16.17	16.07	16.23	16.16
ribokinase [Sus scrofa]	NP_001302705.1 (+1)	35 kDa	100%	22.30%	7	13	22	16.19	16.05	16.22	16.02	15.97	15.98	16.1	16
40S ribosomal protein S12 [Sus scrofa]	NP_999528.1	15 kDa	100%	31.80%	4	7	17	16.94	16.96	16.87	16.94	16.95	17	17.08	16.94
coagulation factor XIII A chain [Sus scrofa]	XP_001927665.3	83 kDa	100%	12.90%	9	15	19	15.63	15.55	15.71	15.6	16.03	15.84	16.27	16.18
mitotic checkpoint protein BUB3 isoform X2 [Sus scrofa]	XP_001928080.1 (+1)	37 kDa	100%	26.70%	8	14	17	15.89	15.91	15.88	15.84	15.81	15.91	15.94	15.94
malectin [Sus scrofa]	XP_001928729.1	32 kDa	100%	21.50%	7	15	22	16.48	16.45	16.46	16.59	16.35	16.47	16.31	16.34
asparagine--tRNA ligase, cytoplasmic isoform X2 [Sus scrofa]	XP_003121503.3 (+2)	64 kDa	100%	20.80%	11	18	19	16.06	15.99	16	16.07	15.93	16.04	15.98	16.01
acyl-coenzyme A amino acid N-acyltransferase 2 [Sus scrofa]	XP_003122092.2	46 kDa	100%	27.20%	5	8	57	17.28	16.5	17.18	17.12	16.41	16.56	17.61	17.17
LOW QUALITY PROTEIN: methylthioribulose-1-phosphate dehydratase [Sus scrofa]	XP_003122918.2	27 kDa	100%	36.00%	8	15	21	15.85	15.65	15.69	15.63	15.6	15.65	15.63	15.73
LOW QUALITY PROTEIN: extended synaptotagmin-1 [Sus scrofa]	XP_003126310.2	123 kDa	100%	9.09%	10	14	17	16.21	16.14	16.23	16.24	16.2	16.28	16.28	16.26
UMP-CMP kinase [Sus scrofa]	XP_003128059.3	26 kDa	100%	18.90%	4	9	21	15.65	15.52	15.73	15.64	15.83	15.73	15.74	15.78
phosphopantothenate--cysteine ligase isoform X1 [Sus scrofa]	XP_003128149.1	34 kDa	100%	46.00%	14	18	21	16.11	16.14	16.1	16.06	16.04	16.04	16.16	15.96
xaa-Pro aminopeptidase 1 isoform X1 [Sus scrofa]	XP_003133228.3	75 kDa	100%	17.70%	11	15	19	15.9	15.93	15.91	15.85	15.71	15.75	15.76	15.73
NADH dehydrogenase [ubiquinone] 1 alpha subcomplex subunit 10, mitochondrial [Sus scrofa]	XP_003133833.1	40 kDa	100%	18.50%	7	12	19	16.33	16.2	15.96	16.26	16.39	16.29	16.04	16.36
mitochondrial import inner membrane translocase subunit Tim13 [Sus scrofa]	XP_003354038.1	11 kDa	100%	53.70%	4	10	20	16.02	16.01	16.01	16.15	16.2	16.11	16.18	16.1
nebulette isoform X11 [Sus scrofa]	XP_003357811.1	31 kDa	100%	36.70%	9	15	19	16.48	16.55	16.38	16.37	16.54	16.49	16.41	16.55
phosphatidylinositide phosphatase SAC1 isoform X1 [Sus scrofa]	XP_003358453.3	67 kDa	100%	19.30%	10	13	14	16.53	16.51	16.48	16.55	16.37	16.53	16.43	16.6
low molecular weight phosphotyrosine protein phosphatase isoform X1 [Sus scrofa]	XP_003481357.1 (+1)	18 kDa	100%	38.60%	5	11	21	16.03	16.04	16.09	16	16.06	16.09	16.17	16.17
signal recognition particle subunit SRP68 [Sus scrofa]	XP_005653924.2	70 kDa	100%	22.30%	13	17	20	16.14	16.2	16.14	16.17	16.08	16.13	16.13	16.21
LOW QUALITY PROTEIN: transcription elongation factor SPT5 [Sus scrofa]	XP_005655879.2	121 kDa	100%	10.90%	11	15	16	15.95	15.93	15.82	15.91	15.95	16	16	16
adenylate kinase 4, mitochondrial isoform X1 [Sus scrofa]	XP_005656211.1 (+1)	25 kDa	100%	27.40%	6	14	20	16.3	16.8	16.32	16.51	16.15	16.06	16.08	16.13
caspase-6 isoform X1 [Sus scrofa]	XP_005656604.1	33 kDa	100%	15.90%	5	8	16	16.44	16.45	16.45	16.38	16.39	16.3	16.39	16.21
ras-related protein Rab-14 isoform X1 [Sus scrofa]	XP_005660460.1	24 kDa	100%	44.20%	7	15	27	16.03	16	16.03	16.02	15.89	15.93	15.92	15.85
apoptosis inhibitor 5 isoform X2 [Sus scrofa]	XP_005661041.1	57 kDa	100%	26.00%	13	19	22	16.21	16.2	16.19	16.29	16.16	16.2	16.16	16.13
aldo-keto reductase family 1 member C1 isoform X1 [Sus scrofa]	XP_005668287.1 (+5)	37 kDa	100%	26.50%	8	13	35	17.32	17.38	17.41	17.4	17.1	17.07	17.24	17.37
insulin-like growth factor 2 mRNA-binding protein 3 isoform X1 [Sus scrofa]	XP_020919108.1 (+1)	64 kDa	100%	22.10%	11	15	17	15.73	15.78	15.69	15.75	15.89	15.88	15.83	15.76
citrate lyase subunit beta-like protein, mitochondrial isoform X1 [Sus scrofa]	XP_020921514.1 (+7)	37 kDa	100%	29.00%	10	16	20	16.39	16.39	16.53	16.48	16.45	16.38	16.49	16.42
lethal(2) giant larvae protein homolog 2 [Sus scrofa]	XP_020922285.1	114 kDa	100%	9.79%	9	12	12	16.2	16.08	16.06	16.22	15.97	16.07	16.11	16.11
membrane primary amine oxidase-like isoform X1 [Sus scrofa]	XP_020922633.1	77 kDa	100%	13.40%	8	12	18	15.66	15.52	15.74	15.63	15.9	15.82	15.86	15.65
dehydrogenase/reductase SDR family member 7B isoform X1 [Sus scrofa]	XP_020923705.1 (+3)	35 kDa	100%	29.50%	9	16	21	16.73	16.64	16.67	16.69	16.51	16.63	16.61	16.7
26S proteasome non-ATPase regulatory subunit 6 [Sus scrofa]	XP_020924841.1	52 kDa	100%	13.10%	8	13	16	17.05	17.03	17.03	17.06	16.88	16.97	16.93	16.93
la-related protein 1 [Sus scrofa]	XP_020932367.1	124 kDa	100%	10.40%	12	16	19	16.49	16.5	16.46	16.55	16.43	16.6	16.59	16.48
growth arrest-specific protein 2 [Sus scrofa]	XP_020938899.1 (+8)	35 kDa	100%	20.40%	6	13	19	16.48	16.48	16.58	16.57	16.56	16.39	16.35	16.34
phosphomannomutase 2 isoform X1 [Sus scrofa]	XP_020942313.1	28 kDa	100%	25.60%	8	14	20	16	15.96	16.01	15.98	15.99	16.01	16.22	15.65
coronin-1A [Sus scrofa]	XP_020943687.1 (+1)	51 kDa	100%	19.70%	8	12	19	16.34	16.04	16.25	16.32	15.9	16.01	16.2	16.33
pyrroline-5-carboxylate reductase 3 [Sus scrofa]	XP_020946202.1	29 kDa	100%	28.10%	8	14	18	16.15	16.12	16.08	16.07	15.99	16.03	16.07	16.07
sorting nexin-1 [Sus scrofa]	XP_020949569.1	59 kDa	100%	20.30%	7	15	26	16.16	16.17	16.18	16.16	16.12	16.17	16.23	16.23
cingulin-like protein 1 isoform X1 [Sus scrofa]	XP_020950317.1 (+3)	148 kDa	100%	13.20%	15	16	17	16.29	16.21	16.24	16.26	15.9	15.94	15.95	16
serine/arginine-rich splicing factor 3 [Sus scrofa]	XP_020954304.1 (+1)	19 kDa	100%	30.50%	4	6	17	17.39	17.36	17.38	17.48	17.41	17.41	17.38	17.32
acyl-coenzyme A thioesterase 13 [Sus scrofa]	NP_001231908.1	15 kDa	100%	29.80%	4	9	21	17.15	17.25	17.35	17.3	17.35	17.3	17.46	17.39
NADH dehydrogenase [ubiquinone] 1 beta subcomplex subunit 9 [Sus scrofa]	XP_013851951.1	22 kDa	100%	17.30%	3	7	16	15.75	15.63	15.45	15.73	15.74	15.67	15.62	15.58
surfeit locus protein 4 [Sus scrofa]	XP_020926787.1	30 kDa	100%	6.69%	2	5	15	16.5	16.62	16.38	16.49	16.47	16.63	16.56	16.59
glucosylceramidase precursor [Sus scrofa]	NP_001005730.1 (+1)	60 kDa	100%	15.70%	7	7	10	16.46	16.37	16.22	16.25	16.17	16.11	16.1	15.97
nicotinamide phosphoribosyltransferase [Sus scrofa]	NP_001026963.1 (+1)	55 kDa	100%	24.40%	12	15	19	16.36	16.45	16.42	16.44	16.34	16.35	16.34	16.4
NAD(P)H dehydrogenase [quinone] 1 [Sus scrofa]	NP_001153085.1	31 kDa	100%	16.80%	6	11	17	16.93	17.77	16.54	16.4	16.39	16.42	16.85	16.56
actin-related protein 2/3 complex subunit 4 [Sus scrofa]	NP_001193464.1 (+1)	20 kDa	100%	35.10%	6	10	19	16.41	16.3	16.4	16.41	16.22	16.31	16.31	16.17
eukaryotic translation initiation factor 6 [Sus scrofa]	NP_001230506.1 (+1)	27 kDa	100%	20.40%	4	8	20	16.11	16.04	16.06	16.06	16.01	16.04	16.1	16.17
protein phosphatase 1 regulatory subunit 7 [Sus scrofa]	NP_001230831.1	41 kDa	100%	21.70%	8	14	18	15.83	15.73	15.78	15.81	15.71	15.68	15.68	15.61
NSFL1 cofactor p47 [Sus scrofa]	NP_001231372.1 (+2)	41 kDa	100%	27.80%	9	15	20	16.31	16.29	16.24	16.3	16.21	16.22	16.26	16.36
core histone macro-H2A.1 isoform 1 [Sus scrofa]	NP_001231491.1 (+9)	40 kDa	100%	19.10%	7	12	21	16.65	16.67	16.67	16.72	16.56	16.57	16.56	16.46
protein transport protein Sec23B [Sus scrofa]	NP_001254761.1 (+4)	86 kDa	100%	18.60%	11	13	23	16.05	16.04	15.8	15.94	15.99	16.26	16.22	16.28
laminin subunit gamma-1 precursor [Sus scrofa]	NP_001258644.1	178 kDa	100%	9.39%	13	15	17	15.87	15.73	15.93	16.12	16	16.09	15.93	15.87
complement factor H precursor [Sus scrofa]	NP_999446.1 (+4)	139 kDa	100%	6.08%	9	13	18	16.31	16.34	16.31	16.39	16.68	16.77	16.73	16.89
interferon-induced, double-stranded RNA-activated protein kinase [Sus scrofa]	NP_999484.1 (+1)	61 kDa	100%	15.60%	9	16	19	16.03	16.11	15.78	15.92	15.56	15.7	15.54	15.65
translocation protein SEC63 homolog isoform X1 [Sus scrofa]	XP_001925514.4	88 kDa	100%	13.70%	9	15	19	16.05	15.95	15.88	16.02	16.18	16.25	16.19	16.22
GMP reductase 2 isoform X1 [Sus scrofa]	XP_001928049.1 (+1)	38 kDa	100%	21.30%	8	13	15	16.65	16.64	16.68	16.7	16.6	16.63	16.6	16.65
alpha-centractin [Sus scrofa]	XP_001928912.1	43 kDa	100%	27.10%	7	14	18	15.68	15.56	15.62	15.81	15.68	15.55	15.6	15.58
prostaglandin E synthase 3 isoform X1 [Sus scrofa]	XP_001929448.3 (+1)	19 kDa	100%	23.70%	5	15	16	16.88	17.04	16.95	17.1	17.04	17.03	16.93	16.95
acyl-coenzyme A synthetase ACSM3, mitochondrial isoform X1 [Sus scrofa]	XP_003124616.2 (+2)	66 kDa	100%	21.90%	12	15	17	15.1	14.92	14.8	14.84	14.57	14.94	15	14.81
plakophilin-2 [Sus scrofa]	XP_003126444.4	92 kDa	100%	15.00%	12	14	15	16.2	16.24	16.24	16.22	16.15	16.22	16.15	16.33
LOW QUALITY PROTEIN: grpE protein homolog 1, mitochondrial [Sus scrofa]	XP_003356895.2	26 kDa	100%	28.70%	6	13	17	16.17	16.23	16.33	16.29	16.39	16.25	16.28	16.33
cysteine and glycine-rich protein 1 [Sus scrofa]	XP_003357724.1	21 kDa	100%	54.40%	10	17	20	16.68	16.72	16.74	16.91	16.81	16.94	16.83	16.81
LOW QUALITY PROTEIN: phosphoribosylformylglycinamidine synthase [Sus scrofa]	XP_003358324.3	147 kDa	100%	8.39%	11	15	17	15.85	15.86	15.9	16	15.85	15.83	15.8	15.91
isoamyl acetate-hydrolyzing esterase 1 homolog isoform X1 [Sus scrofa]	XP_003481337.1	27 kDa	100%	21.30%	6	8	12	16.51	16.55	16.52	16.44	16.44	16.48	16.49	16.52
tropomyosin alpha-1 chain isoform X7 [Sus scrofa]	XP_005659575.1 (+2)	33 kDa	100%	35.20%	6	10	62	15.46	15.3	15.46	15.9	15.56	15.91	15.61	15.45
transducin beta-like protein 2 [Sus scrofa]	XP_005662035.1 (+2)	50 kDa	100%	20.10%	9	15	17	16.68	16.74	16.63	16.75	16.63	16.81	16.76	16.72
activated RNA polymerase II transcriptional coactivator p15 [Sus scrofa]	XP_005671677.2 (+1)	14 kDa	100%	28.30%	3	8	17	16.44	16.43	16.53	16.59	16.56	16.46	16.54	16.54
apoptotic chromatin condensation inducer in the nucleus isoform X1 [Sus scrofa]	XP_013833674.2 (+4)	146 kDa	100%	7.50%	10	14	16	16.33	16.28	16.35	16.28	16.32	16.29	16.31	16.35
LOW QUALITY PROTEIN: dysferlin [Sus scrofa]	XP_013851496.2	241 kDa	100%	5.58%	12	14	14	16.45	16.31	16.22	16.21	16.29	16.26	16.23	16.27
beta-galactoside alpha-2,6-sialyltransferase 1 isoform X1 [Sus scrofa]	XP_020925678.1 (+18)	49 kDa	100%	17.90%	7	10	15	16.5	16.51	16.22	16.46	16.36	16.41	16.39	16.44
lipoma-preferred partner [Sus scrofa]	XP_020926905.1 (+5)	66 kDa	100%	14.80%	6	15	20	15.55	15.51	15.61	15.87	15.63	15.75	15.64	15.62
cell division cycle and apoptosis regulator protein 1 isoform X1 [Sus scrofa]	XP_020928155.1 (+7)	133 kDa	100%	8.68%	11	16	18	16.49	16.52	16.52	16.49	16.51	16.55	16.58	16.67
CDGSH iron-sulfur domain-containing protein 1 [Sus scrofa]	XP_020928882.1	12 kDa	100%	34.90%	3	14	19	16.36	16.51	16.79	16.78	16.65	16.51	16.53	16.7
tumor protein D54 isoform X1 [Sus scrofa]	XP_020933261.1 (+2)	24 kDa	100%	32.00%	7	14	18	15.83	15.93	15.91	15.87	15.87	15.95	15.88	15.95
LOW QUALITY PROTEIN: ankyrin-1 [Sus scrofa]	XP_020933972.1	208 kDa	100%	9.08%	15	16	18	16.29	16.11	16.07	16.15	16.47	16.41	16.73	16.52
probable ubiquitin carboxyl-terminal hydrolase FAF-X isoform X1 [Sus scrofa]	XP_020935806.1 (+5)	293 kDa	100%	5.01%	13	14	15	16.26	16.34	16.31	16.27	16.19	16.33	16.33	16.37
pleckstrin homology domain-containing family A member 7 isoform X1 [Sus scrofa]	XP_020938937.1 (+8)	150 kDa	100%	11.30%	14	15	15	15.96	15.88	15.85	15.95	15.88	15.84	15.89	15.94
enhancer of rudimentary homolog [Sus scrofa]	NP_001172092.1	12 kDa	100%	21.20%	2	6	13	16.19	16.2	16.24	16.39	16.26	16.27	16.27	16.39
carbonic anhydrase 3 [Sus scrofa]	NP_001008688.1	29 kDa	100%	25.80%	5	8	17	16.51	16.89	16.95	16.5	17.65	16.92	17.07	16.52
26S proteasome non-ATPase regulatory subunit 4 [Sus scrofa]	NP_001038000.1 (+1)	41 kDa	100%	19.90%	7	14	18	16.19	16.24	16.16	16.11	16.07	16.2	16.2	16.1
signal transducer and activator of transcription 3 [Sus scrofa]	NP_001038045.1	88 kDa	100%	15.60%	11	13	14	16.94	16.89	16.88	16.96	16.66	16.71	16.73	16.7
U2 small nuclear ribonucleoprotein B'' [Sus scrofa]	NP_001070696.1 (+6)	25 kDa	100%	29.80%	7	12	16	16.43	16.45	16.4	16.45	16.4	16.42	16.41	16.3
serpin B9 [Sus scrofa]	NP_001104726.1	43 kDa	100%	23.20%	7	14	17	15.92	15.8	15.53	15.9	15.79	15.86	15.89	15.72
Na(+)/H(+) exchange regulatory cofactor NHE-RF2 [Sus scrofa]	NP_001131111.1	37 kDa	100%	35.30%	10	14	17	16.3	16.35	16.26	16.43	16.18	16.24	16.2	16.27
aspartyl aminopeptidase [Sus scrofa]	NP_001172115.1	52 kDa	100%	13.30%	6	11	17	15.75	15.8	15.79	15.7	15.6	15.49	15.7	15.81
tubulin-specific chaperone D [Sus scrofa]	NP_001231034.1	133 kDa	100%	8.85%	11	13	14	15.91	16.03	15.83	15.89	15.68	15.72	15.66	15.73
toll-interacting protein [Sus scrofa]	NP_001302729.1	30 kDa	100%	30.00%	6	12	15	15.25	15.13	15.28	15.34	15.08	15.07	15.1	15.04
transthyretin precursor [Sus scrofa]	NP_999377.1	16 kDa	100%	30.00%	4	10	19	16.46	16.62	16.51	16.42	16.12	15.85	16.39	15.87
cAMP-dependent protein kinase type II-alpha regulatory subunit [Sus scrofa]	NP_999423.2	45 kDa	100%	18.50%	7	13	18	16.62	16.62	16.74	16.72	16.67	16.63	16.59	16.7
uncharacterized protein LOC100157017 isoform X1 [Sus scrofa]	XP_001924750.5 (+8)	44 kDa	100%	19.20%	6	11	17	16.46	16.69	16.67	16.61	16.6	16.59	16.57	16.61
serine dehydratase-like [Sus scrofa]	XP_001928354.2 (+2)	35 kDa	100%	17.30%	6	13	19	16.89	16.91	16.98	17.01	17.2	17.24	16.92	17.21
peptidyl-prolyl cis-trans isomerase F, mitochondrial isoform X1 [Sus scrofa]	XP_001929518.1	22 kDa	100%	31.40%	7	12	31	16.53	16.41	16.61	16.42	16.5	16.43	16.54	16.59
LOW QUALITY PROTEIN: pyruvate dehydrogenase protein X component, mitochondrial [Sus scrofa]	XP_003122917.2	54 kDa	100%	13.20%	7	12	17	16.67	16.68	16.68	16.8	16.67	16.64	16.73	16.73
eukaryotic translation initiation factor 3 subunit H isoform X1 [Sus scrofa]	XP_003125563.2 (+1)	40 kDa	100%	21.30%	6	10	13	15.92	15.89	15.92	15.9	15.84	15.87	15.91	15.86
sphingosine-1-phosphate lyase 1 isoform X4 [Sus scrofa]	XP_003133111.1 (+4)	64 kDa	100%	15.30%	9	13	14	15.86	16.01	15.77	15.95	15.84	16.02	15.89	15.89
LOW QUALITY PROTEIN: WASH complex subunit 2A [Sus scrofa]	XP_003133159.2	147 kDa	100%	8.30%	10	11	12	16.42	16.33	16.35	16.35	16.3	16.4	16.38	16.37
adenine phosphoribosyltransferase isoform X4 [Sus scrofa]	XP_003355772.1	20 kDa	100%	21.10%	4	9	18	15.1	14.97	14.92	15	14.98	14.82	14.89	14.91
ADP-ribose pyrophosphatase, mitochondrial isoform X1 [Sus scrofa]	XP_003357134.1 (+2)	39 kDa	100%	26.30%	9	15	19	16.25	16.32	16.28	16.3	16.24	16.19	16.16	16.12
ladinin-1 isoform X1 [Sus scrofa]	XP_003357722.2	55 kDa	100%	13.50%	7	10	14	16.63	16.8	16.5	16.53	16.41	16.47	16.59	16.53
rab GDP dissociation inhibitor alpha isoform X1 [Sus scrofa]	XP_003360570.1 (+1)	51 kDa	100%	22.60%	6	14	33	15.97	15.78	15.88	15.9	15.79	15.85	15.85	15.78
copine-3 isoform X4 [Sus scrofa]	XP_005663052.1 (+9)	60 kDa	100%	16.30%	9	16	18	16.55	16.53	16.58	16.58	16.5	16.55	16.5	16.45
NADH dehydrogenase [ubiquinone] iron-sulfur protein 2, mitochondrial isoform X1 [Sus scrofa]	XP_005663223.1 (+1)	54 kDa	100%	18.90%	7	9	10	15.47	15.3	15.28	15.44	15.57	15.51	15.41	15.67
cullin-5 isoform X1 [Sus scrofa]	XP_005667355.1	91 kDa	100%	11.00%	9	12	14	16.71	16.81	16.76	16.8	16.69	16.67	16.73	16.66
kininogen-1 isoform X1 [Sus scrofa]	XP_013843662.2	70 kDa	100%	14.90%	10	14	18	15.85	15.91	15.86	16.04	16.05	15.88	16.13	15.98
atlastin-3 isoform X2 [Sus scrofa]	XP_013849639.1	60 kDa	100%	11.50%	6	10	12	16.78	16.87	16.69	16.78	16.59	16.7	16.58	16.65
succinate--CoA ligase [ADP-forming] subunit beta, mitochondrial isoform X1 [Sus scrofa]	XP_020921243.1 (+1)	50 kDa	100%	17.10%	8	12	22	16.18	16.21	16.25	16.36	16.45	16.41	16.41	16.46
arylacetamide deacetylase-like isoform X1 [Sus scrofa]	XP_020925289.1 (+1)	46 kDa	100%	18.80%	7	12	18	15.76	15.82	15.66	15.74	15.56	15.58	15.5	15.66
serine/threonine-protein kinase PAK 2 [Sus scrofa]	XP_020925795.1 (+2)	58 kDa	100%	26.10%	11	17	20	16.39	16.32	16.4	16.43	16.34	16.37	16.34	16.4
myosin light chain kinase, smooth muscle isoform X1 [Sus scrofa]	XP_020925890.1 (+9)	217 kDa	100%	6.97%	12	17	20	15.66	15.61	15.61	15.91	15.62	15.9	15.7	15.64
surfeit locus protein 1 isoform X1 [Sus scrofa]	XP_020926771.1 (+2)	34 kDa	100%	22.50%	6	9	10	14.62	14.58	14.6	14.57	14.47	14.41	14.43	14.57
kynureninase isoform X1 [Sus scrofa]	XP_020931491.1 (+3)	56 kDa	100%	17.30%	8	12	16	15.35	15.18	15.37	15.32	15.16	15.15	15.16	15.23
carboxymethylenebutenolidase homolog isoform X1 [Sus scrofa]	XP_020932217.1 (+1)	28 kDa	100%	18.40%	4	11	19	17.27	17.53	17.14	17.36	17.67	17.4	17.27	17.62
epidermal growth factor receptor kinase substrate 8-like protein 2 isoform X2 [Sus scrofa]	XP_020938216.1 (+3)	80 kDa	100%	18.70%	12	16	17	17.09	17.07	16.95	17.05	16.99	17.05	17.07	17.11
oxysterol-binding protein 1 [Sus scrofa]	XP_020938654.1	90 kDa	100%	12.00%	9	14	16	16.04	16.02	15.92	16.05	16.12	16.29	16.27	16.21
eukaryotic translation initiation factor 4 gamma 2, partial [Sus scrofa]	XP_020938978.1	111 kDa	100%	10.40%	10	13	14	15.18	15.29	15.2	15.22	15.18	15.15	15.1	15.1
pyridoxal-dependent decarboxylase domain-containing protein 1 [Sus scrofa]	XP_020941837.1	86 kDa	100%	16.60%	10	16	18	15.44	15.53	15.42	15.44	15.39	15.55	15.61	15.55
NADH dehydrogenase [ubiquinone] 1 beta subcomplex subunit 10 [Sus scrofa]	XP_020942457.1	21 kDa	100%	34.70%	5	9	16	16.31	16.22	16.09	16.35	16.43	16.35	16.29	16.3
tyrosine-protein kinase Lyn isoform X3 [Sus scrofa]	XP_020945022.1	56 kDa	100%	17.30%	8	12	17	15.85	15.76	15.72	15.83	15.67	15.56	15.69	15.71
dynactin subunit 2 isoform X1 [Sus scrofa]	XP_020947538.1 (+2)	45 kDa	100%	23.50%	9	13	19	16.16	16.19	16.2	16.05	16.17	16.15	16.2	16.22
dynamin-1-like protein isoform X1 [Sus scrofa]	XP_020947715.1 (+7)	83 kDa	100%	13.00%	10	13	14	16.59	16.58	16.46	16.61	16.48	16.59	16.63	16.72
FYVE, RhoGEF and PH domain-containing protein 4 isoform X1 [Sus scrofa]	XP_020947725.1	106 kDa	100%	13.20%	11	13	14	15.99	16	15.93	15.97	15.93	15.86	15.89	15.95
26S protease regulatory subunit 6B [Sus scrofa]	XP_020950042.1	47 kDa	100%	24.90%	10	13	19	16.9	16.88	16.8	16.85	16.71	16.72	16.73	16.81
LOW QUALITY PROTEIN: heterogeneous nuclear ribonucleoprotein U-like protein 1 [Sus scrofa]	XP_020950075.1	96 kDa	100%	10.90%	8	11	14	16.26	16.28	16.29	16.33	16.25	16.21	16.24	16.24
OCIA domain-containing protein 1 isoform X1 [Sus scrofa]	XP_020956848.1 (+4)	28 kDa	100%	30.40%	6	10	16	16.09	16.15	16.09	16.17	16.09	16.07	16.06	16.21
methylmalonic aciduria type A protein, mitochondrial isoform X1 [Sus scrofa]	XP_020957201.1	47 kDa	100%	22.90%	10	14	16	17.08	16.97	17.03	17.12	17.05	17.07	17.18	17.07
coactosin-like protein [Sus scrofa]	XP_003361781.2	16 kDa	100%	21.80%	4	10	17	17.34	17.33	17.46	17.31	17.3	17.32	17.31	17.29
histone H2B type 2-E [Sus scrofa]	XP_003355262.2 (+3)	14 kDa	100%	53.20%	2	5	105	16.64	16.66	16.74	16.63	16.66	16.51	16.54	16.67
aldose reductase [Sus scrofa]	NP_001001539.1	36 kDa	100%	26.90%	7	12	27	16.17	16.12	16.13	15.97	16.24	16.12	16.13	16.03
40S ribosomal protein S17 [Sus scrofa]	NP_001001634.1	16 kDa	100%	23.70%	4	8	17	15.85	16.08	16.03	15.88	15.85	16	15.94	15.92
60S ribosomal protein L6 [Sus scrofa]	NP_001038007.1	32 kDa	100%	25.00%	8	12	14	17.14	17.55	17.08	17.14	17.02	16.75	16.79	16.82
prothrombin precursor [Sus scrofa]	NP_001116457.1	70 kDa	100%	13.30%	8	12	17	16.4	16.29	16.37	16.48	16.98	16.92	17.11	17.19
interferon-induced guanylate-binding protein 1 [Sus scrofa]	NP_001121945.1 (+2)	68 kDa	100%	12.50%	7	13	13	16.38	16.14	16.02	16.56	16.19	16.3	16.46	16.11
cleavage and polyadenylation specificity factor subunit 6 [Sus scrofa]	NP_001182260.1 (+7)	59 kDa	100%	14.00%	7	12	13	16.8	16.74	16.78	16.92	16.75	16.71	16.68	16.77
2-hydroxyacyl-CoA lyase 1 [Sus scrofa]	NP_001193383.2 (+1)	63 kDa	100%	19.20%	8	13	17	16.81	16.24	16.38	16.48	16.31	16.29	16.54	16.68
60S ribosomal protein L13a isoform 1 [Sus scrofa]	NP_001230997.1 (+7)	24 kDa	100%	26.00%	6	11	18	17.1	17.54	17	17.04	16.98	16.84	16.86	16.89
sorcin isoform 1 [Sus scrofa]	NP_001231071.1 (+1)	22 kDa	100%	28.10%	6	10	14	17.23	17.23	17.08	17.2	17	17.19	17.29	17.23
lysosome membrane protein 2 precursor [Sus scrofa]	NP_001231084.1 (+1)	54 kDa	100%	13.00%	6	10	16	17.09	16.98	16.94	17.08	16.87	16.89	16.88	16.98
phosphoinositide 3-kinase adapter protein 1 [Sus scrofa]	NP_001231432.1 (+1)	91 kDa	100%	12.80%	9	11	14	15.99	16.01	16.02	16.01	15.88	15.96	15.92	16.01
eukaryotic translation initiation factor 3 subunit I [Sus scrofa]	NP_001231553.1	36 kDa	100%	27.10%	8	13	16	16.98	17.04	17.01	17.07	16.91	17.02	17.01	17.06
cAMP-dependent protein kinase type I-alpha regulatory subunit [Sus scrofa]	NP_999191.1 (+2)	43 kDa	100%	27.90%	10	14	16	16.83	16.79	16.7	16.72	16.66	16.76	16.84	16.68
lanosterol 14-alpha demethylase [Sus scrofa]	NP_999597.1	57 kDa	100%	18.30%	9	11	15	15.89	15.94	15.79	15.8	15.23	15.2	15.34	15.18
coiled-coil domain-containing protein 93 isoform X2 [Sus scrofa]	XP_001927308.2 (+1)	73 kDa	100%	12.00%	8	12	13	15.84	15.91	15.92	16	15.83	15.91	15.88	15.94
14-3-3 protein eta [Sus scrofa]	XP_001928111.1	28 kDa	100%	30.10%	4	10	64	16.42	16.42	16.56	16.51	16.43	16.45	16.49	16.48
EMILIN-1 isoform X1 [Sus scrofa]	XP_003125351.2 (+1)	106 kDa	100%	8.06%	8	12	13	16.93	16.86	16.89	16.8	16.83	16.96	16.87	16.97
platelet-activating factor acetylhydrolase IB subunit gamma isoform X1 [Sus scrofa]	XP_003127220.1 (+1)	26 kDa	100%	28.90%	7	10	14	15.97	15.91	15.93	15.89	15.8	15.84	15.9	15.94
UPF0587 protein C1orf123 homolog [Sus scrofa]	XP_003128033.2	18 kDa	100%	43.10%	6	14	16	16.43	16.47	16.47	16.57	16.5	16.43	16.45	16.51
starch-binding domain-containing protein 1 [Sus scrofa]	XP_003129141.2	54 kDa	100%	12.00%	6	12	15	17.38	17.32	17.25	17.43	17.49	17.67	17.41	17.69
2',3'-cyclic-nucleotide 3'-phosphodiesterase isoform X1 [Sus scrofa]	XP_003131468.2 (+2)	47 kDa	100%	18.10%	8	13	16	16.06	15.93	15.88	16.03	15.89	15.91	15.86	15.86
sulfotransferase 1C2 [Sus scrofa]	XP_003354749.1 (+5)	34 kDa	100%	17.90%	5	8	12	17.06	17.06	17.05	16.98	17.13	16.91	16.96	16.68
tripeptidyl-peptidase 1 isoform X1 [Sus scrofa]	XP_003357180.1	62 kDa	100%	8.22%	4	9	17	16.64	16.55	16.58	16.5	16.53	16.57	16.54	16.59
protein SON isoform X2 [Sus scrofa]	XP_003358980.1 (+1)	262 kDa	100%	3.52%	8	10	11	15.94	15.92	15.84	15.98	15.83	15.9	15.93	16.06
RNA-binding protein 39 isoform X1 [Sus scrofa]	XP_003360012.1 (+20)	59 kDa	100%	16.00%	8	13	15	16.18	16.19	16.19	16.16	16.17	16.24	16.18	16.22
signal peptidase complex subunit 2 [Sus scrofa]	XP_003482611.2	31 kDa	100%	22.00%	6	7	15	15.86	15.98	15.79	15.89	15.87	15.99	16.02	15.91
retinoid-inducible serine carboxypeptidase [Sus scrofa]	XP_005657025.1	51 kDa	100%	18.90%	7	13	15	16.64	16.44	16.52	16.53	16.45	16.34	16.51	16.55
nitrilase homolog 1 isoform X2 [Sus scrofa]	XP_005663227.1 (+3)	36 kDa	100%	16.50%	6	11	17	16.6	16.64	16.68	16.56	16.47	16.6	16.52	16.64
twinfilin-1 [Sus scrofa]	XP_005664212.1	40 kDa	100%	24.60%	8	12	15	16.53	16.62	16.49	16.62	16.43	16.51	16.45	16.51
alpha-crystallin B chain [Sus scrofa]	XP_005667376.1 (+2)	20 kDa	100%	30.90%	5	9	15	16.41	16.43	16.6	16.6	16.24	16.62	16.29	16.49
rabankyrin-5 isoform X1 [Sus scrofa]	XP_013836683.2 (+1)	129 kDa	100%	6.41%	8	11	13	16.57	16.62	16.49	16.61	16.51	16.58	16.61	16.61
GTPase IMAP family member 4 [Sus scrofa]	XP_013846200.2 (+1)	37 kDa	100%	18.60%	7	14	16	16.39	16.09	16.17	16.18	16.02	16.06	16.03	16
ELKS/Rab6-interacting/CAST family member 1 isoform X8 [Sus scrofa]	XP_013853351.1 (+4)	128 kDa	100%	10.60%	11	14	15	16.26	16.36	16.25	16.34	16.3	16.3	16.33	16.33
LOW QUALITY PROTEIN: eukaryotic translation initiation factor 3 subunit F [Sus scrofa]	XP_020917931.1	39 kDa	100%	21.40%	7	12	16	16.5	16.48	16.48	16.45	16.38	16.47	16.51	16.47
multiple PDZ domain protein isoform X1 [Sus scrofa]	XP_020919362.1 (+10)	229 kDa	100%	6.98%	14	17	18	16.87	16.79	16.82	16.8	16.71	16.63	16.7	16.86
LOW QUALITY PROTEIN: BAG family molecular chaperone regulator 3 [Sus scrofa]	XP_020929117.1	68 kDa	100%	13.50%	8	10	16	15.87	15.93	15.79	15.83	15.96	15.97	15.95	16
guanine nucleotide-binding protein G(s) subunit alpha isoform X1 [Sus scrofa]	XP_020932809.1 (+3)	108 kDa	100%	6.46%	5	9	20	16.67	16.57	16.58	16.73	16.62	16.6	16.61	16.34
14 kDa phosphohistidine phosphatase isoform X8 [Sus scrofa]	XP_020936880.1 (+1)	14 kDa	100%	43.70%	5	11	17	16.22	16.23	16.41	16.37	16.41	16.32	16.34	16.3
eukaryotic translation initiation factor 5 [Sus scrofa]	XP_020937320.1 (+4)	49 kDa	100%	20.50%	9	11	13	17.06	17.18	17.04	17.02	17.16	17.21	17.24	17.23
scaffold attachment factor B1 isoform X1 [Sus scrofa]	XP_020939682.1 (+1)	109 kDa	100%	7.07%	7	10	12	16.62	16.59	16.62	16.56	16.53	16.47	16.48	16.53
perilipin-4 isoform X1 [Sus scrofa]	XP_020939713.1 (+4)	159 kDa	100%	5.99%	8	13	18	16	15.9	16.05	16.35	15.73	16.24	15.88	16.11
2-acylglycerol O-acyltransferase 2-A [Sus scrofa]	XP_020941918.1	40 kDa	100%	17.70%	7	12	16	16.44	16.02	15.96	16.25	16.19	15.92	15.83	16.35
complement C1r subcomponent [Sus scrofa]	XP_020948067.1	80 kDa	100%	13.70%	11	16	16	16.88	16.93	16.88	16.87	17.13	17.16	17.21	17.6
dihydroorotate dehydrogenase (quinone), mitochondrial isoform X2 [Sus scrofa]	XP_020949488.1	43 kDa	100%	31.40%	10	15	17	16.22	16.1	15.94	16.26	16.3	16.26	16.48	16.23
SH3 domain-binding glutamic acid-rich-like protein 3 [Sus scrofa]	XP_020951286.1	10 kDa	100%	39.80%	5	8	13	16.78	16.79	16.77	16.8	16.88	16.84	16.81	16.85
thioredoxin domain-containing protein 12 [Sus scrofa]	XP_020952320.1	19 kDa	100%	32.20%	5	11	17	16.12	16	16.07	16.12	16.21	16.21	16.44	16.29
serum paraoxonase/arylesterase 1 isoform X1 [Sus scrofa]	XP_020957564.1 (+11)	43 kDa	100%	13.90%	5	9	14	16.65	16.97	16.94	16.26	16.25	16.28	16.33	15.78
adrenodoxin, mitochondrial precursor [Sus scrofa]	NP_999230.1	20 kDa	100%	16.10%	4	9	11	17.99	18.31	18.17	18.13	18.2	18.06	17.92	17.98
ATP synthase subunit f, mitochondrial isoform X1 [Sus scrofa]	XP_020941195.1	6 kDa	100%	44.90%	3	5	15	16.64	16.54	16.62	16.82	16.75	16.66	16.62	16.68
apolipoprotein C-III precursor [Sus scrofa]	NP_001002801.1 (+3)	11 kDa	100%	55.20%	5	10	14	16.41	16.32	16.29	16.27	16.82	16.5	16.68	16.91
guanine nucleotide-binding protein G(q) subunit alpha [Sus scrofa]	NP_001033712.1	42 kDa	100%	21.70%	8	15	17	16.22	16.22	16.23	16.19	16.11	16.07	16.17	16.31
ATPase inhibitor, mitochondrial precursor [Sus scrofa]	NP_001090955.1	12 kDa	100%	31.50%	5	7	14	18.87	18.98	19.11	19.13	19.09	19.11	19.33	19.09
beta-hexosaminidase subunit alpha precursor [Sus scrofa]	NP_001116693.1	61 kDa	100%	13.80%	6	11	14	15.88	15.78	15.97	16	15.76	15.78	15.82	15.81
actin-related protein 2/3 complex subunit 1A [Sus scrofa]	NP_001127827.1 (+1)	42 kDa	100%	15.10%	7	10	14	16.84	16.85	16.83	16.69	16.65	16.78	16.77	16.76
adapter molecule crk [Sus scrofa]	NP_001131108.1	34 kDa	100%	22.70%	6	11	15	16.44	16.41	16.38	16.36	16.39	16.46	16.52	16.53
protein arginine N-methyltransferase 5 [Sus scrofa]	NP_001153565.1	73 kDa	100%	13.20%	8	13	14	16.2	16.41	16.3	16.36	16.23	16.22	16.23	16.22
bcl-2-associated transcription factor 1 [Sus scrofa]	NP_001177106.1 (+4)	106 kDa	100%	8.79%	8	13	14	16.25	16.34	16.25	16.32	16.33	16.28	16.34	16.39
60S ribosomal protein L30 [Sus scrofa]	NP_001177107.1 (+1)	13 kDa	100%	42.60%	6	8	11	16.26	16.32	16.2	16.37	16.26	16.37	16.36	16.33
plasminogen receptor (KT) [Sus scrofa]	NP_001177146.1 (+1)	17 kDa	100%	20.40%	4	9	14	15.62	15.59	15.56	15.75	15.68	15.75	15.81	15.87
AP-2 complex subunit beta [Sus scrofa]	NP_001230112.1 (+3)	106 kDa	100%	17.50%	8	14	37	15.89	15.85	15.92	15.91	15.83	15.85	15.82	15.89
NADH dehydrogenase [ubiquinone] iron-sulfur protein 3, mitochondrial [Sus scrofa]	NP_001230725.1	30 kDa	100%	28.40%	7	13	16	16.16	15.97	15.88	16.11	16.25	16.07	15.98	16.11
glucosamine-6-phosphate isomerase 1 [Sus scrofa]	NP_001231022.1 (+1)	33 kDa	100%	20.40%	6	12	17	15.47	15.45	15.69	15.49	15.41	15.42	15.32	15.45
LETM1 and EF-hand domain-containing protein 1, mitochondrial [Sus scrofa]	NP_001231877.1 (+1)	81 kDa	100%	15.30%	10	15	18	16.24	16.31	16.32	16.41	16.28	16.36	16.34	16.25
polyribonucleotide nucleotidyltransferase 1, mitochondrial [Sus scrofa]	NP_001233196.1	86 kDa	100%	11.00%	9	14	14	16.1	16.18	16.16	16.23	16.21	16.08	16.21	16.2
hydroxymethylglutaryl-CoA synthase, cytoplasmic [Sus scrofa]	NP_001239144.1 (+2)	58 kDa	100%	11.00%	5	13	15	16.36	16.44	16.24	16.25	15.77	15.94	15.98	15.53
platelet endothelial cell adhesion molecule precursor [Sus scrofa]	NP_999072.1 (+3)	82 kDa	100%	11.10%	9	15	17	16.51	16.38	16.47	16.52	16.38	16.45	16.47	16.46
pyridoxal kinase [Sus scrofa]	NP_999108.1	36 kDa	100%	28.30%	8	13	17	16.59	16.5	16.52	16.51	16.55	16.51	16.5	16.63
thioredoxin reductase 1, cytoplasmic [Sus scrofa]	NP_999319.2	55 kDa	100%	14.60%	7	11	15	16.32	16.49	16.36	16.29	16.22	16.25	16.2	16.14
serine/threonine-protein phosphatase 2A catalytic subunit alpha isoform [Sus scrofa]	NP_999531.1	36 kDa	100%	16.20%	5	11	14	15.71	15.72	15.63	15.78	15.57	15.68	15.72	15.66
U2 small nuclear ribonucleoprotein A' [Sus scrofa]	XP_001925384.4	28 kDa	100%	26.30%	7	11	13	15.66	15.55	15.55	15.62	15.57	15.61	15.63	15.51
LOW QUALITY PROTEIN: protein PML [Sus scrofa]	XP_001925607.3	97 kDa	100%	14.20%	11	15	16	16.45	16.39	16.28	16.48	16.29	16.31	16.39	16.58
synaptic functional regulator FMR1 isoform X1 [Sus scrofa]	XP_001925767.1 (+5)	71 kDa	100%	9.65%	6	9	14	16.28	16.16	16.1	16.22	16.06	16.13	16.19	16.16
retinol dehydrogenase 11 isoform X4 [Sus scrofa]	XP_001928802.1 (+1)	35 kDa	100%	26.60%	7	11	15	16.15	15.95	16.07	16.07	16.11	16.22	16.25	16.35
isoaspartyl peptidase/L-asparaginase isoform X1 [Sus scrofa]	XP_003122673.2 (+1)	32 kDa	100%	33.00%	8	12	14	16.91	16.79	16.82	16.88	16.74	16.81	16.83	16.84
syntaxin-binding protein 2 isoform X2 [Sus scrofa]	XP_003123198.2 (+1)	66 kDa	100%	13.20%	9	11	12	16.31	16.23	16.23	16.25	16.13	16.13	16.14	16.26
dnaJ homolog subfamily A member 2 [Sus scrofa]	XP_003127042.1	46 kDa	100%	10.70%	5	9	11	16.86	17.06	16.94	16.92	16.8	16.84	16.8	16.93
ATP-binding cassette sub-family E member 1 isoform X2 [Sus scrofa]	XP_003129218.4	67 kDa	100%	11.20%	8	15	17	15.8	15.86	15.96	15.99	15.9	15.94	15.95	15.77
acyl-CoA synthetase family member 2, mitochondrial isoform X1 [Sus scrofa]	XP_003131621.3	68 kDa	100%	13.30%	7	8	14	15.35	15.62	15.27	15.44	15.14	15.29	15.27	15.05
carboxypeptidase D [Sus scrofa]	XP_003131834.2	152 kDa	100%	10.70%	13	15	15	15.76	15.72	15.62	15.9	15.3	15.44	15.42	15.35
nuclear autoantigen Sp-100 isoform X8 [Sus scrofa]	XP_003133755.2 (+6)	65 kDa	100%	12.10%	8	11	12	16.41	16.36	16.28	16.43	16.25	16.13	16.28	16.42
endoplasmic reticulum-Golgi intermediate compartment protein 1 isoform X2 [Sus scrofa]	XP_003134100.4 (+1)	33 kDa	100%	21.00%	6	12	17	15.57	15.57	15.49	15.67	15.45	15.57	15.33	15.36
septin-6 isoform X4 [Sus scrofa]	XP_003135392.1 (+13)	49 kDa	100%	17.60%	6	13	25	16.59	16.53	16.65	16.82	16.37	16.41	16.54	16.72
NADH dehydrogenase [ubiquinone] iron-sulfur protein 7, mitochondrial isoform X3 [Sus scrofa]	XP_003354019.2 (+1)	28 kDa	100%	15.50%	5	12	18	16.09	16.09	15.88	16.04	16.08	16.07	15.91	16.17
LOW QUALITY PROTEIN: transcription elongation regulator 1 [Sus scrofa]	XP_003354387.3	121 kDa	100%	5.53%	7	8	9	15.48	15.54	15.55	15.52	15.46	15.53	15.54	15.58
ubiquinone biosynthesis protein COQ9, mitochondrial [Sus scrofa]	XP_003355850.1	35 kDa	100%	15.80%	5	10	16	16.16	16.26	16.44	16.19	16.33	16.15	16.19	16.39
60S ribosomal protein L35a [Sus scrofa]	XP_003357274.1 (+2)	13 kDa	100%	37.30%	6	10	12	17.24	17.65	17.13	17.01	17	17.01	16.98	16.96
elongation factor G, mitochondrial isoform X1 [Sus scrofa]	XP_003358691.1 (+1)	83 kDa	100%	16.00%	11	12	12	16.1	16.12	16.23	16.16	16.06	16.1	16.13	16.05
calumenin isoform X1 [Sus scrofa]	XP_003484071.1	37 kDa	100%	21.30%	6	10	16	16.65	16.7	16.72	16.88	16.99	17.09	17.1	16.85
programmed cell death protein 5 [Sus scrofa]	XP_005655861.2	14 kDa	100%	40.00%	5	11	18	15.12	15.18	15.05	15.07	15.07	15.1	15.11	15.11
myb-binding protein 1A isoform X2 [Sus scrofa]	XP_005669190.1 (+1)	168 kDa	100%	7.51%	9	13	13	16.18	16.26	16.17	16.19	15.98	16.14	16.02	16.05
sideroflexin-2 isoform X5 [Sus scrofa]	XP_005671480.1 (+1)	36 kDa	100%	28.90%	8	11	16	15.34	15.3	15.18	15.27	15.21	15.27	15.38	15.32
hematopoietic lineage cell-specific protein [Sus scrofa]	XP_013836417.1	55 kDa	100%	19.60%	10	15	17	16.51	16.44	16.45	16.54	16.36	16.36	16.43	16.5
double-stranded RNA-binding protein Staufen homolog 1 isoform X9 [Sus scrofa]	XP_013838788.1 (+20)	55 kDa	100%	16.90%	8	14	17	16.22	16.29	16.22	16.33	16.11	16.16	16.08	16.15
kinesin-1 heavy chain [Sus scrofa]	XP_020920464.1	110 kDa	100%	9.14%	8	9	10	15.48	15.49	15.38	15.45	15.33	15.45	15.51	15.37
kynurenine formamidase isoform X1 [Sus scrofa]	XP_020922188.1	36 kDa	100%	24.10%	8	11	16	16.08	15.95	15.86	16.07	16.04	16.19	16.24	16.11
polymerase I and transcript release factor [Sus scrofa]	XP_020922642.1	50 kDa	100%	12.70%	6	12	15	16.69	16.56	16.87	16.94	16.84	16.89	16.71	16.7
haloacid dehalogenase-like hydrolase domain-containing protein 3 [Sus scrofa]	XP_020923397.1 (+3)	28 kDa	100%	30.30%	7	10	16	16.14	16.24	16.3	16.46	16.11	16.16	16.27	16.23
signal recognition particle receptor subunit beta [Sus scrofa]	XP_020925129.1	30 kDa	100%	29.90%	7	11	18	16.08	16.11	15.96	16.14	16.25	16.31	16.25	16.28
serine/threonine-protein kinase MRCK beta isoform X1 [Sus scrofa]	XP_020937279.1 (+2)	197 kDa	100%	6.54%	11	15	15	16.33	16.32	16.31	16.37	16.22	16.25	16.37	16.33
tetratricopeptide repeat protein 37 isoform X1 [Sus scrofa]	XP_020940202.1 (+3)	175 kDa	100%	7.04%	11	13	13	16.29	16.2	16.18	16.4	16.19	16.19	16.23	16.21
acyl-protein thioesterase 1 [Sus scrofa]	XP_020945028.1	25 kDa	100%	17.00%	4	9	18	16.37	16.22	16.33	16.25	16.35	16.19	16.21	16.3
protein S100-A13 isoform X1 [Sus scrofa]	XP_020945468.1 (+2)	13 kDa	100%	24.80%	4	9	15	16.94	16.98	17.54	17.23	16.8	16.9	16.52	16.97
coiled-coil domain-containing protein 134 [Sus scrofa]	XP_020947107.1 (+5)	26 kDa	100%	29.30%	6	10	15	15.46	15.35	15.27	15.53	16.4	16.58	16.33	16.27
ras-related protein Rab-5B [Sus scrofa]	XP_020947454.1 (+2)	24 kDa	100%	42.30%	7	13	17	14.8	14.71	14.77	14.81	14.74	14.72	14.83	14.64
vacuolar protein sorting-associated protein 13C isoform X1 [Sus scrofa]	XP_020950021.1 (+1)	423 kDa	100%	3.65%	12	12	12	16.3	16.3	16.31	16.38	16.19	16.31	16.33	16.4
dedicator of cytokinesis protein 7 isoform X1 [Sus scrofa]	XP_020952203.1 (+7)	262 kDa	100%	3.29%	8	10	15	15.74	15.87	15.68	15.75	15.6	15.58	15.68	15.7
1,5-anhydro-D-fructose reductase [Sus scrofa]	NP_001038033.2 (+4)	34 kDa	100%	12.60%	3	6	19	17.34	17.4	17.29	17.3	17.38	17.41	17.21	17.37
ubiquitin-like protein ISG15 [Sus scrofa]	NP_001121941.2	19 kDa	100%	15.00%	3	6	14	16.38	16.76	16.14	17.64	16.21	16.66	17.42	17.35
ATP synthase subunit e, mitochondrial [Sus scrofa]	NP_999080.2	8 kDa	100%	25.40%	2	4	13	16.19	16.26	16.51	16.34	16.56	16.32	16.32	16.51
isocitrate dehydrogenase [NAD] subunit beta, mitochondrial [Sus scrofa]	NP_001038040.1	42 kDa	100%	22.30%	8	13	15	16.38	16.4	16.43	16.43	16.41	16.38	16.48	16.45
NAD(P)H-hydrate epimerase precursor [Sus scrofa]	NP_001072132.1	32 kDa	100%	18.40%	5	11	16	16.28	16.26	16.3	16.17	16.35	16.1	16.13	16.1
cytochrome c oxidase subunit NDUFA4 [Sus scrofa]	NP_001090937.1	9 kDa	100%	40.20%	4	10	14	17.2	17.21	17.34	17.15	17.29	17.32	17.36	17.35
60S ribosomal protein L27 [Sus scrofa]	NP_001090948.1	16 kDa	100%	43.40%	5	10	14	16.5	16.92	16.37	16.5	16.44	16.28	16.4	16.3
heat shock protein 105 kDa [Sus scrofa]	NP_001090973.1 (+1)	97 kDa	100%	10.40%	7	13	18	15.26	15.47	15.2	15.37	15.37	15.47	15.21	15.17
MHC class I antigen 2 precursor [Sus scrofa]	NP_001107174.1	40 kDa	100%	28.60%	8	12	14	14.59	14.62	16.11	14.65	14.24	16.01	14.68	14.75
aminoacyl tRNA synthase complex-interacting multifunctional protein 1 [Sus scrofa]	NP_001107755.1 (+3)	35 kDa	100%	32.80%	9	12	16	15.89	15.99	16	15.93	15.82	15.85	15.88	15.92
40S ribosomal protein S20 [Sus scrofa]	NP_001123426.1	13 kDa	100%	22.70%	3	9	17	16.55	16.68	16.62	16.7	16.59	16.68	16.61	16.72
Na(+)/H(+) exchange regulatory cofactor NHE-RF1 [Sus scrofa]	NP_001137196.1	39 kDa	100%	22.50%	8	11	13	17.55	17.61	17.58	17.62	17.43	17.37	17.37	17.47
protein unc-45 homolog A [Sus scrofa]	NP_001171998.1 (+2)	103 kDa	100%	9.11%	8	11	12	16.13	16.2	16.12	16.2	15.94	16.08	16.05	15.95
importin subunit alpha-4 [Sus scrofa]	NP_001177159.1 (+3)	58 kDa	100%	11.30%	6	8	13	16.61	16.66	16.47	16.58	16.51	16.52	16.51	16.55
protein transport protein Sec61 subunit beta [Sus scrofa]	NP_001230754.1	10 kDa	100%	44.80%	4	8	14	16.2	16.31	16.16	16.11	16.21	16.54	16.45	16.49
cytochrome b5 reductase 1 [Sus scrofa]	NP_001230847.1 (+1)	34 kDa	100%	17.00%	6	11	13	16.17	16.35	16.25	16.26	16.1	16.22	16.2	16.26
dnaJ homolog subfamily A member 1 [Sus scrofa]	NP_001231092.1 (+1)	45 kDa	100%	15.40%	6	10	14	16.21	16.41	16.24	16.23	16.21	16.22	16.11	16.14
cleavage and polyadenylation specificity factor subunit 5 [Sus scrofa]	NP_001231176.1	26 kDa	100%	32.20%	7	11	13	16.6	16.65	16.69	16.65	16.68	16.67	16.69	16.73
dnaJ homolog subfamily B member 11 precursor [Sus scrofa]	NP_001231275.1 (+1)	40 kDa	100%	13.10%	5	6	8	16.2	16.36	16.14	16.21	16.61	16.88	16.77	16.78
heme oxygenase 2 [Sus scrofa]	NP_001231341.1 (+3)	36 kDa	100%	25.30%	7	10	21	16.46	16.38	16.61	16.62	16.53	16.42	16.43	16.64
decorin precursor [Sus scrofa]	NP_999085.1	40 kDa	100%	16.70%	7	12	12	16.64	16.71	16.85	17.07	16.57	17.23	16.86	16.54
calpastatin [Sus scrofa]	NP_999232.1 (+17)	84 kDa	100%	18.20%	11	15	15	15.84	15.98	16.03	15.93	15.89	15.94	15.83	15.79
coagulation factor V precursor [Sus scrofa]	NP_999285.1	256 kDa	100%	4.96%	9	12	12	15.54	15.46	15.48	15.56	16.02	16.09	16.18	16.1
LOW QUALITY PROTEIN: phosphoacetylglucosamine mutase [Sus scrofa]	XP_001924454.3	59 kDa	100%	11.10%	6	11	13	16.62	16.69	16.54	16.67	16.78	16.89	16.91	16.85
arginase-2, mitochondrial isoform X1 [Sus scrofa]	XP_001928714.1	39 kDa	100%	23.20%	7	10	11	15.38	15.24	15.17	15.39	16.73	16.82	16.54	16.87
probable tRNA N6-adenosine threonylcarbamoyltransferase isoform X1 [Sus scrofa]	XP_001929285.1 (+1)	36 kDa	100%	17.60%	6	10	15	15.79	15.79	15.78	15.76	15.71	15.74	15.78	15.78
metastasis-associated protein MTA2 isoform X1 [Sus scrofa]	XP_003122670.2	75 kDa	100%	13.10%	8	8	9	15.73	15.71	15.6	15.7	15.56	15.67	15.59	15.58
eukaryotic peptide chain release factor subunit 1 isoform X1 [Sus scrofa]	XP_003124023.1 (+1)	49 kDa	100%	18.50%	8	11	14	16.22	16.28	16.26	16.34	16.42	16.43	16.42	16.09
GRIP and coiled-coil domain-containing protein 2 [Sus scrofa]	XP_003124901.3	195 kDa	100%	6.41%	10	11	12	15.7	15.65	15.62	15.7	15.76	15.79	15.89	15.9
alpha-taxilin [Sus scrofa]	XP_003127822.4 (+1)	63 kDa	100%	13.60%	8	9	9	16.11	16.15	16.01	16.08	16.05	16.18	16.15	16.14
dolichyl-diphosphooligosaccharide--protein glycosyltransferase subunit STT3B [Sus scrofa]	XP_003132136.3	94 kDa	100%	7.03%	6	11	16	16.47	16.52	16.29	16.5	15.91	16.06	16.1	16
ubiquitin-like modifier-activating enzyme 5 [Sus scrofa]	XP_003132469.4	45 kDa	100%	10.60%	4	10	15	16.55	16.6	16.64	16.65	16.62	16.61	16.62	16.65
proline synthase co-transcribed bacterial homolog protein isoform X1 [Sus scrofa]	XP_003133417.1	30 kDa	100%	22.50%	6	11	15	16.49	16.57	16.47	16.51	16.48	16.53	16.46	16.49
charged multivesicular body protein 4b [Sus scrofa]	XP_003134450.6	25 kDa	100%	26.30%	6	10	13	17.34	17.39	17.37	17.21	17.19	17.25	17.28	17.28
cytochrome b-c1 complex subunit 8 [Sus scrofa]	XP_003354325.1 (+2)	10 kDa	100%	45.10%	5	8	13	16.46	16.59	16.41	16.61	16.56	16.52	16.42	16.46
metalloreductase STEAP3 isoform X1 [Sus scrofa]	XP_003359484.1	59 kDa	100%	13.70%	6	12	16	16.15	16.38	16.04	16.08	16.14	16.17	16.2	16.15
endothelial differentiation-related factor 1 [Sus scrofa]	XP_003480683.2	21 kDa	100%	23.20%	5	9	13	16.77	16.91	16.57	16.66	16.82	16.92	16.84	16.98
ATP-dependent Clp protease proteolytic subunit, mitochondrial [Sus scrofa]	XP_003480866.3	30 kDa	100%	24.90%	6	11	13	16.25	16.19	16.19	16.2	16.04	16.08	16.14	16.25
amidophosphoribosyltransferase [Sus scrofa]	XP_003482444.1	59 kDa	100%	11.30%	6	8	13	16.5	16.37	16.47	16.63	16.38	16.42	16.34	16.49
rho-associated protein kinase 1 [Sus scrofa]	XP_005653457.2	158 kDa	100%	7.24%	10	11	11	16.49	16.39	16.36	16.39	16.36	16.39	16.42	16.49
LOW QUALITY PROTEIN: persulfide dioxygenase ETHE1, mitochondrial [Sus scrofa]	XP_005655974.2	33 kDa	100%	23.20%	6	10	15	15.69	15.49	15.55	15.77	15.68	15.71	15.7	15.81
26S proteasome non-ATPase regulatory subunit 8 [Sus scrofa]	XP_005664641.1	40 kDa	100%	13.70%	5	8	10	17.12	17.16	17.22	17.13	17.11	17.05	17.04	16.98
isopentenyl-diphosphate Delta-isomerase 1 isoform X2 [Sus scrofa]	XP_005668301.1	33 kDa	100%	23.00%	7	10	16	15.98	16.01	15.91	15.96	15.59	15.53	15.8	15.69
sedoheptulokinase [Sus scrofa]	XP_005669175.1	51 kDa	100%	17.40%	7	10	15	17.12	17.09	17.12	17.01	16.88	17.07	17.03	17.09
Golgi integral membrane protein 4 isoform X1 [Sus scrofa]	XP_005670041.1 (+1)	83 kDa	100%	11.80%	8	11	12	15.85	15.94	15.8	15.87	15.85	15.88	15.96	16.03
heterochromatin protein 1-binding protein 3 isoform X1 [Sus scrofa]	XP_013854502.1 (+3)	61 kDa	100%	11.80%	7	11	13	16.66	16.7	16.69	16.69	16.56	16.55	16.49	16.58
aminopeptidase B [Sus scrofa]	XP_020920186.1	72 kDa	100%	11.40%	7	11	13	16.04	16.06	15.93	16.03	15.8	15.91	15.93	15.83
bifunctional coenzyme A synthase isoform X1 [Sus scrofa]	XP_020921840.1 (+1)	68 kDa	100%	8.59%	5	7	9	16.07	15.79	15.88	16.1	15.85	15.77	15.74	16.07
THO complex subunit 4 isoform X1 [Sus scrofa]	XP_020922089.1 (+1)	27 kDa	100%	22.70%	5	11	16	16.53	16.61	16.5	16.56	16.55	16.54	16.56	16.69
LOW QUALITY PROTEIN: ATP-dependent RNA helicase DDX42 [Sus scrofa]	XP_020922429.1	103 kDa	100%	9.35%	9	11	14	15.71	15.73	15.66	15.77	15.79	15.72	15.8	15.87
LOW QUALITY PROTEIN: mitochondrial-processing peptidase subunit alpha [Sus scrofa]	XP_020936813.1	58 kDa	100%	11.80%	7	10	11	17.33	17.39	17.33	17.24	17.3	17.31	17.32	17.38
N-acetylserotonin O-methyltransferase-like protein isoform X1 [Sus scrofa]	XP_020937049.1 (+1)	67 kDa	100%	13.20%	8	12	13	16.68	16.86	16.75	16.53	16.62	16.52	16.64	16.79
very-long-chain 3-oxoacyl-CoA reductase isoform X1 [Sus scrofa]	XP_020938823.1 (+1)	34 kDa	100%	14.40%	4	7	8	16.08	15.95	15.82	15.94	15.61	15.77	15.7	15.41
sorting and assembly machinery component 50 homolog isoform X1 [Sus scrofa]	XP_020947062.1 (+1)	52 kDa	100%	18.80%	8	11	13	16.07	16.13	16.15	16.12	16.08	16.12	16.14	16.16
chromodomain-helicase-DNA-binding protein 4 isoform X1 [Sus scrofa]	XP_020948084.1 (+3)	218 kDa	100%	2.41%	5	6	6	15.44	15.5	15.45	15.7	15.46	15.54	15.37	15.23
probable D-lactate dehydrogenase, mitochondrial [Sus scrofa]	XP_020949443.1	52 kDa	100%	14.50%	7	10	15	17.27	17.19	17.34	17.27	17.35	17.31	17.12	17.29
ubiquitin carboxyl-terminal hydrolase 14 isoform X2 [Sus scrofa]	XP_020951820.1	56 kDa	100%	17.40%	9	13	15	15.7	15.8	15.6	15.68	15.62	15.58	15.72	15.63
C-terminal-binding protein 1 isoform X1 [Sus scrofa]	XP_020956522.1 (+11)	42 kDa	100%	14.20%	6	12	16	16.52	16.55	16.55	16.5	16.5	16.61	16.56	16.57
nucleoside diphosphate kinase A [Sus scrofa]	NP_001191688.1 (+1)	17 kDa	100%	42.10%	3	9	39	16.42	16.47	16.4	16.48	16.57	16.63	16.55	16.46
glucose-6-phosphatase [Sus scrofa]	NP_001106916.1	41 kDa	100%	7.00%	3	5	15	13.24	13.36	13.29	13.6	13.44	13.43	13.55	13.51
60S ribosomal protein L11 [Sus scrofa]	NP_001001638.1	20 kDa	100%	24.70%	5	8	12	15.5	15.38	15.35	15.34	15.27	15.42	15.54	15.32
heme-binding protein 1 [Sus scrofa]	NP_001011509.1	21 kDa	100%	29.60%	5	11	15	16.7	16.59	16.52	16.68	16.43	16.31	16.4	16.37
actin-related protein 2/3 complex subunit 1B [Sus scrofa]	NP_001127828.1 (+2)	41 kDa	100%	22.00%	8	11	11	17.16	17.13	17.14	17.08	17.09	17.16	17.21	17.19
protein AMBP precursor [Sus scrofa]	NP_001157478.1	39 kDa	100%	20.20%	5	9	14	15.69	15.84	15.8	15.74	15.88	16.01	15.8	16.06
farnesyl pyrophosphate synthase precursor [Sus scrofa]	NP_001172060.1 (+4)	49 kDa	100%	9.98%	4	9	16	16.19	16.38	16.35	16.55	16.3	16.19	16.21	15.97
saposin-B-Val precursor [Sus scrofa]	NP_001185848.1 (+6)	58 kDa	100%	9.35%	6	9	15	15.42	15.4	15.41	15.39	15.21	15.29	15.4	15.33
ras GTPase-activating protein-binding protein 1 [Sus scrofa]	NP_001192334.1 (+1)	52 kDa	100%	20.00%	7	10	12	15.58	15.74	15.58	15.63	15.5	15.62	15.61	15.41
UPF0568 protein C14orf166 homolog [Sus scrofa]	NP_001230423.1	28 kDa	100%	28.70%	6	13	16	16.42	16.37	16.48	16.51	16.54	16.49	16.47	16.55
creatine kinase B-type [Sus scrofa]	NP_001230504.1 (+1)	43 kDa	100%	22.80%	7	11	14	16.18	16.18	16.33	16.21	15.97	16.49	15.86	16.24
ras-related C3 botulinum toxin substrate 1 [Sus scrofa]	NP_001230514.1 (+1)	21 kDa	100%	24.50%	5	9	15	16.4	16.34	16.35	16.36	16.33	16.38	16.43	16.38
ras-related protein Rab-8A [Sus scrofa]	NP_001230731.1	24 kDa	100%	42.00%	6	10	32	16.29	16.3	16.33	16.3	16.22	16.4	16.33	16.41
glutaredoxin-3 [Sus scrofa]	NP_001230825.1	37 kDa	100%	16.50%	6	10	13	16.72	16.74	16.82	16.86	16.76	16.74	16.75	16.7
COP9 signalosome complex subunit 3 [Sus scrofa]	NP_001231078.1	48 kDa	100%	15.40%	6	11	13	16.32	16.37	16.3	16.35	16.21	16.29	16.31	16.33
40S ribosomal protein S13 [Sus scrofa]	NP_001231758.1	17 kDa	100%	36.40%	7	9	15	16.25	16.44	16.02	16.18	16.08	16.05	16.1	16.08
prefoldin subunit 3 [Sus scrofa]	NP_001231909.1 (+1)	22 kDa	100%	29.90%	7	11	12	16.39	16.48	16.46	16.45	16.46	16.43	16.52	16.42
serine/threonine-protein kinase OSR1 [Sus scrofa]	NP_001302601.1 (+2)	58 kDa	100%	14.20%	7	10	11	15.31	15.16	15.12	15.3	15.19	15.17	15.26	15.17
m7GpppX diphosphatase [Sus scrofa]	NP_998955.1	39 kDa	100%	17.50%	6	8	11	17.06	17.05	17.13	16.91	17.05	17.13	17.21	17.22
glutathione hydrolase 1 proenzyme [Sus scrofa]	NP_999195.1 (+5)	61 kDa	100%	15.30%	8	10	11	16.52	16.41	16.22	16.4	16.42	16.23	16.45	16.65
serine/threonine-protein phosphatase PP1-beta catalytic subunit [Sus scrofa]	NP_999349.1 (+2)	37 kDa	100%	19.00%	6	9	12	16.22	16.25	16.17	16.24	16.16	16.1	16.29	16.26
lupus La protein [Sus scrofa]	XP_001925033.2 (+1)	47 kDa	100%	13.70%	6	11	13	17.12	17.43	17.02	17.23	17.13	17.23	17.21	17.04
nuclear pore complex protein Nup153 isoform X1 [Sus scrofa]	XP_001926686.1 (+1)	154 kDa	100%	9.02%	11	14	15	15.62	15.67	15.64	15.68	15.61	15.65	15.64	15.74
protein DEK [Sus scrofa]	XP_001927944.1 (+2)	43 kDa	100%	13.60%	5	10	15	16.12	16.05	16.13	16.07	16.16	16.11	16.14	16.03
vacuolar protein sorting-associated protein 4B [Sus scrofa]	XP_003121747.3	49 kDa	100%	16.00%	7	12	14	16.14	16.24	16.14	16.24	16.24	16.13	16.19	16.15
mitochondrial import inner membrane translocase subunit TIM44 [Sus scrofa]	XP_003123248.1	52 kDa	100%	20.70%	8	11	13	16.48	16.38	16.54	16.58	16.46	16.46	16.54	16.52
procollagen galactosyltransferase 1 [Sus scrofa]	XP_003123541.1	72 kDa	100%	12.40%	7	8	10	15.65	15.59	15.56	15.54	15.51	15.56	15.52	15.65
transmembrane emp24 domain-containing protein 9 [Sus scrofa]	XP_003123722.1	27 kDa	100%	20.90%	5	9	13	15.92	15.92	15.86	15.86	16.08	16.23	16.14	16.05
histidine--tRNA ligase, cytoplasmic isoform X2 [Sus scrofa]	XP_003124081.1	57 kDa	100%	15.90%	8	11	14	16.61	16.56	16.58	16.62	16.49	16.37	16.55	16.22
N-acetyl-D-glucosamine kinase isoform X1 [Sus scrofa]	XP_003125091.3	37 kDa	100%	26.70%	9	12	14	16.97	16.88	16.85	16.9	16.81	16.75	16.85	16.9
SAP domain-containing ribonucleoprotein [Sus scrofa]	XP_003126304.1	24 kDa	100%	34.30%	6	12	16	16.69	16.69	16.77	16.71	16.74	16.73	16.78	16.83
NADH dehydrogenase [ubiquinone] 1 alpha subcomplex subunit 9, mitochondrial [Sus scrofa]	XP_003126608.2	43 kDa	100%	16.20%	7	14	14	16.21	16.2	15.85	16.05	16.05	15.97	15.85	16.1
eukaryotic translation initiation factor 3 subunit K isoform X2 [Sus scrofa]	XP_003127167.2 (+1)	25 kDa	100%	24.30%	5	8	11	16.37	16.32	16.33	16.62	16.46	16.5	16.48	16.35
serine/threonine-protein phosphatase 5 [Sus scrofa]	XP_003127282.4	57 kDa	100%	13.40%	8	9	13	15.78	15.8	15.73	15.76	15.59	15.76	15.72	15.82
interferon-induced protein 44-like isoform X2 [Sus scrofa]	XP_003127967.3 (+2)	41 kDa	100%	21.10%	8	13	15	16.55	16.57	16.49	16.63	16.2	16.32	16.15	16.56
plasminogen activator inhibitor 1 RNA-binding protein isoform X4 [Sus scrofa]	XP_003127982.1 (+3)	42 kDa	100%	15.80%	6	11	14	16.49	16.59	16.57	16.63	16.49	16.52	16.54	16.62
probable ATP-dependent RNA helicase DDX6 isoform X1 [Sus scrofa]	XP_003129962.1 (+4)	54 kDa	100%	14.30%	7	12	13	15.4	15.31	15.34	15.27	15.29	15.36	15.3	15.39
mitochondrial-processing peptidase subunit beta [Sus scrofa]	XP_003130289.1	54 kDa	100%	21.90%	8	11	16	16.33	16.29	16.27	16.33	16.38	16.4	16.57	16.44
choline-phosphate cytidylyltransferase A isoform X1 [Sus scrofa]	XP_003132661.1 (+3)	42 kDa	100%	14.80%	5	10	13	15.74	15.65	15.64	15.7	15.57	15.57	15.63	15.66
superkiller viralicidic activity 2-like 2 [Sus scrofa]	XP_003134012.3	118 kDa	100%	7.77%	9	12	13	16.05	16.02	16.06	16.08	16.03	16.04	16.06	16.06
biglycan isoform X2 [Sus scrofa]	XP_003135523.1 (+1)	41 kDa	100%	22.20%	7	11	16	16.77	16.7	16.91	17.18	16.9	17.14	17	17.02
HCLS1-binding protein 3 isoform X1 [Sus scrofa]	XP_003354961.3 (+1)	44 kDa	100%	21.10%	8	12	15	16.51	16.53	16.49	16.48	16.44	16.46	16.38	16.43
ras-related protein R-Ras [Sus scrofa]	XP_003356046.1	24 kDa	100%	27.10%	5	10	14	14.93	14.74	14.77	14.95	15.05	15.27	15.19	14.97
desmoglein-2 [Sus scrofa]	XP_003356440.1	123 kDa	100%	8.76%	8	9	10	15.8	15.66	15.72	15.72	15.52	15.58	15.67	15.66
polymerase delta-interacting protein 2 [Sus scrofa]	XP_003358222.2	42 kDa	100%	32.10%	10	13	15	16.43	16.4	16.45	16.43	16.36	16.41	16.53	16.58
CD166 antigen isoform X1 [Sus scrofa]	XP_003358875.3 (+3)	65 kDa	100%	8.40%	6	11	12	16.74	16.9	16.94	17.02	16.86	16.68	16.59	16.74
splicing factor 3A subunit 1 [Sus scrofa]	XP_003483500.1	89 kDa	100%	8.58%	7	10	12	16.37	16.38	16.41	16.44	16.39	16.47	16.47	16.55
60S ribosomal protein L8 [Sus scrofa]	XP_005655354.1	28 kDa	100%	22.60%	6	8	9	16	16.5	15.95	15.98	15.86	15.77	15.75	15.81
UDP-glucuronosyltransferase 2A3 isoform X1 [Sus scrofa]	XP_005656566.2	61 kDa	100%	7.45%	3	8	18	16.92	17.13	16.82	16.84	16.42	16.59	16.68	16.79
ubiquitin-associated protein 2-like isoform X3 [Sus scrofa]	XP_005663438.1 (+10)	119 kDa	100%	7.65%	7	11	12	15.99	15.97	15.93	16.1	15.98	16	15.99	16.01
band 3 anion transport protein isoform X1 [Sus scrofa]	XP_005668813.2 (+1)	104 kDa	100%	4.65%	5	8	12	16.55	16.09	16.45	16.46	17.48	17.27	17.46	17.49
translin isoform X1 [Sus scrofa]	XP_005671695.2	26 kDa	100%	21.50%	6	8	11	16.04	16.07	16	16.07	16.02	16.07	16.03	15.98
tyrosine-protein phosphatase non-receptor type 11 isoform X1 [Sus scrofa]	XP_013845815.1 (+4)	68 kDa	100%	14.60%	9	11	11	16.35	16.37	16.29	16.41	16.24	16.38	16.35	16.42
phosphorylase b kinase regulatory subunit beta isoform X2 [Sus scrofa]	XP_013853732.2 (+5)	125 kDa	100%	7.89%	8	10	10	15.9	15.83	15.84	15.94	15.85	15.84	15.77	15.74
interferon-induced very large GTPase 1-like [Sus scrofa]	XP_020917982.1 (+3)	279 kDa	100%	3.91%	11	12	13	16.09	16.03	15.8	16.02	15.92	15.89	16.04	16.03
LOW QUALITY PROTEIN: torsin-1A-interacting protein 1 [Sus scrofa]	XP_020919403.1	67 kDa	100%	20.00%	9	11	15	15.72	15.77	15.77	15.73	15.73	15.84	15.73	15.93
fibronectin type-III domain-containing protein 3A isoform X1 [Sus scrofa]	XP_020920984.1 (+5)	132 kDa	100%	7.07%	9	13	15	15.83	15.93	15.87	15.91	15.98	16.16	16.08	16.09
FERM, RhoGEF and pleckstrin domain-containing protein 1 isoform X1 [Sus scrofa]	XP_020921033.1 (+2)	119 kDa	100%	11.00%	10	13	15	16.27	16.21	16.14	16.17	16.06	16.19	16.15	16.15
paraspeckle component 1 isoform X1 [Sus scrofa]	XP_020921077.1	58 kDa	100%	14.00%	7	11	14	16.95	16.89	16.85	17.01	16.91	16.89	16.93	17
nuclear protein localization protein 4 homolog [Sus scrofa]	XP_020922135.1	68 kDa	100%	16.80%	9	12	13	16.04	16.13	16.07	16.08	15.96	15.98	16.05	16.03
flotillin-2 isoform X1 [Sus scrofa]	XP_020923155.1 (+5)	47 kDa	100%	21.00%	8	11	12	16.23	16.15	16.25	16.35	16.3	16.23	16.28	16.38
mitochondrial 2-oxoglutarate/malate carrier protein isoform X1 [Sus scrofa]	XP_020923425.1	34 kDa	100%	22.60%	6	11	15	16.92	16.94	16.97	17	16.82	16.88	16.9	16.98
phosphoribosyl pyrophosphate synthase-associated protein 2 isoform X1 [Sus scrofa]	XP_020923630.1 (+5)	41 kDa	100%	15.20%	7	11	14	16.76	16.82	16.7	16.75	16.6	16.65	16.73	16.7
protein flightless-1 homolog isoform X1 [Sus scrofa]	XP_020923641.1 (+1)	144 kDa	100%	7.64%	10	13	14	16.53	16.53	16.49	16.54	16.31	16.38	16.39	16.33
protein SEC13 homolog [Sus scrofa]	XP_020924979.1	36 kDa	100%	24.50%	5	6	15	13.42	13.4	13.38	13.41	13.52	13.46	13.53	13.56
disks large homolog 1 isoform X1 [Sus scrofa]	XP_020925751.1 (+17)	105 kDa	100%	9.05%	8	10	13	16.05	16.08	16.04	16.1	16	16.09	16.04	16.15
ATP synthase-coupling factor 6, mitochondrial [Sus scrofa]	XP_020927102.1 (+5)	12 kDa	100%	44.40%	4	9	11	15.75	15.68	16	15.86	15.95	15.76	15.86	15.91
laminin subunit alpha-5 isoform X1 [Sus scrofa]	XP_020933876.1 (+1)	401 kDa	100%	3.06%	10	11	11	16.32	16.2	16.38	16.52	16.29	16.52	16.37	16.4
extended synaptotagmin-2 isoform X1 [Sus scrofa]	XP_020934687.1 (+2)	100 kDa	100%	8.46%	7	10	13	16.3	16.3	16.25	16.27	16.14	16.39	16.3	16.22
ribonuclease inhibitor isoform X3 [Sus scrofa]	XP_020938200.1 (+2)	49 kDa	100%	20.00%	8	11	15	17.02	16.92	16.93	16.93	16.94	16.98	17.03	17
LOW QUALITY PROTEIN: transforming growth factor-beta-induced protein ig-h3 [Sus scrofa]	XP_020940443.1	74 kDa	100%	12.30%	8	12	14	16.43	16.33	16.48	16.54	16.27	16.33	16.39	16.47
exportin-1 isoform X1 [Sus scrofa]	XP_020943143.1	123 kDa	100%	8.96%	9	14	16	15.78	15.75	15.77	15.8	15.79	15.75	15.78	15.77
ectonucleotide pyrophosphatase/phosphodiesterase family member 1 isoform X1 [Sus scrofa]	XP_020943592.1 (+1)	105 kDa	100%	8.32%	8	11	13	15.94	16.02	15.89	15.98	15.77	15.86	15.87	16
malonyl-CoA decarboxylase, mitochondrial isoform X1 [Sus scrofa]	XP_020949399.1 (+1)	56 kDa	100%	19.00%	8	13	13	16.08	16.09	16.11	16.19	16.09	16.08	16.08	16.16
IST1 homolog isoform X1 [Sus scrofa]	XP_020949508.1 (+2)	40 kDa	100%	18.70%	7	11	13	16.87	16.85	16.87	17.04	16.88	16.82	16.8	16.88
chloride intracellular channel protein 4 [Sus scrofa]	XP_020951248.1	29 kDa	100%	17.80%	4	8	11	16.77	16.81	16.77	16.77	16.75	16.72	16.56	16.74
LOW QUALITY PROTEIN: nuclease-sensitive element-binding protein 1 [Sus scrofa]	XP_020952581.1	36 kDa	100%	18.50%	3	8	14	15.2	15.29	15.17	15.37	15.16	15.14	15.1	15.12
acyl-coenzyme A thioesterase 4-like [Sus scrofa]	XP_020955154.1	53 kDa	100%	11.20%	5	7	11	16.48	16.63	16.47	16.6	16.37	16.44	16.58	16.64
ran-specific GTPase-activating protein [Sus scrofa]	NP_001171999.1 (+1)	24 kDa	100%	16.50%	4	9	15	16.03	16.04	16.06	16	16.05	16.06	16.06	15.94
cytochrome P450 3A46 [Sus scrofa]	NP_001128296.1	57 kDa	100%	27.80%	4	6	43	16.6	16.31	16.4	16.17	16.12	16.21	16.69	16.17
UDP glucuronosyltransferase 1 family, polypeptide A6 precursor [Sus scrofa]	NP_001265679.1	59 kDa	100%	18.60%	3	8	81	16.73	16.54	16.83	16.53	16.33	16.17	16.35	16.49
small nuclear ribonucleoprotein Sm D3 [Sus scrofa]	NP_001230355.1 (+2)	14 kDa	100%	20.60%	3	6	12	15.83	15.83	15.86	15.88	15.95	15.95	15.91	15.92
diablo homolog, mitochondrial [Sus scrofa]	NP_001177145.1	27 kDa	100%	11.80%	3	9	14	16.46	16.56	16.62	16.54	16.42	16.42	16.47	16.52
60S ribosomal protein L38 [Sus scrofa]	XP_003358038.1 (+2)	8 kDa	100%	24.30%	2	5	16	17.14	17.23	17.05	17.22	17.15	17.19	17.16	17.08
complement C5a anaphylatoxin precursor [Sus scrofa]	NP_001001646.1 (+1)	189 kDa	100%	4.29%	8	11	12	16.32	16.33	16.3	16.37	16.16	16.26	16.41	16.37
fibrillin-1 precursor [Sus scrofa]	NP_001001771.1	313 kDa	100%	1.36%	5	6	9	17.1	17.06	17.37	17.23	17.27	17.05	16.74	16.66
proteasome subunit beta type-9 [Sus scrofa]	NP_001033050.1	23 kDa	100%	21.00%	4	9	14	16.34	16.02	16.1	16.23	16.06	16.21	16.54	16.23
porphobilinogen deaminase [Sus scrofa]	NP_001090881.1 (+4)	39 kDa	100%	17.20%	7	10	14	16.55	16.52	16.53	16.51	16.54	16.51	16.56	16.57
MICOS complex subunit MIC13 precursor [Sus scrofa]	NP_001090932.1	13 kDa	100%	36.40%	5	9	15	16.11	16.13	16.21	16.3	16.24	16.23	16.19	16.31
helicase SKI2W [Sus scrofa]	NP_001095287.1	138 kDa	100%	6.74%	8	8	8	17.4	17.44	17.33	17.39	17.17	17.15	17.22	17.26
stromal interaction molecule 1 precursor [Sus scrofa]	NP_001124446.1 (+4)	77 kDa	100%	14.90%	9	13	14	17.01	17.06	16.93	17.16	16.91	17.03	16.99	16.99
ubiquitin carboxyl-terminal hydrolase 7 [Sus scrofa]	NP_001129152.1	129 kDa	100%	5.44%	6	9	11	14.74	14.69	14.62	14.72	14.7	14.8	14.72	14.72
acetyl-coenzyme A synthetase, cytoplasmic [Sus scrofa]	NP_001137167.1 (+1)	79 kDa	100%	7.70%	5	8	11	16.94	16.75	16.69	16.65	16.32	16.62	16.37	16.12
5'-AMP-activated protein kinase catalytic subunit alpha-1 [Sus scrofa]	NP_001161105.1	63 kDa	100%	15.80%	9	10	12	16.37	16.38	16.37	16.4	16.34	16.37	16.34	16.35
A-kinase anchor protein 2 [Sus scrofa]	NP_001191110.1 (+6)	84 kDa	100%	11.30%	7	9	9	15.84	15.66	15.76	15.78	15.74	15.79	15.82	15.82
inter-alpha-trypsin inhibitor heavy chain H3 precursor [Sus scrofa]	NP_001193278.1 (+3)	99 kDa	100%	11.40%	8	13	13	16.05	15.96	16.01	16.12	15.85	15.89	15.98	16
coiled-coil and C2 domain-containing protein 1A [Sus scrofa]	NP_001229960.1 (+2)	104 kDa	100%	11.80%	10	13	13	15.8	15.84	15.78	15.84	15.63	15.67	15.7	15.81
transcription elongation factor A protein 1 [Sus scrofa]	NP_001230609.1 (+1)	34 kDa	100%	13.30%	4	7	10	16.4	16.35	16.4	16.33	16.52	16.49	16.44	16.55
oxygen-dependent coproporphyrinogen-III oxidase, mitochondrial [Sus scrofa]	NP_001230773.1	49 kDa	100%	21.10%	8	11	15	15.95	15.79	15.88	15.89	15.93	15.72	15.9	15.76
mitochondrial import receptor subunit TOM40 homolog [Sus scrofa]	NP_001302677.1 (+1)	38 kDa	100%	12.50%	4	12	15	15.86	15.9	15.89	15.8	15.82	15.85	15.98	15.93
splicing factor U2AF 65 kDa subunit [Sus scrofa]	NP_001302733.1 (+1)	53 kDa	100%	14.40%	6	10	12	15.62	15.48	15.43	15.69	15.65	15.53	15.65	15.49
CD2-associated protein [Sus scrofa]	NP_001304012.1 (+2)	71 kDa	100%	11.10%	7	11	13	16.06	16.11	16.22	16.19	16.01	15.98	16.13	15.94
signal transducer and activator of transcription 2 [Sus scrofa]	NP_999054.1	99 kDa	100%	10.90%	8	10	12	15.28	15.34	15.25	15.25	14.97	15.08	15.08	15.12
beta-hexosaminidase subunit beta precursor [Sus scrofa]	NP_999086.2	62 kDa	100%	9.85%	6	9	10	16.74	16.41	16.44	16.54	16.44	16.42	16.46	16.61
epidermal growth factor receptor precursor [Sus scrofa]	NP_999172.1	134 kDa	100%	8.27%	9	12	12	16.15	15.99	15.96	16	15.98	16.32	16.1	16.04
iodotyrosine deiodinase 1 precursor [Sus scrofa]	NP_999581.1 (+1)	33 kDa	100%	14.20%	5	10	14	15.8	15.82	16.26	16.07	15.88	16.05	16.03	15.84
proteasome subunit beta type-5 [Sus scrofa]	XP_001924480.2	30 kDa	100%	25.10%	7	12	15	16.05	16.26	16.28	16.17	16.12	15.94	15.86	16.2
MICOS complex subunit MIC27 isoform X1 [Sus scrofa]	XP_001926000.1 (+1)	29 kDa	100%	27.60%	8	13	15	16.69	16.58	16.71	16.7	16.66	16.66	16.7	16.73
eukaryotic translation initiation factor 3 subunit J [Sus scrofa]	XP_003121581.3	29 kDa	100%	20.70%	4	6	14	14.71	14.67	14.75	14.76	14.69	14.76	14.79	14.81
protein lin-7 homolog C [Sus scrofa]	XP_003122952.1	22 kDa	100%	23.40%	4	8	12	16.05	16.06	16.05	16.09	16.06	16.11	16.04	16.14
LOW QUALITY PROTEIN: protein phosphatase 1B [Sus scrofa]	XP_003125227.2	53 kDa	100%	22.10%	8	12	14	16.62	16.57	16.63	16.67	16.53	16.55	16.5	16.65
cysteine-rich with EGF-like domain protein 2 [Sus scrofa]	XP_003126831.4	38 kDa	100%	10.20%	4	8	12	15.33	15.66	15.19	15.3	16.24	16.74	16.51	16.28
zinc finger protein ZPR1 [Sus scrofa]	XP_003129923.1	51 kDa	100%	22.40%	8	12	14	15.36	15.32	15.32	15.34	15.35	15.39	15.45	15.46
40S ribosomal protein S25 [Sus scrofa]	XP_003129967.1 (+1)	14 kDa	100%	28.00%	4	8	14	17.51	17.81	17.41	17.55	17.5	17.48	17.48	17.42
rab3 GTPase-activating protein non-catalytic subunit isoform X1 [Sus scrofa]	XP_003130554.2	155 kDa	100%	7.11%	11	12	12	16.12	16.14	15.96	16.05	15.9	16.03	15.97	16.12
coiled-coil domain-containing protein 22 [Sus scrofa]	XP_003135131.2	71 kDa	100%	15.30%	7	10	11	15.98	15.95	16.01	15.9	15.95	15.96	16	15.95
gap junction beta-1 protein [Sus scrofa]	XP_003135210.1 (+6)	32 kDa	100%	13.00%	5	10	13	16.74	16.77	16.8	16.86	16.98	17.04	16.96	16.9
LOW QUALITY PROTEIN: 4F2 cell-surface antigen heavy chain [Sus scrofa]	XP_003353857.2	61 kDa	100%	13.00%	7	12	15	15.7	15.64	15.57	15.7	16.31	16.45	16.11	16.18
reticulocalbin-1 [Sus scrofa]	XP_003353965.2	47 kDa	100%	13.50%	5	9	13	17.36	17.28	17.2	17.45	17.22	17.36	17.36	17.21
ras-related protein Rab-18 isoform X1 [Sus scrofa]	XP_003357800.1	23 kDa	100%	37.40%	7	11	15	16.19	16.14	16.11	16.14	16.12	16.18	16.17	16.3
homogentisate 1,2-dioxygenase [Sus scrofa]	XP_003361929.2	50 kDa	100%	15.70%	7	8	12	15.93	16.13	15.85	16.06	16.36	16.32	16.15	15.95
NADH dehydrogenase [ubiquinone] 1 beta subcomplex subunit 4 [Sus scrofa]	XP_003361930.1	15 kDa	100%	49.60%	5	7	13	16.47	16.32	16.04	16.29	16.37	16.39	16.09	16.27
26S proteasome non-ATPase regulatory subunit 12 [Sus scrofa]	XP_003483009.1	53 kDa	100%	11.40%	6	9	11	16.51	16.58	16.55	16.44	16.39	16.43	16.42	16.45
RNA-binding protein 12 [Sus scrofa]	XP_003483994.1 (+5)	97 kDa	100%	12.50%	11	12	12	16.33	16.31	16.32	16.43	16.39	16.39	16.48	16.48
N-fatty-acyl-amino acid synthase/hydrolase PM20D1 isoform X1 [Sus scrofa]	XP_005654890.3 (+1)	56 kDa	100%	17.10%	9	13	14	17.83	16.15	15.71	16.95	15.8	15.99	15.78	15.75
cytochrome P450 2E1 isoform X1 [Sus scrofa]	XP_005657566.1	47 kDa	100%	32.30%	3	8	84	16.01	16.41	16.03	16.32	15.64	15.64	15.83	15.68
PC4 and SFRS1-interacting protein isoform X1 [Sus scrofa]	XP_005660149.1	60 kDa	100%	9.06%	6	9	10	16.26	16.33	16.3	16.25	16.08	16.14	16.13	16.14
caprin-1 [Sus scrofa]	XP_005661078.1	78 kDa	100%	12.10%	8	11	14	16.41	16.54	16.44	16.56	16.4	16.38	16.41	16.41
clathrin light chain B isoform X1 [Sus scrofa]	XP_005661527.2 (+3)	25 kDa	100%	11.80%	4	7	14	16.62	16.61	16.6	16.56	16.66	16.73	16.71	16.82
28 kDa heat- and acid-stable phosphoprotein [Sus scrofa]	XP_005661932.1	21 kDa	100%	22.00%	5	9	14	16.51	16.49	16.47	16.47	16.39	16.45	16.5	16.46
reticulon-4 isoform X1 [Sus scrofa]	XP_005662597.1 (+1)	130 kDa	100%	3.75%	4	6	12	16.89	16.85	16.71	16.83	16.76	16.82	16.89	17
LOW QUALITY PROTEIN: Golgi apparatus protein 1 [Sus scrofa]	XP_005664408.2	136 kDa	100%	6.52%	9	12	13	16	16.09	15.92	16.04	15.97	16.05	16.05	16.06
aldehyde dehydrogenase family 16 member A1 isoform X4 [Sus scrofa]	XP_005664790.2 (+7)	92 kDa	100%	11.00%	7	12	12	16.43	16.42	16.4	16.42	16.32	16.27	16.3	16.32
mth938 domain-containing protein [Sus scrofa]	XP_005667226.2	13 kDa	100%	49.20%	6	11	13	16.33	16.54	16.35	16.55	16.34	16.33	16.41	16.36
LOW QUALITY PROTEIN: 5'-3' exoribonuclease 2 [Sus scrofa]	XP_005672806.2	108 kDa	100%	8.00%	7	7	7	16.42	16.36	16.43	16.4	16.32	16.31	16.4	16.35
GMP synthase [glutamine-hydrolyzing] isoform X2 [Sus scrofa]	XP_013837609.2 (+1)	77 kDa	100%	14.00%	9	11	12	16.15	16.22	16.18	16.14	16.11	16.18	16.23	16.15
protein FAM114A2 [Sus scrofa]	XP_013840357.2 (+1)	51 kDa	100%	8.15%	4	4	7	16.51	16.25	16.25	16.1	16.31	16.44	16.5	16.47
exportin-7 isoform X1 [Sus scrofa]	XP_013845711.1 (+2)	125 kDa	100%	7.47%	9	9	12	16.41	16.44	16.38	16.39	16.28	16.35	16.37	16.37
25-hydroxycholesterol 7-alpha-hydroxylase-like isoform X2 [Sus scrofa]	XP_013846859.1 (+1)	55 kDa	100%	21.00%	10	14	14	16.77	16.82	16.71	16.68	16.42	16.54	16.5	16.36
LOW QUALITY PROTEIN: nuclear pore complex protein Nup98-Nup96 [Sus scrofa]	XP_020918086.1	196 kDa	100%	5.61%	9	11	11	15.86	15.75	15.78	15.84	15.83	15.84	15.9	15.98
serine/threonine-protein kinase 24 isoform X1 [Sus scrofa]	XP_020921039.1	48 kDa	100%	15.90%	6	10	11	16.21	16.18	16.16	16.29	16.29	16.24	16.21	16.31
hepatocyte growth factor-regulated tyrosine kinase substrate isoform X2 [Sus scrofa]	XP_020922096.1	102 kDa	100%	7.59%	8	12	13	16.51	16.43	16.46	16.45	16.32	16.35	16.41	16.37
rab GTPase-binding effector protein 1 isoform X5 [Sus scrofa]	XP_020923393.1 (+2)	103 kDa	100%	12.60%	10	12	12	15.14	15.07	15.08	15.2	15	15.02	15.02	15.14
G-protein coupled receptor family C group 5 member C, partial [Sus scrofa]	XP_020923731.1	70 kDa	100%	13.80%	7	13	15	16.25	16.28	16.25	16.32	16.26	16.08	16.17	16.34
inhibitor of carbonic anhydrase isoform X1 [Sus scrofa]	XP_020924179.1	78 kDa	100%	16.50%	6	10	26	15.84	15.92	15.77	15.93	16.02	16	16.12	15.98
LOW QUALITY PROTEIN: carbonyl reductase [NADPH] 1-like [Sus scrofa]	XP_020926619.1	34 kDa	100%	29.70%	6	9	30	15.89	16.07	15.89	16.54	15.82	15.84	15.93	16.64
60S ribosomal protein L7a [Sus scrofa]	XP_020926795.1	30 kDa	100%	24.40%	8	12	15	15.96	16.31	15.88	15.98	15.89	15.72	15.73	15.64
LOW QUALITY PROTEIN: cytoplasmic FMR1-interacting protein 1 [Sus scrofa]	XP_020931266.1	145 kDa	100%	2.55%	3	4	4	16.11	15.97	15.95	16	15.78	16.05	15.97	15.94
dnaJ homolog subfamily C member 10 [Sus scrofa]	XP_020931971.1 (+2)	91 kDa	100%	13.50%	11	11	12	16.28	16.29	16.13	16.28	16.59	16.82	16.79	16.73
DNA topoisomerase 1 [Sus scrofa]	XP_020934054.1	91 kDa	100%	8.84%	7	8	9	15.69	15.83	15.56	15.74	15.79	15.81	15.77	15.69
UDP-N-acetylhexosamine pyrophosphorylase-like protein 1 [Sus scrofa]	XP_020936714.1	56 kDa	100%	19.20%	7	10	15	16.55	16.39	16.55	16.44	16.47	16.42	16.5	16.53
target of Myb protein 1 isoform X1 [Sus scrofa]	XP_020937145.1 (+3)	56 kDa	100%	16.20%	7	10	11	16.12	15.92	16.06	16.05	15.78	15.79	15.85	15.89
perilipin-3 isoform X1 [Sus scrofa]	XP_020937666.1 (+4)	48 kDa	100%	14.10%	6	10	12	16.33	16.32	16.5	16.26	16.43	16.29	16.33	16.41
UMP-CMP kinase 2, mitochondrial [Sus scrofa]	XP_020943566.1	49 kDa	100%	20.00%	8	12	14	16.5	16.45	16.34	16.51	16.45	16.4	16.49	16.43
metastasis suppressor protein 1 isoform X1 [Sus scrofa]	XP_020944602.1 (+7)	86 kDa	100%	10.70%	8	12	13	16.07	16.02	15.88	16.04	16.07	16.07	16.04	16.15
probable ATP-dependent RNA helicase DDX23 [Sus scrofa]	XP_020947246.1	96 kDa	100%	8.05%	7	11	11	16.06	16.09	16.07	16.06	16.05	16.05	16.09	16.01
leucine-rich repeat-containing protein 47 [Sus scrofa]	XP_020950890.1	64 kDa	100%	13.90%	8	10	13	16.28	16.23	16.22	16.27	16.13	16.16	16.2	16.28
gamma-soluble NSF attachment protein [Sus scrofa]	XP_020951710.1	35 kDa	100%	23.20%	7	11	12	16.81	16.8	16.72	16.78	16.75	16.75	16.82	16.85
NEDD8-conjugating enzyme Ubc12 [Sus scrofa]	XP_020953078.1	21 kDa	100%	26.80%	5	7	11	16.19	16.15	16.13	16.19	16.11	16.13	16.06	16.18
LOW QUALITY PROTEIN: SUMO-activating enzyme subunit 2 [Sus scrofa]	XP_020953198.1	73 kDa	100%	8.35%	6	9	10	17.33	17.34	17.32	17.34	17.4	17.36	17.35	17.3
LOW QUALITY PROTEIN: signal recognition particle subunit SRP72 [Sus scrofa]	XP_020956195.1	74 kDa	100%	18.00%	10	14	15	16.28	16.21	16.22	16.29	16.17	16.21	16.26	16.24
lipopolysaccharide-responsive and beige-like anchor protein isoform X1 [Sus scrofa]	XP_020956295.1 (+3)	318 kDa	100%	3.25%	9	10	10	15.65	15.52	15.52	15.49	15.49	15.53	15.61	15.59
60S ribosomal protein L9 [Sus scrofa]	NP_001230410.1 (+1)	22 kDa	100%	9.38%	3	5	12	16.01	16.17	16.06	15.95	15.91	16.23	16.07	15.95
RNA-binding region containing protein 2-like [Sus scrofa]	NP_001171377.1 (+2)	16 kDa	100%	13.20%	3	8	14	16.85	16.56	17.03	16.86	17.34	17.58	17.95	18.07
transmembrane protein 205 isoform X2 [Sus scrofa]	XP_003123222.1 (+2)	21 kDa	100%	15.90%	2	5	12	15.84	15.98	15.69	15.76	15.62	15.75	15.68	15.68
6.8 kDa mitochondrial proteolipid [Sus scrofa]	XP_003128804.1	7 kDa	100%	30.00%	2	5	12	17.35	17.21	17.3	17.1	17.11	17.32	17.37	17.61
GTPase NRas precursor [Sus scrofa]	NP_001038002.1	21 kDa	100%	34.90%	7	11	12	15.15	15.14	15.17	15.12	15.12	15.1	15.19	15.16
60S ribosomal protein L10 [Sus scrofa]	NP_001038008.1	25 kDa	100%	19.20%	4	6	10	16.34	16.7	16.29	16.44	16.37	16.31	16.29	16.1
hematological and neurological expressed 1-like protein [Sus scrofa]	NP_001041535.1	20 kDa	100%	35.60%	5	10	12	15.65	15.68	15.51	15.83	15.53	15.55	15.53	15.47
F-actin-capping protein subunit alpha-1 [Sus scrofa]	NP_001090923.1	33 kDa	100%	28.70%	5	9	13	15.6	15.39	15.5	15.62	15.56	15.45	15.53	15.45
basigin precursor [Sus scrofa]	NP_001116558.1 (+1)	29 kDa	100%	24.50%	6	11	13	15.83	15.78	15.87	15.81	15.9	15.89	15.84	15.86
hsp90 co-chaperone Cdc37 [Sus scrofa]	NP_001116568.1 (+1)	44 kDa	100%	9.21%	4	9	12	17.1	17.15	17.2	17.13	17.06	17.1	17.11	17.19
fascin [Sus scrofa]	NP_001139772.1	55 kDa	100%	17.40%	9	12	12	17	16.58	16.8	16.87	16.56	16.63	16.96	16.59
cysteine dioxygenase type 1 [Sus scrofa]	NP_001161115.1	23 kDa	100%	27.00%	5	9	15	16.16	16.28	16.08	16.19	16.83	16.99	16.8	17.01
endophilin-B1 [Sus scrofa]	NP_001161893.1 (+3)	41 kDa	100%	19.20%	9	11	11	16.29	16.12	16.12	16.17	16.2	16.1	16.15	16.17
c-src tyrosine kinase [Sus scrofa]	NP_001177102.1 (+1)	51 kDa	100%	10.20%	5	8	10	16.28	16.27	16.33	16.39	16.14	16.19	16.21	16.16
15-hydroxyprostaglandin dehydrogenase [NAD(+)] [Sus scrofa]	NP_001177177.1	29 kDa	100%	25.20%	6	8	12	16.56	16.55	16.5	16.31	16.41	16.15	16.52	16.41
protein ABHD16A [Sus scrofa]	NP_001182255.1	63 kDa	100%	12.90%	7	10	10	15.73	15.75	15.68	15.79	15.65	15.79	15.67	15.79
ankyrin repeat and KH domain-containing protein 1 [Sus scrofa]	NP_001190196.1	269 kDa	100%	2.87%	6	7	7	16.11	16.1	16.04	16.07	16.01	16.01	16.14	16.18
NLR family member X1 [Sus scrofa]	NP_001191698.1 (+4)	108 kDa	100%	8.10%	7	8	11	16.64	16.28	16.43	16.65	16.44	16.5	16.33	16.68
ubiquitin-conjugating enzyme E2 variant 2 [Sus scrofa]	NP_001230320.1	16 kDa	100%	26.20%	5	8	11	17.7	17.79	17.58	17.7	17.66	17.71	17.74	17.74
cytoplasmic dynein 1 light intermediate chain 2 [Sus scrofa]	NP_001230549.1	54 kDa	100%	16.30%	8	9	10	15.86	15.91	15.96	15.77	15.77	15.83	15.82	15.91
small nuclear ribonucleoprotein Sm D2 [Sus scrofa]	NP_001230582.1 (+1)	14 kDa	100%	36.40%	4	9	14	16.15	16.03	16.02	16.16	16.06	16.11	16.17	16.23
small nuclear ribonucleoprotein-associated protein N [Sus scrofa]	NP_001230628.1 (+18)	25 kDa	100%	18.80%	5	9	11	16.78	16.93	16.66	16.64	16.7	16.66	16.71	16.75
calmin (calponin-like, transmembrane) [Sus scrofa]	NP_001230811.1	111 kDa	100%	9.93%	8	11	11	16.21	16.26	16.19	16.26	16.21	16.31	16.21	16.5
trans-2-enoyl-CoA reductase, mitochondrial [Sus scrofa]	NP_001231011.1	41 kDa	100%	16.30%	5	8	11	16.46	16.45	16.46	16.47	16.28	16.44	16.5	16.52
thioredoxin-like protein 1 [Sus scrofa]	NP_001231205.1 (+1)	32 kDa	100%	17.60%	4	7	12	16.13	16.13	16.21	16.17	16.15	16.13	16.13	16
tumor protein D52 [Sus scrofa]	NP_001231316.1 (+2)	20 kDa	100%	34.80%	8	13	14	16.27	16.42	16.49	16.34	16.28	16.17	16.13	16.29
small glutamine-rich tetratricopeptide repeat-containing protein alpha [Sus scrofa]	NP_001231321.1 (+2)	34 kDa	100%	19.50%	6	10	12	16.29	16.33	16.44	16.43	16.26	16.38	16.38	16.37
proteasome subunit beta type-4 [Sus scrofa]	NP_001231384.1	29 kDa	100%	12.90%	3	8	13	16.94	16.82	16.87	16.78	16.68	16.71	16.75	16.78
sulfite oxidase, mitochondrial [Sus scrofa]	NP_001231427.1 (+2)	60 kDa	100%	19.30%	9	11	14	16.57	16.41	16.46	16.49	16.68	16.61	16.62	16.78
dual specificity mitogen-activated protein kinase kinase 2 [Sus scrofa]	NP_001231479.1	44 kDa	100%	11.50%	6	8	10	16.29	16.27	16.33	16.23	16.19	16.21	16.15	16.15
DNA topoisomerase 2-beta [Sus scrofa]	NP_001245315.1	182 kDa	100%	5.27%	8	11	11	15.72	15.69	15.66	15.71	15.65	15.8	15.77	15.58
lambda-crystallin homolog [Sus scrofa]	NP_999046.1	35 kDa	100%	24.50%	7	10	12	17.17	17.14	17.21	17	17.1	16.97	16.98	17.05
proteasome subunit beta type-8 [Sus scrofa]	NP_999100.2	31 kDa	100%	21.00%	5	9	12	17.14	17.08	17.03	17.11	17.05	17.08	17.22	17.07
calpain small subunit 1 [Sus scrofa]	NP_999483.1	28 kDa	100%	16.90%	4	6	14	16.72	16.75	16.75	16.66	16.6	16.67	16.79	16.77
phospholipid hydroperoxide glutathione peroxidase precursor [Sus scrofa]	NP_999572.1	22 kDa	100%	28.90%	5	10	13	16.09	16.09	16.18	16.11	16.29	16.26	16.31	16.27
ATP-binding cassette sub-family B member 7, mitochondrial isoform X1 [Sus scrofa]	XP_001928754.2 (+1)	83 kDa	100%	7.31%	5	7	10	15.47	15.47	15.54	15.43	15.49	15.5	15.51	15.56
endophilin-A2 isoform X2 [Sus scrofa]	XP_003123114.1	42 kDa	100%	24.10%	9	11	14	17.2	17.31	17.26	17.23	17.18	17.2	17.24	17.24
isochorismatase domain-containing protein 1 [Sus scrofa]	XP_003123949.1	32 kDa	100%	21.90%	7	11	13	16.13	16.13	16.04	16.02	16.1	16.22	16.2	16.1
transferrin receptor protein 2 isoform X2 [Sus scrofa]	XP_003124422.2 (+3)	89 kDa	100%	8.71%	6	8	13	16.75	16.69	16.82	16.73	16.01	16.07	16.2	16.34
ataxin-2-like protein isoform X5 [Sus scrofa]	XP_003124559.3 (+13)	112 kDa	100%	7.15%	7	9	12	15.1	15.08	14.97	15.12	14.93	15.18	15.2	15.08
cytochrome c oxidase subunit 7A-related protein, mitochondrial isoform X4 [Sus scrofa]	XP_003125251.2 (+1)	13 kDa	100%	33.30%	4	10	12	16.61	16.74	16.76	16.64	16.56	16.66	16.62	16.62
V-type proton ATPase subunit E 1 [Sus scrofa]	XP_003126641.3	26 kDa	100%	27.90%	6	9	12	16.04	16.08	16.08	16.15	15.97	16.12	16.14	16.16
heat shock protein beta-6 [Sus scrofa]	XP_003127107.1	17 kDa	100%	28.80%	4	8	13	16.5	16.6	16.54	16.59	16.45	16.64	16.53	16.51
splicing factor 3A subunit 3 [Sus scrofa]	XP_003127843.1	59 kDa	100%	11.00%	6	9	12	15.89	15.93	15.93	15.87	15.89	15.99	16.03	16.03
tryptophan--tRNA ligase, cytoplasmic [Sus scrofa]	XP_003128776.3 (+2)	54 kDa	100%	12.00%	5	6	9	16.04	16.05	16.04	16.17	16.18	16.31	16.32	16.23
beta-2-glycoprotein 1 isoform X1 [Sus scrofa]	XP_003131314.1	38 kDa	100%	27.20%	7	9	12	15.25	15.28	15.25	15.4	15.03	15.02	15.19	15.26
FACT complex subunit SSRP1 isoform X2 [Sus scrofa]	XP_003353912.1 (+1)	81 kDa	100%	9.45%	7	8	8	15.96	15.92	15.94	15.83	15.82	15.84	15.84	15.68
mitochondrial carrier homolog 2 [Sus scrofa]	XP_003353925.2	33 kDa	100%	12.20%	4	8	13	17	16.97	17.1	17.01	17.02	17.11	17.15	17.1
transcriptional activator protein Pur-alpha [Sus scrofa]	XP_003354344.1 (+3)	35 kDa	100%	18.30%	5	6	7	16.65	16.66	16.84	16.59	16.53	16.62	16.73	16.62
sideroflexin-5 [Sus scrofa]	XP_003354820.2	37 kDa	100%	16.50%	6	9	11	16.23	16.27	16.3	16.33	16.17	16.18	16.25	16.18
ubiquitin domain-containing protein UBFD1 isoform X5 [Sus scrofa]	XP_003357658.1 (+5)	32 kDa	100%	17.40%	5	8	13	17.04	17.02	16.96	17.2	17.01	17.09	16.98	17.01
UPF0553 protein C9orf64 homolog isoform X2 [Sus scrofa]	XP_003357755.2	39 kDa	100%	12.90%	5	6	8	15.96	15.9	15.71	15.84	15.62	15.73	15.8	15.72
ubiquitin carboxyl-terminal hydrolase 15 isoform X1 [Sus scrofa]	XP_003481694.1	112 kDa	100%	7.95%	8	11	12	16.27	16.2	16.11	16.25	16.23	16.26	16.29	16.15
ATP-binding cassette sub-family F member 1 isoform X1 [Sus scrofa]	XP_005653510.1 (+1)	96 kDa	100%	7.95%	7	11	14	16.17	16.1	16.02	16.15	16.06	16.09	16.16	15.96
phosphatidylinositol transfer protein alpha isoform isoform X1 [Sus scrofa]	XP_005657071.1 (+1)	32 kDa	100%	20.00%	6	9	11	17.01	17.02	17.06	17.02	17.04	17.07	17.13	17.07
transmembrane protein 214 isoform X2 [Sus scrofa]	XP_005662734.1 (+1)	77 kDa	100%	10.70%	7	11	12	16.37	16.52	16.43	16.63	16.75	16.79	16.73	16.72
dystonin isoform X22 [Sus scrofa]	XP_005665924.1 (+5)	849 kDa	100%	0.91%	6	7	7	15.09	15.09	15.05	15.2	15.08	15.18	15.1	15.04
armadillo repeat protein deleted in velo-cardio-facial syndrome isoform X3 [Sus scrofa]	XP_005671003.1 (+1)	101 kDa	100%	9.64%	9	9	10	16.51	16.52	16.38	16.47	16.6	16.51	16.46	16.57
SUN domain-containing protein 2 isoform X1 [Sus scrofa]	XP_013843646.1 (+5)	82 kDa	100%	13.30%	8	9	10	16.6	16.52	16.5	16.59	16.51	16.52	16.52	16.62
probable cysteine--tRNA ligase, mitochondrial isoform X1 [Sus scrofa]	XP_020921571.1	61 kDa	100%	20.60%	9	11	11	15.76	15.68	15.7	15.82	15.62	15.54	15.61	15.68
acidic leucine-rich nuclear phosphoprotein 32 family member B [Sus scrofa]	XP_020922136.1	30 kDa	100%	19.20%	6	12	13	17.19	17.1	17.19	17.21	17.23	17.16	17.14	17.21
28S ribosomal protein S22, mitochondrial isoform X1 [Sus scrofa]	XP_020925191.1 (+3)	43 kDa	100%	8.12%	3	5	6	15.92	15.88	15.77	15.8	15.87	15.99	15.95	15.93
membrane-associated guanylate kinase, WW and PDZ domain-containing protein 1 isoform X1 [Sus scrofa]	XP_020926444.1 (+21)	163 kDa	100%	6.87%	8	9	9	15.91	15.93	15.82	15.85	15.95	15.95	16.08	16.14
GRB10-interacting GYF protein 2 isoform X1 [Sus scrofa]	XP_020931285.1 (+5)	148 kDa	100%	7.39%	8	9	11	15.38	15.5	15.35	15.46	15.4	15.48	15.48	15.51
LOW QUALITY PROTEIN: obg-like ATPase 1 [Sus scrofa]	XP_020931811.1	45 kDa	100%	15.70%	7	12	14	16.71	16.78	16.7	16.67	16.66	16.76	16.76	16.8
MAGUK p55 subfamily member 6 isoform X2 [Sus scrofa]	XP_020934913.1 (+2)	61 kDa	100%	16.50%	8	11	14	16.64	16.62	16.61	16.62	16.47	16.61	16.52	16.55
rho GTPase-activating protein 17 isoform X1 [Sus scrofa]	XP_020936999.1 (+1)	95 kDa	100%	7.36%	7	9	13	16.68	16.72	16.62	16.58	16.44	16.44	16.49	16.57
LOW QUALITY PROTEIN: 182 kDa tankyrase-1-binding protein [Sus scrofa]	XP_020937678.1	156 kDa	100%	8.56%	8	11	12	15.88	15.74	15.77	15.9	15.67	15.84	15.87	15.76
glutamine-dependent NAD(+) synthetase isoform X1 [Sus scrofa]	XP_020938299.1 (+1)	79 kDa	100%	10.60%	7	10	11	16.42	16.24	16.04	16.23	16.13	16.24	16.05	16.18
solute carrier family 22 member 9 [Sus scrofa]	XP_020938566.1	62 kDa	100%	7.25%	4	7	8	17.7	17.76	17.84	17.59	17.69	17.63	17.46	17.49
myeloid-derived growth factor [Sus scrofa]	XP_020939706.1	19 kDa	100%	21.30%	3	9	12	16.69	16.7	16.75	16.56	16.88	16.87	17.03	16.9
procollagen-lysine,2-oxoglutarate 5-dioxygenase 3 isoform X1 [Sus scrofa]	XP_020941919.1 (+1)	88 kDa	100%	7.80%	6	8	10	16.6	16.53	16.35	16.45	16.38	16.28	16.14	16.47
LOW QUALITY PROTEIN: cleavage and polyadenylation specificity factor subunit 1 [Sus scrofa]	XP_020946067.1	161 kDa	100%	3.05%	4	6	6	15.71	15.64	15.75	15.69	15.78	15.84	15.99	15.68
LOW QUALITY PROTEIN: ran GTPase-activating protein 1 [Sus scrofa]	XP_020947120.1	63 kDa	100%	10.60%	7	10	12	16.45	16.43	16.45	16.42	16.47	16.5	16.51	16.45
dnaJ homolog subfamily C member 11 [Sus scrofa]	XP_020950925.1	63 kDa	100%	11.10%	6	10	12	16.28	16.31	16.38	16.45	16.33	16.38	16.39	16.39
rap1 GTPase-GDP dissociation stimulator 1 isoform X1 [Sus scrofa]	XP_020957399.1 (+2)	66 kDa	100%	20.60%	11	12	13	16.24	16.31	16.21	16.36	16.05	16.14	16.18	16.09
high mobility group protein B2 [Sus scrofa]	NP_999228.1 (+2)	24 kDa	100%	14.80%	3	3	4	16.76	16.77	16.63	16.81	16.62	16.71	16.78	16.88
legumain [Sus scrofa]	XP_001927117.4 (+1)	49 kDa	100%	9.01%	3	7	14	16.27	16.23	16.52	16.28	15.89	15.81	15.84	15.88
serpin A3-8 [Sus scrofa]	XP_001928857.4 (+1)	47 kDa	100%	22.50%	4	7	31	15.73	15.69	15.71	15.79	15.86	15.86	15.89	16.46
putative acyl-coenzyme A thioesterase 6 [Sus scrofa]	XP_001929053.1	47 kDa	100%	11.90%	3	5	20	16.64	16.5	16.76	16.88	16.82	16.58	16.87	16.72
putative hydrolase RBBP9 [Sus scrofa]	XP_003483948.1	21 kDa	100%	23.70%	4	6	8	16.46	16.29	16.41	16.48	16.48	16.45	16.34	16.4
lysosome-associated membrane glycoprotein 2 isoform 2 precursor [Sus scrofa]	NP_001231185.1	45 kDa	100%	6.08%	3	8	13	16.97	17.06	17.05	17.07	16.72	16.7	16.79	16.81
calcyclin-binding protein isoform X1 [Sus scrofa]	XP_003130369.3 (+2)	26 kDa	100%	10.90%	3	4	4	17.21	17.29	17.16	17.15	17.09	17.28	17.3	17.05
U6 snRNA-associated Sm-like protein LSm3 [Sus scrofa]	NP_001231857.1 (+1)	12 kDa	100%	19.60%	2	4	10	15.27	15.23	15.21	15.21	15.24	15.21	15.31	15.2
small nuclear ribonucleoprotein G [Sus scrofa]	XP_003125100.1	8 kDa	100%	25.00%	2	6	13	15.64	15.61	15.6	15.76	15.72	15.75	15.76	15.82
complement C1s subcomponent precursor [Sus scrofa]	NP_001005349.1 (+4)	76 kDa	100%	12.20%	7	10	12	16.08	16	15.99	16.07	16.4	16.38	16.4	16.38
membrane-associated progesterone receptor component 2 [Sus scrofa]	NP_001090990.2	24 kDa	100%	30.00%	7	11	16	15.64	15.65	15.64	15.74	15.53	15.63	15.58	15.94
protein canopy homolog 3 precursor [Sus scrofa]	NP_001103898.1 (+1)	32 kDa	100%	20.50%	6	10	11	15.96	15.93	15.93	16.01	16.06	16.14	16.07	16.09
Z-DNA-binding protein 1 [Sus scrofa]	NP_001116688.1	47 kDa	100%	13.00%	5	8	10	15.2	15.19	14.98	15.15	14.91	14.98	15.03	15.32
pre-mRNA-processing factor 19 [Sus scrofa]	NP_001121929.1	55 kDa	100%	6.75%	4	5	7	16.32	16.35	16.32	16.23	16.36	16.28	16.35	16.46
flotillin-1 [Sus scrofa]	NP_001121955.1 (+1)	47 kDa	100%	16.20%	7	9	11	17.14	16.99	17.13	17.2	16.99	16.96	16.89	17.11
H/ACA ribonucleoprotein complex subunit 4 [Sus scrofa]	NP_001136140.1	58 kDa	100%	7.28%	4	7	8	16.67	16.8	16.52	16.61	16.54	16.61	16.59	16.65
C-type lectin domain family 4 member G [Sus scrofa]	NP_001137589.1 (+1)	32 kDa	100%	10.30%	3	7	12	16.85	16.79	16.68	16.57	16.74	16.76	16.73	16.94
NADH dehydrogenase [ubiquinone] 1 alpha subcomplex subunit 8 [Sus scrofa]	NP_001177126.1	20 kDa	100%	25.60%	4	7	9	16.13	15.97	15.65	15.84	16.09	16.18	16	16.11
NHP2-like protein 1 [Sus scrofa]	NP_001177155.1 (+1)	14 kDa	100%	33.60%	4	7	12	16.29	16.28	16.29	16.23	16.24	16.37	16.38	16.44
DIS3-like exonuclease 2 [Sus scrofa]	NP_001182262.1 (+5)	99 kDa	100%	5.55%	5	5	6	16.44	16.51	16.43	16.51	16.36	16.3	16.29	16.08
tubulin-folding cofactor B [Sus scrofa]	NP_001192332.1	28 kDa	100%	13.90%	3	7	11	15.61	15.51	15.56	15.65	15.4	15.49	15.74	15.53
thiopurine S-methyltransferase [Sus scrofa]	NP_001230604.1	28 kDa	100%	31.00%	7	8	11	16.69	16.59	16.72	16.62	16.08	16.41	16.58	16.4
MICOS complex subunit MIC19 [Sus scrofa]	NP_001231105.1 (+6)	26 kDa	100%	32.60%	7	10	12	16.8	16.86	17.06	16.95	17.02	16.87	16.9	17.08
THUMP domain-containing protein 1 [Sus scrofa]	NP_001231211.1 (+2)	40 kDa	100%	19.50%	8	11	12	15.69	15.77	15.77	15.79	15.69	15.77	15.75	15.79
nucleolar protein 56 [Sus scrofa]	NP_001231234.1	66 kDa	100%	9.23%	6	9	10	15.4	15.37	15.29	15.39	15.3	15.36	15.27	15.32
transforming protein RhoA [Sus scrofa]	NP_001231366.1 (+2)	22 kDa	100%	22.30%	4	7	10	17.08	17.1	17.11	17.06	17.07	17.03	17.03	17.18
ADP-ribosylation factor GTPase-activating protein 2 [Sus scrofa]	NP_001231481.1 (+1)	57 kDa	100%	11.90%	7	10	11	16.28	16.24	16.21	16.33	16.24	16.3	16.26	16.33
mannose-1-phosphate guanyltransferase alpha [Sus scrofa]	NP_001231586.1 (+1)	46 kDa	100%	17.10%	6	9	12	16.19	16.31	16.21	16.36	16.45	16.38	16.32	16.41
leucine-rich repeat-containing protein 59 [Sus scrofa]	NP_001231880.1	35 kDa	100%	16.30%	5	10	12	16.92	17.04	16.89	17.14	16.91	17.02	17.01	17
arfaptin-1 [Sus scrofa]	NP_001239162.1 (+9)	42 kDa	100%	24.70%	7	12	13	15.82	15.73	15.83	15.83	15.84	15.87	15.89	15.84
proliferating cell nuclear antigen [Sus scrofa]	NP_001278854.1	29 kDa	100%	27.60%	7	11	13	16.48	16.6	16.24	16.47	16.28	16.34	16.43	16.35
N-acetylgalactosamine-6-sulfatase precursor [Sus scrofa]	NP_999120.1 (+2)	58 kDa	100%	12.10%	6	8	9	15.7	15.63	15.53	15.56	15.49	15.33	15.55	15.52
serine/threonine-protein phosphatase 2B catalytic subunit alpha isoform [Sus scrofa]	NP_999293.1 (+5)	58 kDa	100%	7.44%	4	6	10	16.43	16.4	16.26	16.53	16.31	16.38	16.43	16.28
IgG receptor FcRn large subunit p51 precursor [Sus scrofa]	NP_999362.2 (+6)	39 kDa	100%	10.10%	4	6	10	16.45	16.38	16.3	16.37	16.3	16.3	16.46	16.47
alpha-mannosidase 2C1 isoform X1 [Sus scrofa]	XP_001924224.1 (+1)	116 kDa	100%	8.08%	8	9	10	16.64	16.67	16.57	16.54	16.47	16.54	16.67	16.59
elongin-C [Sus scrofa]	XP_001927356.3 (+2)	12 kDa	100%	45.50%	4	10	13	16.83	16.87	16.84	16.94	17.02	16.86	16.8	16.84
DDB1- and CUL4-associated factor 11 isoform X1 [Sus scrofa]	XP_001928394.1 (+9)	62 kDa	100%	10.80%	6	9	11	16.35	16.38	16.15	16.21	16.29	16.33	16.27	16.37
ubiquinone biosynthesis monooxygenase COQ6, mitochondrial [Sus scrofa]	XP_001929141.1	51 kDa	100%	11.70%	5	7	9	14.79	14.81	14.8	15	14.78	14.78	14.89	14.92
40S ribosomal protein S24 isoform X3 [Sus scrofa]	XP_001929420.2 (+4)	15 kDa	100%	36.60%	5	8	11	16.53	16.87	16.53	16.51	16.49	16.5	16.59	16.42
phospholipase A-2-activating protein isoform X1 [Sus scrofa]	XP_003121921.1	87 kDa	100%	10.80%	6	8	11	16.23	16.16	16.26	16.2	16.21	16.25	16.28	16.31
fermitin family homolog 3 [Sus scrofa]	XP_003122642.2	76 kDa	100%	12.50%	8	10	10	16.44	16.22	16.25	16.34	16.24	16.26	16.35	16.31
ATPase ASNA1 [Sus scrofa]	XP_003123372.1	39 kDa	100%	10.10%	4	6	10	16.63	16.6	16.64	16.53	16.62	16.62	16.61	16.54
methylthioribose-1-phosphate isomerase [Sus scrofa]	XP_003123394.3	38 kDa	100%	14.80%	6	8	11	16.62	16.75	16.78	16.81	16.74	16.85	16.79	16.78
3 beta-hydroxysteroid dehydrogenase type 7 isoform X2 [Sus scrofa]	XP_003124535.2 (+2)	45 kDa	100%	9.29%	4	6	8	16.24	16.11	16.24	16.22	16.02	16.27	16.29	16.55
AP-1 complex subunit gamma-1 isoform X1 [Sus scrofa]	XP_003126945.3 (+2)	92 kDa	100%	6.79%	6	9	12	16.44	16.37	16.34	16.31	16.17	16.22	16.19	16.08
dehydrogenase/reductase SDR family member 1 isoform X2 [Sus scrofa]	XP_003128591.1 (+1)	34 kDa	100%	20.40%	5	9	12	16.35	16.38	16.28	16.31	16.19	16.32	16.24	16.36
UDP-glucuronosyltransferase 2C1 [Sus scrofa]	XP_003129115.1	61 kDa	100%	17.80%	5	10	38	16.61	17.02	16.52	16.62	16.06	16.01	16.32	16.32
N-alpha-acetyltransferase 15, NatA auxiliary subunit isoform X1 [Sus scrofa]	XP_003129234.3 (+1)	101 kDa	100%	8.55%	8	9	9	16.05	16.29	16.19	16.24	16.1	16.17	16.09	16.09
protein PRRC2C isoform X15 [Sus scrofa]	XP_003130351.3 (+19)	309 kDa	100%	3.73%	9	10	10	16.02	16.1	16	16.09	15.97	15.98	16.01	16.05
brain-specific angiogenesis inhibitor 1-associated protein 2 isoform X8 [Sus scrofa]	XP_003131202.2 (+5)	59 kDa	100%	16.40%	8	9	9	16.49	16.49	16.29	16.47	16.42	16.36	16.31	16.33
dnaJ homolog subfamily C member 13 isoform X2 [Sus scrofa]	XP_003132466.2	255 kDa	100%	3.79%	7	8	8	15.79	15.69	15.64	15.75	15.62	15.72	15.72	15.59
fragile X mental retardation syndrome-related protein 1 isoform X4 [Sus scrofa]	XP_003132601.1 (+7)	70 kDa	100%	10.10%	5	8	15	16.34	16.37	16.35	16.4	16.35	16.45	16.47	16.45
PEST proteolytic signal-containing nuclear protein [Sus scrofa]	XP_003132744.2	21 kDa	100%	16.60%	3	5	7	17.3	17.28	17.26	17.33	17.27	17.44	17.33	17.35
26S proteasome non-ATPase regulatory subunit 9 [Sus scrofa]	XP_003132922.1	24 kDa	100%	23.30%	4	6	12	15.79	15.73	15.79	15.79	15.9	15.98	15.84	15.87
trimethyllysine dioxygenase, mitochondrial isoform X1 [Sus scrofa]	XP_003135559.1 (+3)	50 kDa	100%	17.30%	7	8	9	16.22	16.11	16	16.19	15.99	15.97	16.26	16.12
DNA repair protein RAD50 [Sus scrofa]	XP_003354322.2	153 kDa	100%	5.79%	9	9	10	16.52	16.5	16.43	16.58	16.43	16.48	16.5	16.54
LOW QUALITY PROTEIN: serrate RNA effector molecule homolog [Sus scrofa]	XP_003354527.2	100 kDa	100%	6.77%	6	9	10	16.22	16.18	16.2	16.23	16.23	16.19	16.23	16.22
tyrosine-protein phosphatase non-receptor type 6 isoform X2 [Sus scrofa]	XP_003355638.1 (+1)	67 kDa	100%	13.60%	8	10	10	16.62	16.47	16.58	16.67	16.42	16.4	16.43	16.63
putative 2-oxo-4-hydroxy-4-carboxy-5-ureidoimidazoline decarboxylase [Sus scrofa]	XP_003357857.2 (+1)	23 kDa	100%	29.40%	6	10	13	16.1	16.53	16.65	17.16	16.13	15.49	15.87	15.71
26S proteasome non-ATPase regulatory subunit 14 [Sus scrofa]	XP_003359584.2 (+1)	35 kDa	100%	16.10%	5	10	12	16.21	16.27	16.2	16.3	16.2	16.21	16.23	16.2
acyl-coenzyme A thioesterase 12 isoform X1 [Sus scrofa]	XP_003480920.2	62 kDa	100%	10.20%	6	7	9	16.26	16.43	16.09	16.2	15.96	16.19	16	16.02
eukaryotic translation initiation factor 1 [Sus scrofa]	XP_003483030.1	13 kDa	100%	41.60%	3	6	11	15.42	15.45	15.33	15.51	15.64	15.68	15.59	15.29
brefeldin A-inhibited guanine nucleotide-exchange protein 2 isoform X1 [Sus scrofa]	XP_003484029.1 (+1)	202 kDa	100%	2.97%	6	8	8	15.75	15.76	15.61	15.78	15.61	15.75	15.68	15.62
serum deprivation-response protein [Sus scrofa]	XP_005652497.1	47 kDa	100%	13.40%	6	9	10	16.98	16.87	17.01	17.02	17.09	17.11	16.98	17.06
protein ABHD11 isoform X1 [Sus scrofa]	XP_005662039.1 (+1)	33 kDa	100%	11.20%	4	6	8	16.33	16.43	16.23	16.38	16.23	16.31	16.43	16.48
regulator of microtubule dynamics protein 1 isoform X2 [Sus scrofa]	XP_005663049.1	36 kDa	100%	22.10%	7	11	12	16.8	16.81	17.02	16.98	16.95	16.97	17.13	16.97
mitochondrial antiviral-signaling protein isoform X1 [Sus scrofa]	XP_005672820.1 (+1)	55 kDa	100%	10.30%	5	6	8	16.64	16.71	16.71	16.78	16.59	16.64	16.7	16.7
LOW QUALITY PROTEIN: alpha-adducin [Sus scrofa]	XP_013833946.2	82 kDa	100%	13.50%	8	10	11	16.19	16.14	16.18	16.13	16.09	16.17	16.19	16.16
importin-7 isoform X1 [Sus scrofa]	XP_013834519.2	119 kDa	100%	7.51%	8	13	13	15.85	15.82	15.76	15.95	15.87	15.95	15.99	15.86
stomatin-like protein 2, mitochondrial [Sus scrofa]	XP_013841770.2	39 kDa	100%	14.30%	3	6	12	15.21	15.04	15.21	15.27	15.14	15.07	15.16	15.3
sulfhydryl oxidase 1 [Sus scrofa]	XP_013845109.2	94 kDa	100%	11.00%	8	10	11	15.74	15.54	15.43	15.68	15.83	16.09	16.05	15.78
protein phosphatase 1A isoform X1 [Sus scrofa]	XP_013848913.1 (+3)	42 kDa	100%	19.90%	5	9	15	16.51	16.45	16.44	16.46	16.42	16.38	16.44	16.49
paralemmin-3 [Sus scrofa]	XP_013850124.1	81 kDa	100%	9.37%	6	7	12	16.49	16.6	16.54	16.69	16.59	16.63	16.63	16.67
TRIO and F-actin-binding protein isoform X2 [Sus scrofa]	XP_013852980.1	72 kDa	100%	8.29%	4	6	8	15.76	15.7	15.56	15.75	15.58	15.6	15.85	15.85
liprin-beta-1 isoform X2 [Sus scrofa]	XP_013853229.2 (+15)	115 kDa	100%	5.66%	5	6	8	15.16	15.21	15.12	15.3	15.12	15.02	15.16	15.24
LOW QUALITY PROTEIN: aspartate--tRNA ligase, mitochondrial [Sus scrofa]	XP_020919314.1	74 kDa	100%	7.68%	5	6	6	15.63	15.65	15.51	15.54	15.58	15.63	15.55	15.51
probable 2-oxoglutarate dehydrogenase E1 component DHKTD1, mitochondrial isoform X1 [Sus scrofa]	XP_020920651.1	103 kDa	100%	7.29%	8	11	12	16.5	16.61	16.38	16.35	16.64	16.56	16.71	16.68
C-Jun-amino-terminal kinase-interacting protein 4 isoform X1 [Sus scrofa]	XP_020922853.1 (+19)	149 kDa	100%	7.35%	9	10	10	16.44	16.4	16.35	16.41	16.38	16.44	16.44	16.5
TOM1-like protein 1 isoform X1 [Sus scrofa]	XP_020922906.1	53 kDa	100%	14.50%	7	9	10	16.37	16.39	16.48	16.41	16.36	16.37	16.44	16.4
LOW QUALITY PROTEIN: bleomycin hydrolase [Sus scrofa]	XP_020923182.1	53 kDa	100%	17.10%	9	11	12	16.61	16.69	16.69	16.5	16.46	16.45	16.49	16.52
myosin phosphatase Rho-interacting protein isoform X6 [Sus scrofa]	XP_020923695.1 (+5)	129 kDa	100%	9.05%	10	11	13	15.81	15.77	15.67	15.84	15.74	15.78	15.77	15.8
ATP-binding cassette sub-family A member 6 isoform X1 [Sus scrofa]	XP_020923739.1 (+7)	189 kDa	100%	3.97%	8	12	13	16.55	16.41	16.43	16.56	16.39	16.36	16.36	16.32
26S proteasome non-ATPase regulatory subunit 5 [Sus scrofa]	XP_020923822.1	56 kDa	100%	12.50%	7	10	13	16.72	16.7	16.63	16.65	16.77	16.78	16.7	16.55
LOW QUALITY PROTEIN: pleckstrin homology-like domain family B member 2 [Sus scrofa]	XP_020926050.1	145 kDa	100%	5.00%	6	8	10	16.46	16.39	16.32	16.31	16.36	16.38	16.38	16.38
integrin alpha-9 isoform X1 [Sus scrofa]	XP_020927317.1	114 kDa	100%	8.99%	9	10	11	16.6	16.45	16.55	16.55	16.5	16.36	16.53	16.41
pyridine nucleotide-disulfide oxidoreductase domain-containing protein 2 isoform X5 [Sus scrofa]	XP_020927973.1 (+1)	65 kDa	100%	13.90%	7	9	10	16.13	16.02	16.19	15.82	16.21	15.97	16.18	15.81
ATP-binding cassette sub-family B member 10, mitochondrial [Sus scrofa]	XP_020928049.1	77 kDa	100%	11.30%	7	9	10	16.25	16.12	16.32	16.28	16.18	16.16	16.23	16.36
LOW QUALITY PROTEIN: kinesin-like protein KIF13B [Sus scrofa]	XP_020928065.1	195 kDa	100%	4.85%	8	11	11	15.68	15.74	15.69	15.75	15.72	15.82	15.78	15.8
lanC-like protein 1 isoform X1 [Sus scrofa]	XP_020932067.1 (+3)	49 kDa	100%	9.01%	4	7	9	16.95	16.82	16.8	16.93	16.81	16.75	16.82	16.76
methionine adenosyltransferase 2 subunit beta isoform X1 [Sus scrofa]	XP_020932184.1	37 kDa	100%	35.90%	9	12	13	15.65	15.68	15.57	15.63	15.56	15.54	15.65	15.6
minor histocompatibility antigen H13 isoform X1 [Sus scrofa]	XP_020933000.1 (+1)	42 kDa	100%	11.40%	4	7	10	14.99	15.24	14.95	15.16	15.32	15.57	15.49	15.33
pre-mRNA-processing factor 6 isoform X1 [Sus scrofa]	XP_020933272.1 (+1)	107 kDa	100%	6.27%	5	7	7	16.18	16.14	16.1	16.12	16.07	16.01	16.09	16
GRIP1-associated protein 1 isoform X1 [Sus scrofa]	XP_020936322.1 (+2)	96 kDa	100%	13.90%	10	10	10	15.67	15.61	15.61	15.64	15.65	15.76	15.68	15.74
serine/threonine-protein phosphatase 6 regulatory subunit 3 isoform X1 [Sus scrofa]	XP_020938352.1 (+25)	104 kDa	100%	6.43%	7	9	10	16.93	16.77	16.86	16.93	16.86	16.98	16.98	16.9
cleavage and polyadenylation specificity factor subunit 7 isoform X1 [Sus scrofa]	XP_020938590.1 (+1)	60 kDa	100%	10.80%	6	9	9	15.82	15.83	15.86	15.93	15.82	15.88	15.83	15.96
gamma-butyrobetaine dioxygenase [Sus scrofa]	XP_020938893.1 (+2)	45 kDa	100%	17.80%	6	10	10	16.03	15.81	16.08	16.05	15.88	15.84	15.86	15.92
eukaryotic translation initiation factor 3 subunit G [Sus scrofa]	XP_020939442.1	36 kDa	100%	14.10%	5	10	11	15.55	15.59	15.62	15.66	15.61	15.58	15.64	15.57
LOW QUALITY PROTEIN: endoplasmic reticulum aminopeptidase 1 [Sus scrofa]	XP_020941055.1	108 kDa	100%	7.53%	8	11	11	16.61	16.47	16.53	16.6	16.45	16.46	16.55	16.2
LOW QUALITY PROTEIN: huntingtin-interacting protein 1 [Sus scrofa]	XP_020941973.1	116 kDa	100%	6.36%	5	6	10	14.95	14.74	14.78	14.83	14.88	14.93	14.88	14.9
dynactin subunit 1 isoform X1 [Sus scrofa]	XP_020943008.1 (+11)	142 kDa	100%	8.27%	9	11	12	15.88	15.92	15.86	15.88	15.72	15.79	15.78	15.78
epsin-1 isoform X1 [Sus scrofa]	XP_020950710.1 (+2)	62 kDa	100%	9.12%	4	7	11	16.31	16.27	16.24	16.33	16.28	16.28	16.21	16.29
proteasome subunit beta type-2 [Sus scrofa]	XP_020951579.1	23 kDa	100%	15.90%	4	5	11	15.67	15.63	15.69	15.64	15.58	15.58	15.58	15.73
nuclear autoantigenic sperm protein isoform X1 [Sus scrofa]	XP_020952399.1 (+1)	83 kDa	100%	7.60%	7	8	9	16.79	16.9	16.79	16.84	16.79	16.75	16.88	16.75
EH domain-containing protein 4 [Sus scrofa]	XP_020953010.1	61 kDa	100%	20.30%	7	8	31	14.9	14.87	14.78	14.92	14.8	14.89	14.92	14.91
SNW domain-containing protein 1 [Sus scrofa]	XP_020955214.1	62 kDa	100%	12.90%	7	8	10	16.05	16.06	16.01	16.05	15.85	15.91	15.97	16
sec1 family domain-containing protein 1 isoform X4 [Sus scrofa]	XP_020955562.1	72 kDa	100%	13.70%	7	11	12	16.4	16.31	16.33	16.39	16.52	16.63	16.7	16.67
60S ribosomal protein L32 [Sus scrofa]	NP_001001636.1 (+1)	16 kDa	100%	31.90%	5	7	8	17.02	17.4	16.94	17.01	16.96	16.95	16.93	16.86
glucose-6-phosphate exchanger SLC37A4 [Sus scrofa]	NP_001186648.1 (+13)	46 kDa	100%	8.16%	3	7	12	16.53	16.47	16.24	16.42	16.54	17.03	16.7	16.44
60S ribosomal protein L19 [Sus scrofa]	XP_003131557.1	23 kDa	100%	16.30%	4	8	12	17.11	17.66	17.01	17.04	17.02	16.66	16.61	16.67
cathepsin Z precursor [Sus scrofa]	NP_001116576.1	34 kDa	100%	9.87%	4	6	11	17.42	17.44	17.19	17.23	16.97	17	17.03	17.42
60S ribosomal protein L24 [Sus scrofa]	XP_003132745.1	18 kDa	100%	13.40%	2	4	6	15.73	16.1	15.54	15.55	15.62	15.46	15.47	15.16
platelet-derived growth factor receptor beta [Sus scrofa]	XP_020940672.1 (+1)	123 kDa	100%	3.53%	3	5	9	20.4	20.34	20.42	20.31	20.48	20.47	20.54	20.72
60S ribosomal protein L26 [Sus scrofa]	NP_001230387.1 (+1)	17 kDa	100%	16.60%	3	9	9	16.42	16.95	16.39	16.48	16.37	16.23	16.2	16.13
uroporphyrinogen decarboxylase [Sus scrofa]	NP_001231869.1	41 kDa	100%	10.90%	3	5	7	14.37	14	14.16	14.21	14.23	14.36	14.34	14.33
dynein light chain 2, cytoplasmic [Sus scrofa]	XP_003131683.1 (+1)	10 kDa	100%	32.60%	3	6	11	17.24	17.31	17.18	17.37	17.34	17.37	17.18	17.18
60S ribosomal protein L21 [Sus scrofa]	XP_003482912.1 (+4)	19 kDa	100%	24.40%	5	6	9	17.03	17.45	17.09	17.22	17.15	17.13	17.12	16.99
protein S100-A12 [Sus scrofa]	NP_001153744.1	11 kDa	100%	27.20%	2	5	10	15.4	15.02	15.53	15.36	15.46	15.74	16.18	16.21
cytochrome c oxidase subunit 7A1, mitochondrial precursor [Sus scrofa]	NP_999576.1	9 kDa	100%	28.70%	2	3	8	16.8	16.68	16.8	16.85	16.81	16.8	16.73	16.83
ATP synthase subunit epsilon, mitochondrial [Sus scrofa]	NP_001106919.1 (+1)	6 kDa	100%	58.80%	4	7	12	17.75	17.95	17.97	17.75	17.96	17.95	17.97	18.09
LOW QUALITY PROTEIN: testis- and ovary-specific PAZ domain-containing protein 1 [Sus scrofa]	XP_020927382.1	188 kDa	100%	0.54%	2	3	9	17.53	17.7	17.51	17.49	17.39	17.5	17.33	17.45
phosphorylase b kinase regulatory subunit alpha, skeletal muscle isoform isoform X1 [Sus scrofa]	XP_020936350.1 (+8)	139 kDa	99%	1.77%	2	5	7	16.36	16.22	16.19	16.36	16.2	16.01	16.16	15.61
5'-AMP-activated protein kinase subunit gamma-1 [Sus scrofa]	NP_001001642.1 (+3)	37 kDa	100%	20.00%	7	9	10	15.36	15.35	15.36	15.37	15.34	15.43	15.43	15.39
copper chaperone for superoxide dismutase [Sus scrofa]	NP_001001866.1	29 kDa	100%	15.00%	5	9	10	17.2	17.5	17.15	17.01	16.86	17	17.08	17.03
FAS-associated death domain protein [Sus scrofa]	NP_001026967.1	24 kDa	100%	24.20%	5	8	10	15.81	15.76	15.68	15.87	15.8	15.67	15.77	15.79
long-chain-fatty-acid--CoA ligase 4 [Sus scrofa]	NP_001033783.1 (+7)	74 kDa	100%	8.66%	5	6	7	15.82	15.85	15.47	15.69	15.07	15.1	15.44	15.23
ADP-ribosylation factor 6 [Sus scrofa]	NP_001072145.1 (+2)	20 kDa	100%	26.90%	4	7	12	15.85	15.79	15.89	15.83	15.75	15.69	15.63	15.71
calpain-2 catalytic subunit [Sus scrofa]	NP_001093658.1	80 kDa	100%	6.86%	5	7	10	16.46	16.48	16.38	16.44	16.37	16.37	16.36	16.22
alpha-1,6-mannosyl-glycoprotein 2-beta-N-acetylglucosaminyltransferase [Sus scrofa]	NP_001121954.1	52 kDa	100%	15.70%	7	8	9	15.89	15.91	15.79	15.89	15.9	15.98	16.06	16.05
allograft inflammatory factor 1 [Sus scrofa]	NP_001123422.1	17 kDa	100%	42.90%	6	10	11	16.52	16.32	16.38	16.59	16.45	16.26	16.39	16.29
1-acyl-sn-glycerol-3-phosphate acyltransferase beta precursor [Sus scrofa]	NP_001124006.1	31 kDa	100%	17.60%	5	8	10	15.82	15.83	15.73	15.82	15.84	15.83	15.85	15.8
growth factor receptor-bound protein 2 [Sus scrofa]	NP_001131100.1	25 kDa	100%	30.90%	7	10	10	17	17.01	17.06	16.91	16.93	17	16.97	16.96
6-phosphofructo-2-kinase/fructose-2,6-bisphosphatase 1 [Sus scrofa]	NP_001137193.1 (+10)	55 kDa	100%	11.00%	6	8	10	16.02	16.27	15.92	16.07	15.92	15.97	15.85	15.71
retinol-binding protein 5 [Sus scrofa]	NP_001138695.1	16 kDa	100%	25.20%	4	7	8	16.59	16.64	16.65	16.45	16.39	16.47	16.29	16.37
large proline-rich protein BAG6 [Sus scrofa]	NP_001138854.1	119 kDa	100%	4.88%	5	5	5	15.24	15.17	15.06	15.27	15.36	15.29	15.31	15.17
cytochrome P450 2C42 precursor [Sus scrofa]	NP_001161307.1	55 kDa	100%	19.00%	6	10	27	16.66	16.91	17.02	16.55	16.3	16.26	16.57	16.42
actin-related protein 2/3 complex subunit 5-like protein [Sus scrofa]	NP_001172063.1	17 kDa	100%	25.50%	4	8	11	16.29	16.32	16.21	16.28	16.23	16.3	16.2	16.3
long-chain-fatty-acid--CoA ligase 5 [Sus scrofa]	NP_001182250.1 (+4)	77 kDa	100%	9.52%	7	9	9	16.79	16.91	16.86	16.6	16.8	16.89	16.72	16.72
transmembrane emp24 domain-containing protein 7 precursor [Sus scrofa]	NP_001189469.1	25 kDa	100%	12.90%	4	8	11	16.51	16.77	16.69	16.61	16.92	16.95	16.9	16.67
torsin A interacting protein 2 [Sus scrofa]	NP_001230318.1 (+4)	52 kDa	100%	11.60%	4	7	11	15.94	15.9	15.82	15.84	15.5	15.56	15.57	15.76
protein FAM162A [Sus scrofa]	NP_001230502.1	18 kDa	100%	23.20%	5	5	5	15.9	15.81	15.81	15.82	15.77	15.81	15.87	16.08
1,2-dihydroxy-3-keto-5-methylthiopentene dioxygenase [Sus scrofa]	NP_001230627.1	22 kDa	100%	39.70%	6	8	10	15.86	15.86	15.88	15.83	15.86	15.87	15.8	15.62
WASH complex subunit 1 [Sus scrofa]	NP_001231412.1	51 kDa	100%	18.30%	7	9	9	16.24	16.23	16.22	16.21	16.22	16.25	16.24	16.17
poly(rC)-binding protein 2 [Sus scrofa]	NP_001231441.1 (+24)	37 kDa	100%	29.70%	4	7	38	15.98	15.95	15.91	15.95	15.87	15.84	15.86	15.91
synaptosomal-associated protein 23 [Sus scrofa]	NP_001231647.1 (+10)	23 kDa	100%	29.40%	5	10	12	15.31	15.22	15.19	15.08	15.14	15.17	15.26	15.3
wiskott-Aldrich syndrome protein family member 2 [Sus scrofa]	NP_001245373.1 (+1)	54 kDa	100%	11.80%	5	8	11	16.43	16.44	16.45	16.43	16.26	16.29	16.32	16.44
alpha-1-antitrypsin precursor [Sus scrofa]	NP_001335871.1 (+1)	47 kDa	100%	14.30%	6	10	12	15.93	15.89	15.98	15.92	16.13	16.17	16.54	16.23
40S ribosomal protein S23 [Sus scrofa]	NP_998929.1	16 kDa	100%	21.70%	3	7	9	17.06	17.52	17.03	17.19	17.11	16.9	16.86	16.84
vitamin K-dependent protein C precursor [Sus scrofa]	NP_999083.1 (+5)	52 kDa	100%	13.90%	7	9	11	16.51	16.49	16.49	16.48	16.8	16.89	16.92	17.03
dolichyl-diphosphooligosaccharide--protein glycosyltransferase subunit DAD1 [Sus scrofa]	NP_999109.1	13 kDa	100%	28.30%	3	6	11	15.66	15.74	15.54	15.58	15.41	15.55	15.5	15.53
endoglin precursor [Sus scrofa]	NP_999196.1 (+1)	70 kDa	100%	9.65%	5	8	10	15.56	15.48	15.43	15.5	15.57	15.62	15.55	15.54
platelet-activating factor acetylhydrolase IB subunit alpha [Sus scrofa]	NP_999415.1 (+3)	47 kDa	100%	20.00%	8	10	17	16.36	16.41	16.4	16.35	16.32	16.35	16.34	16.35
calcium/calmodulin-dependent protein kinase type II subunit delta [Sus scrofa]	NP_999546.1	56 kDa	100%	14.80%	7	10	11	16.33	16.36	16.39	16.38	16.39	16.42	16.48	16.43
gamma-adducin isoform X1 [Sus scrofa]	XP_001924773.1 (+11)	79 kDa	100%	6.09%	4	9	9	15.62	15.64	15.52	15.61	15.43	15.5	15.65	15.42
ATP synthase subunit s, mitochondrial isoform X1 [Sus scrofa]	XP_001926371.3 (+3)	31 kDa	100%	18.40%	5	7	11	16.47	16.37	16.52	16.36	16.4	16.36	16.51	16.46
coatomer subunit zeta-1 isoform X2 [Sus scrofa]	XP_001927584.1	20 kDa	100%	30.50%	4	8	10	15.98	15.68	15.73	15.96	15.84	16.03	16	16.08
sorting nexin-12 [Sus scrofa]	XP_001928105.1	19 kDa	100%	27.20%	4	5	18	16.25	16.37	16.3	16.1	16.26	16.29	16.27	16.22
peroxisomal biogenesis factor 19 isoform X1 [Sus scrofa]	XP_001928904.2 (+1)	36 kDa	100%	17.80%	6	10	10	17.12	17.32	17.23	17.14	16.95	16.91	16.86	16.95
activator of 90 kDa heat shock protein ATPase homolog 1 [Sus scrofa]	XP_001928925.1	38 kDa	100%	13.60%	5	8	10	16.3	16.38	16.31	16.33	16.28	16.33	16.26	16.12
required for meiotic nuclear division protein 1 homolog [Sus scrofa]	XP_001929250.1 (+3)	50 kDa	100%	11.50%	5	8	8	16.21	15.96	16	16.03	15.92	15.96	15.98	15.96
cytosolic purine 5'-nucleotidase [Sus scrofa]	XP_001929313.3	65 kDa	100%	12.80%	7	9	9	17.03	17.06	16.97	17.13	16.92	16.88	16.82	16.8
cell division cycle 5-like protein [Sus scrofa]	XP_001929632.1	92 kDa	100%	11.30%	8	11	11	16.3	16.23	16.27	16.34	16.23	16.34	16.26	16.42
40S ribosomal protein S6 isoform X1 [Sus scrofa]	XP_003121938.1 (+2)	29 kDa	100%	19.70%	5	8	11	16.17	16.6	16.11	16.25	16.12	15.91	15.99	15.89
peptidyl-prolyl cis-trans isomerase FKBP2 isoform X1 [Sus scrofa]	XP_003122628.1 (+3)	18 kDa	100%	32.70%	6	9	11	16.6	16.66	16.66	16.77	16.92	16.9	16.92	16.97
NADH dehydrogenase [ubiquinone] 1 alpha subcomplex subunit 7 [Sus scrofa]	XP_003123233.2	13 kDa	100%	20.40%	3	6	11	15.78	15.72	15.5	15.73	15.79	15.76	15.58	15.8
peroxidasin homolog isoform X2 [Sus scrofa]	XP_003125453.6 (+2)	169 kDa	100%	4.32%	6	8	8	15.74	15.46	15.61	15.76	15.73	15.78	15.85	15.72
ubiquitin-fold modifier-conjugating enzyme 1 [Sus scrofa]	XP_003125702.1 (+2)	19 kDa	100%	16.80%	4	6	8	16.46	16.52	16.58	16.39	16.51	16.59	16.58	16.65
tubulin alpha-8 chain [Sus scrofa]	XP_003126645.3	50 kDa	100%	27.60%	5	9	61	16.52	16.46	16.51	16.62	16.86	16.79	16.56	16.62
V-type proton ATPase subunit d 1 [Sus scrofa]	XP_003126994.1	40 kDa	100%	16.20%	6	10	11	16.14	16.11	16.24	16.16	16.03	16.05	16	15.92
peroxisomal membrane protein PEX14 [Sus scrofa]	XP_003127609.1	41 kDa	100%	9.89%	4	7	9	16.39	16.47	16.39	16.39	16.29	16.37	16.45	16.52
peflin isoform X2 [Sus scrofa]	XP_003127816.2	30 kDa	100%	11.80%	4	6	10	15.43	15.42	15.45	15.56	15.3	15.3	15.31	15.41
poly(ADP-ribose) glycohydrolase ARH3 [Sus scrofa]	XP_003127836.1	39 kDa	100%	21.00%	6	9	12	15.42	15.38	15.48	15.35	15.48	15.47	15.54	15.48
leucine-rich repeat-containing protein 40 [Sus scrofa]	XP_003127976.1	68 kDa	100%	10.30%	6	8	9	14.97	14.95	14.83	15	14.81	14.82	14.94	14.82
ubiquitin-like modifier-activating enzyme 6 isoform X1 [Sus scrofa]	XP_003129101.4 (+1)	131 kDa	100%	6.06%	7	8	9	15.92	15.86	15.83	15.86	15.79	15.86	15.92	15.91
platelet glycoprotein 4-like [Sus scrofa]	XP_003130275.3 (+3)	53 kDa	100%	14.00%	6	9	12	17.01	17.18	17.15	17.04	16.17	16.21	16.18	15.91
LOW QUALITY PROTEIN: myeloperoxidase [Sus scrofa]	XP_003131703.3	83 kDa	100%	8.70%	6	8	10	15.17	14.88	15.12	15.09	15.19	15.36	15.63	15.66
crk-like protein [Sus scrofa]	XP_003133042.1	34 kDa	100%	32.00%	7	10	11	16.61	16.6	16.65	16.68	16.59	16.65	16.66	16.63
acid ceramidase [Sus scrofa]	XP_003134235.3	45 kDa	100%	10.60%	5	6	8	16.68	16.75	16.73	16.7	16.52	16.59	16.65	16.91
arylamine N-acetyltransferase 1 [Sus scrofa]	XP_003134284.1	34 kDa	100%	10.00%	4	10	12	16.09	16.2	16.07	15.86	15.84	15.98	15.93	15.76
phosphorylase b kinase regulatory subunit alpha, liver isoform isoform X8 [Sus scrofa]	XP_003135007.1 (+4)	138 kDa	100%	4.29%	5	6	6	16.92	16.83	16.77	16.97	16.83	16.9	16.89	16.9
isocitrate dehydrogenase [NAD] subunit gamma, mitochondrial isoform X1 [Sus scrofa]	XP_003135545.1 (+2)	43 kDa	100%	12.20%	7	9	10	16.33	16.32	16.36	16.23	16.23	16.27	16.39	16.45
55 kDa erythrocyte membrane protein isoform X1 [Sus scrofa]	XP_003135572.1 (+1)	52 kDa	100%	17.80%	8	9	10	16.29	16.29	16.15	16.29	16.27	16.37	16.39	16.36
aldehyde dehydrogenase X, mitochondrial [Sus scrofa]	XP_003353634.1	57 kDa	100%	23.20%	8	9	37	16.09	16.16	16.02	16.24	16.01	15.91	15.96	15.66
dnaJ homolog subfamily A member 3, mitochondrial isoform X2 [Sus scrofa]	XP_003354674.1 (+1)	49 kDa	100%	7.95%	4	8	11	15.99	15.82	15.76	16	15.85	15.84	15.89	15.73
peroxisomal 2,4-dienoyl-CoA reductase isoform X1 [Sus scrofa]	XP_003354699.1	34 kDa	100%	23.70%	6	7	10	15.93	15.94	15.86	15.73	15.76	15.71	15.8	15.89
transportin-1 isoform X2 [Sus scrofa]	XP_003359859.2 (+1)	101 kDa	100%	7.75%	7	10	12	15.73	15.68	15.6	15.64	15.61	15.71	15.64	15.47
ATP-binding cassette sub-family B member 8, mitochondrial isoform X1 [Sus scrofa]	XP_003360127.3 (+1)	77 kDa	100%	9.82%	6	9	9	16.52	16.44	16.52	16.47	16.48	16.48	16.41	16.57
histone deacetylase 6 isoform X2 [Sus scrofa]	XP_003360363.2 (+3)	122 kDa	100%	7.97%	8	10	11	15.48	15.39	15.3	15.34	15.41	15.43	15.46	15.54
WW domain-binding protein 11 [Sus scrofa]	XP_003481731.2	70 kDa	100%	8.74%	6	7	7	16.12	16.18	16.17	16.19	16.14	16.21	16.24	16.26
LOW QUALITY PROTEIN: golgin subfamily A member 4 [Sus scrofa]	XP_005652452.2	266 kDa	100%	4.08%	9	9	9	15.96	15.91	15.81	15.91	16.02	16.08	16.13	16.14
UBX domain-containing protein 4 isoform X1 [Sus scrofa]	XP_005654217.2 (+1)	57 kDa	100%	11.80%	5	6	7	16.26	16.48	16.31	16.26	16.19	16.41	16.47	16.38
fibulin-5 isoform X2 [Sus scrofa]	XP_005656504.1	52 kDa	100%	6.72%	3	7	9	16.13	15.86	16.09	16.23	16.23	16.25	16.16	15.85
nucleolar RNA helicase 2 [Sus scrofa]	XP_005657444.1	87 kDa	100%	9.44%	7	8	9	16.33	16.49	16.39	16.48	16.26	16.43	16.3	16.32
putative RNA-binding protein Luc7-like 2 isoform X4 [Sus scrofa]	XP_005657795.1 (+1)	47 kDa	100%	9.69%	4	8	11	15.61	15.77	15.66	15.54	15.66	15.65	15.73	15.64
carnosine synthase 1 isoform X1 [Sus scrofa]	XP_005660689.2 (+1)	102 kDa	100%	7.15%	6	9	9	15.56	15.59	15.56	15.46	15.31	15.34	15.27	15.41
prefoldin subunit 1 [Sus scrofa]	XP_005661793.1	14 kDa	100%	36.90%	5	9	11	16.75	16.81	16.82	16.83	16.87	16.77	16.83	16.77
ras-related protein Rap-1b [Sus scrofa]	XP_005664026.1 (+1)	21 kDa	100%	20.70%	4	7	10	16.34	16.12	16.23	16.27	16.2	16.2	16.27	16.38
OCIA domain-containing protein 2 isoform X1 [Sus scrofa]	XP_005666697.1 (+1)	17 kDa	100%	23.40%	4	6	8	16.72	16.37	16.21	16.53	16.36	16.56	16.49	16.36
luc7-like protein 3 isoform X2 [Sus scrofa]	XP_005668977.1 (+6)	56 kDa	100%	13.60%	6	7	10	16.24	16.39	16.39	16.38	16.36	16.42	16.34	16.5
nucleolar and coiled-body phosphoprotein 1 isoform X1 [Sus scrofa]	XP_005671465.1 (+2)	74 kDa	100%	5.09%	4	7	9	16.96	16.97	16.88	16.92	16.92	16.92	16.91	17.07
lysosomal Pro-X carboxypeptidase [Sus scrofa]	XP_013834643.1 (+5)	56 kDa	100%	12.80%	6	8	11	16.53	16.57	16.4	16.51	16.32	16.27	16.27	16.32
pre-mRNA-processing factor 40 homolog A isoform X6 [Sus scrofa]	XP_013839584.2 (+4)	104 kDa	100%	8.62%	9	11	11	16.42	16.35	16.34	16.39	16.27	16.36	16.39	16.35
tensin-3 isoform X1 [Sus scrofa]	XP_013841250.2 (+9)	155 kDa	100%	7.18%	7	8	16	16.06	15.94	15.95	16.1	15.91	15.89	15.94	16.05
cullin-4B isoform X3 [Sus scrofa]	XP_013841811.2 (+2)	104 kDa	100%	10.10%	10	10	10	16.11	16.06	16.08	16.08	16.03	16.09	15.98	16.1
protein arginine methyltransferase NDUFAF7, mitochondrial isoform X2 [Sus scrofa]	XP_013851668.2 (+1)	49 kDa	100%	17.70%	7	10	11	15.72	15.76	15.67	15.72	15.54	15.71	15.74	15.77
thymocyte nuclear protein 1 isoform X1 [Sus scrofa]	XP_020918833.1 (+1)	29 kDa	100%	17.10%	5	8	9	15.78	15.76	15.79	15.89	15.9	16.01	16.09	15.98
pleckstrin homology domain-containing family A member 6 isoform X5 [Sus scrofa]	XP_020918877.1	114 kDa	100%	6.16%	6	6	6	16.54	16.5	16.56	16.75	16.71	16.61	16.61	16.68
presequence protease, mitochondrial isoform X2 [Sus scrofa]	XP_020920720.1 (+1)	118 kDa	100%	7.37%	7	9	9	15.26	15.23	15.24	15.36	15.1	15.12	15.4	15.25
ethanolamine-phosphate cytidylyltransferase isoform X2 [Sus scrofa]	XP_020922088.1	44 kDa	100%	15.20%	7	11	11	16.37	16.45	16.22	16.26	16.29	16.43	16.39	16.26
coiled-coil domain-containing protein 47 [Sus scrofa]	XP_020922430.1 (+1)	56 kDa	100%	8.90%	4	4	7	16.16	16.15	16.08	16.26	16.18	16.24	16.25	16.23
GTPase-activating protein and VPS9 domain-containing protein 1 isoform X1 [Sus scrofa]	XP_020924287.1 (+15)	166 kDa	100%	6.17%	9	10	10	16.44	16.39	16.36	16.45	16.33	16.39	16.44	16.34
TATA element modulatory factor [Sus scrofa]	XP_020924859.1	123 kDa	100%	7.50%	8	8	9	15.74	15.77	15.66	15.76	15.68	15.81	15.85	16.01
mycophenolic acid acyl-glucuronide esterase, mitochondrial isoform X1 [Sus scrofa]	XP_020926051.1 (+1)	34 kDa	100%	23.20%	7	8	11	16.58	16.6	16.63	16.66	16.65	16.51	16.56	16.57
cytoplasmic dynein 1 light intermediate chain 1 [Sus scrofa]	XP_020927201.1	57 kDa	100%	17.20%	8	10	10	16.09	16.19	16.24	16.27	16.04	16.13	16.15	16.07
LOW QUALITY PROTEIN: vinexin [Sus scrofa]	XP_020928659.1	82 kDa	100%	8.22%	5	6	9	15.69	15.61	15.64	15.69	15.59	15.6	15.72	15.66
paxillin isoform X1 [Sus scrofa]	XP_020928794.1 (+5)	115 kDa	100%	7.93%	7	10	11	17.4	17.3	17.31	17.31	17.26	17.35	17.34	17.44
caspase-7 isoform X2 [Sus scrofa]	XP_020928980.1 (+2)	34 kDa	100%	15.50%	5	8	10	16.45	16.4	16.29	16.37	16.29	16.4	16.41	16.1
arf-GAP domain and FG repeat-containing protein 1 isoform X1 [Sus scrofa]	XP_020931519.1 (+11)	62 kDa	100%	11.50%	6	9	9	16.46	16.44	16.43	16.52	16.45	16.48	16.46	16.5
disabled homolog 2 isoform X1 [Sus scrofa]	XP_020932308.1 (+4)	82 kDa	100%	15.60%	10	10	10	16.17	16.15	16.11	16.16	15.86	16.02	16	15.99
indoleamine 2,3-dioxygenase 2 isoform X1 [Sus scrofa]	XP_020933394.1 (+1)	45 kDa	100%	15.00%	6	6	6	16.99	16.88	16.64	16.64	16.53	16.95	16.7	16.56
ras-related protein Ral-A isoform X1 [Sus scrofa]	XP_020934877.1 (+1)	24 kDa	100%	19.90%	4	9	12	15.8	15.85	15.78	15.97	16	15.95	16.02	15.85
protein PAXX isoform X3 [Sus scrofa]	XP_020936892.1 (+2)	25 kDa	100%	16.20%	4	7	9	16.11	16.04	16.13	16.05	15.98	15.92	16.06	16.24
vacuolar protein sorting-associated protein VTA1 homolog isoform X1 [Sus scrofa]	XP_020942934.1	34 kDa	100%	10.40%	3	7	8	16.27	16.12	16.04	16.28	16.04	16.08	16.15	16.02
protein bicaudal D homolog 2 isoform X1 [Sus scrofa]	XP_020943791.1 (+1)	95 kDa	100%	4.67%	4	5	5	16.29	16.32	16.16	16.31	16.23	16.3	16.33	16.35
WASH complex subunit 5 isoform X1 [Sus scrofa]	XP_020944590.1	134 kDa	100%	6.13%	7	9	9	16.32	16.27	16.29	16.29	16.19	16.27	16.22	16.2
plasma membrane calcium-transporting ATPase 1 isoform X1 [Sus scrofa]	XP_020946834.1 (+4)	139 kDa	100%	6.60%	6	10	11	15.77	15.62	15.75	15.95	15.72	15.72	15.76	15.74
protein kinase C and casein kinase substrate in neurons protein 2 isoform X1 [Sus scrofa]	XP_020947079.1 (+4)	56 kDa	100%	9.05%	5	8	10	16.11	16.21	16.08	16.33	16.33	16.32	16.19	16.21
epithelial splicing regulatory protein 2 isoform X1 [Sus scrofa]	XP_020949790.1 (+1)	80 kDa	100%	8.36%	6	9	11	16.21	16.19	16.05	16.11	15.98	16.01	16.14	16.19
rho guanine nucleotide exchange factor 1 isoform X1 [Sus scrofa]	XP_020950100.1 (+5)	132 kDa	100%	4.91%	6	9	9	15.75	15.68	15.71	15.7	15.56	15.59	15.54	15.5
antigen peptide transporter 1 isoform X1 [Sus scrofa]	XP_020954029.1	80 kDa	100%	12.10%	7	8	9	15.8	15.52	15.53	15.66	15.52	15.68	15.64	15.67
microsomal glutathione S-transferase 1 [Sus scrofa]	NP_999465.1 (+3)	18 kDa	100%	14.20%	3	8	12	16.94	17.1	16.94	17.12	16.96	16.95	16.89	16.76
40S ribosomal protein S8 [Sus scrofa]	XP_003128108.1	24 kDa	100%	21.20%	4	6	10	15.9	16.07	15.63	15.94	15.72	15.59	15.67	15.48
LOW QUALITY PROTEIN: ubiquitin-conjugating enzyme E2 N [Sus scrofa]	XP_005664319.2	17 kDa	100%	21.10%	4	8	11	16.55	16.51	16.49	16.56	16.6	16.66	16.72	16.61
ras-related protein Rab-13 [Sus scrofa]	XP_013852534.1	23 kDa	100%	28.60%	4	8	20	14.96	14.95	14.83	14.88	14.87	14.94	14.84	14.84
histidine triad nucleotide-binding protein 2, mitochondrial isoform 1 precursor [Sus scrofa]	NP_001231254.1 (+1)	17 kDa	100%	22.70%	3	7	10	16.68	16.6	16.72	16.73	16.49	16.54	16.62	16.65
NADH dehydrogenase [ubiquinone] 1 alpha subcomplex subunit 6 [Sus scrofa]	NP_001172107.1	15 kDa	100%	35.90%	4	7	9	16.66	16.79	16.52	16.72	16.87	16.7	16.48	16.73
sodium/potassium-transporting ATPase subunit beta-1 [Sus scrofa]	NP_001001542.1	35 kDa	100%	10.90%	3	6	10	16.55	16.68	16.69	16.81	16.82	16.68	16.56	16.6
alpha-N-acetylgalactosaminidase precursor [Sus scrofa]	NP_001116694.1	46 kDa	100%	6.33%	3	5	7	16.6	16.58	16.54	16.32	16.09	16.24	16.28	16.85
ADP-ribosylation factor-like protein 8B [Sus scrofa]	NP_001239143.1	22 kDa	100%	22.00%	4	5	7	15.97	15.95	15.7	15.77	15.67	15.79	16.01	15.87
UDP-N-acetylglucosamine transporter isoform X1 [Sus scrofa]	XP_005663697.2	46 kDa	100%	5.41%	2	4	8	17.07	17.11	17.05	17.18	16.96	16.9	16.98	17.23
single-stranded DNA-binding protein, mitochondrial isoform X1 [Sus scrofa]	XP_020934253.1 (+7)	19 kDa	100%	17.80%	3	6	8	16.76	16.96	16.98	17.03	16.83	16.87	16.88	17.2
haloacid dehalogenase-like hydrolase domain-containing protein 2 isoform X1 [Sus scrofa]	XP_003122339.1 (+7)	28 kDa	100%	13.50%	4	6	8	17.13	16.93	17.12	16.95	17.06	17.08	17.08	17.1
mitochondrial fission 1 protein [Sus scrofa]	XP_020941922.1	17 kDa	100%	13.80%	2	6	11	16.58	16.45	16.67	16.67	16.66	16.43	16.7	16.66
actin-related protein 2/3 complex subunit 3 [Sus scrofa]	NP_001172064.1	21 kDa	100%	14.00%	3	5	10	17.34	17.29	17.29	17.3	17.15	17.22	17.39	17.36
liver carboxylesterase precursor [Sus scrofa]	NP_999411.2	62 kDa	100%	35.40%	2	5	154	18.56	15.78	15.34	15.64	15.25	15.11	15.18	15.29
osteoclast-stimulating factor 1 [Sus scrofa]	NP_999170.1	24 kDa	100%	12.60%	2	3	6	16.09	16.05	16.08	16.1	16.01	15.95	15.96	15.79
peptidyl-prolyl cis-trans isomerase NIMA-interacting 1 [Sus scrofa]	NP_001231300.1	18 kDa	100%	18.40%	3	4	4	15.93	15.96	15.85	15.94	16	15.78	15.98	15.9
signal sequence receptor, alpha [Sus scrofa]	NP_001172096.1	32 kDa	100%	6.64%	2	6	11	16.85	17.05	16.88	16.87	16.77	16.93	16.97	16.74
ATP synthase subunit d, mitochondrial [Sus scrofa]	NP_001231613.1 (+2)	19 kDa	100%	9.94%	2	4	11	18.11	18.17	18.3	18.32	18.33	18.18	18.24	18.45
olfactory receptor 52E2-like [Sus scrofa]	XP_020918047.1	35 kDa	99%	4.82%	2	2	2	20.24	20.32	20.39	20.31	20.02	20.09	20.14	20.18
fatty acid-binding protein, epidermal [Sus scrofa]	NP_001034835.1	15 kDa	100%	26.70%	4	7	8	15.96	15.72	15.84	15.87	15.75	15.94	15.91	15.8
U1 small nuclear ribonucleoprotein A [Sus scrofa]	NP_001070690.1	31 kDa	100%	26.60%	4	5	15	16.3	16.23	16.21	16.4	16.26	16.32	16.26	16.19
pigment epithelium-derived factor precursor [Sus scrofa]	NP_001072130.1 (+2)	46 kDa	100%	16.70%	6	6	7	16.54	16.52	16.52	16.59	16.08	16.15	16.24	16.14
dolichol-phosphate mannosyltransferase subunit 1 [Sus scrofa]	NP_001095290.1 (+1)	29 kDa	100%	18.50%	6	8	9	16.14	16.16	15.98	16.1	16	16.16	16.17	16.01
mRNA export factor [Sus scrofa]	NP_001098766.1 (+1)	41 kDa	100%	18.50%	6	8	9	16.07	16.13	16.11	16.09	16.1	16.06	16.06	16.22
serine/threonine-protein phosphatase 2A 56 kDa regulatory subunit delta isoform [Sus scrofa]	NP_001106922.1	70 kDa	100%	12.50%	7	9	9	16.64	16.61	16.61	16.68	16.48	16.55	16.47	16.52
nicotinamide N-methyltransferase [Sus scrofa]	NP_001116618.1	29 kDa	100%	17.80%	5	9	9	16.18	16.5	16.4	16.38	16.79	17.54	17.27	17.36
junctional adhesion molecule A precursor [Sus scrofa]	NP_001121916.1	32 kDa	100%	26.50%	9	10	11	16.26	16.13	16	15.98	16.03	16.1	16.15	16.27
estradiol 17-beta-dehydrogenase 8 [Sus scrofa]	NP_001124202.1 (+1)	27 kDa	100%	23.60%	4	7	10	16.31	16.3	16.41	16.55	16.28	16.46	16.63	16.52
ERO1-like protein alpha precursor [Sus scrofa]	NP_001131099.1	54 kDa	100%	10.70%	5	8	9	16.91	17	16.88	16.8	16.79	16.92	16.88	16.94
1-acyl-sn-glycerol-3-phosphate acyltransferase gamma [Sus scrofa]	NP_001137172.1 (+12)	43 kDa	100%	7.45%	3	5	6	17.43	17.45	17.51	17.53	17.28	17.43	17.24	17.53
protein S100-A8 [Sus scrofa]	NP_001153743.1	10 kDa	100%	31.50%	4	6	10	16.31	16.09	16.39	16.32	16.57	16.9	17.18	17.23
ubiquitin thioesterase OTUB1 [Sus scrofa]	NP_001155875.1	31 kDa	100%	15.50%	4	6	10	15.76	15.72	15.7	15.57	15.58	15.68	15.75	15.54
secretory carrier-associated membrane protein 3 [Sus scrofa]	NP_001172098.1	38 kDa	100%	28.20%	6	7	10	15.92	16.03	15.93	15.93	15.83	16.01	15.98	15.95
phosphatidylinositol 5-phosphate 4-kinase type-2 alpha [Sus scrofa]	NP_001182710.1	46 kDa	100%	16.00%	5	8	9	15.54	15.54	15.6	15.58	15.4	15.39	15.43	15.46
adenosylhomocysteinase 2 [Sus scrofa]	NP_001188310.1 (+1)	59 kDa	100%	11.70%	5	7	16	15.39	15.29	15.35	15.36	15.38	15.56	15.6	15.56
selenoprotein O [Sus scrofa]	NP_001188360.1	74 kDa	100%	10.10%	6	7	8	15.92	16.01	15.98	15.86	15.73	15.7	15.71	15.65
bromodomain-containing protein 4 [Sus scrofa]	NP_001191701.1 (+2)	153 kDa	100%	3.80%	5	5	5	15.92	15.9	15.82	16.03	15.87	15.88	15.98	16.04
CD5 antigen-like precursor [Sus scrofa]	NP_001230397.1 (+1)	61 kDa	100%	10.30%	5	8	8	15.45	15.58	15.56	15.59	16.46	16.37	16.18	16.61
AP-3 complex subunit mu-1 [Sus scrofa]	NP_001230445.1 (+2)	47 kDa	100%	12.40%	5	7	7	16.23	16.11	16.16	16.34	16.24	16.37	16.33	16.15
peptidyl-prolyl cis-trans isomerase FKBP3 [Sus scrofa]	NP_001231086.1	25 kDa	100%	17.00%	4	6	7	15.82	15.83	15.89	16.01	15.91	15.91	16.19	15.96
pinin [Sus scrofa]	NP_001231160.1	83 kDa	100%	9.17%	6	9	10	16.82	16.91	16.94	16.91	16.85	16.86	16.89	16.98
eukaryotic translation initiation factor 3 subunit D [Sus scrofa]	NP_001231652.1	64 kDa	100%	8.21%	4	7	10	16.61	16.49	16.49	16.56	16.39	16.44	16.5	16.43
60S acidic ribosomal protein P2 [Sus scrofa]	NP_001231795.1	12 kDa	100%	53.90%	4	6	10	16.59	16.49	16.72	16.61	16.54	16.51	16.58	16.69
FAD-dependent oxidoreductase domain-containing protein 1 [Sus scrofa]	NP_001231850.1 (+1)	54 kDa	100%	10.70%	5	9	10	16	16.18	16.12	16.06	16.14	16.12	16.19	16.01
interferon-induced protein 44 [Sus scrofa]	NP_001233134.1	48 kDa	100%	16.60%	7	9	10	16.11	16.14	15.92	16.43	15.87	15.92	15.75	16.08
galectin-9 isoform 2 [Sus scrofa]	NP_001335897.1 (+3)	38 kDa	100%	15.70%	5	8	10	16.67	16.67	16.54	16.87	16.49	16.42	16.54	16.7
serum amyloid P-component precursor [Sus scrofa]	NP_999052.1	26 kDa	100%	25.00%	5	8	11	15.71	15.9	15.44	15.7	16.77	16.62	16.74	16.62
integrin beta-2 precursor [Sus scrofa]	NP_999073.1	85 kDa	100%	7.28%	5	6	7	16.22	16.04	16.11	16.12	16.04	15.93	16.08	16.01
protein N-terminal asparagine amidohydrolase [Sus scrofa]	NP_999207.1	35 kDa	100%	21.90%	6	9	10	15.99	15.97	15.92	15.97	15.94	15.95	16.02	16.11
voltage-dependent anion-selective channel protein 3 [Sus scrofa]	NP_999529.1 (+2)	31 kDa	100%	23.30%	5	8	22	16.06	16.1	16.24	16.04	16.14	16.09	16.25	16.13
elongator complex protein 1 [Sus scrofa]	XP_001924429.4	160 kDa	100%	6.19%	7	7	9	15.84	15.78	15.7	15.78	15.68	15.74	15.69	15.65
TBC1 domain family member 15 isoform X2 [Sus scrofa]	XP_001925371.1 (+1)	77 kDa	100%	12.80%	8	9	9	15.39	15.51	15.33	15.48	15.33	15.41	15.48	15.45
shootin-1 isoform X1 [Sus scrofa]	XP_001925670.2	71 kDa	100%	3.80%	3	4	5	16.32	16.28	16.16	16.23	16.25	16.34	16.27	16.44
glutamate--cysteine ligase regulatory subunit [Sus scrofa]	XP_001926413.2	30 kDa	100%	20.40%	5	7	9	17.09	17.23	16.91	16.91	16.68	16.82	16.8	16.85
WD repeat-containing protein 61 isoform X1 [Sus scrofa]	XP_001927037.1	34 kDa	100%	24.90%	6	7	9	15.82	15.61	15.67	15.81	15.7	15.69	15.75	15.68
prefoldin subunit 2 [Sus scrofa]	XP_001927358.1	17 kDa	100%	27.90%	4	7	9	16.56	16.65	16.64	16.78	16.6	16.7	16.72	16.73
endophilin-B2 isoform X11 [Sus scrofa]	XP_001928957.1 (+11)	44 kDa	100%	14.90%	6	10	10	16.12	16.2	16.15	16.13	16.18	16.21	16.21	16.24
eukaryotic translation initiation factor 2 subunit 2 [Sus scrofa]	XP_001929185.1	38 kDa	100%	13.50%	5	9	11	17.58	17.75	17.67	17.6	17.53	17.61	17.59	17.47
2'-deoxynucleoside 5'-phosphate N-hydrolase 1 isoform X2 [Sus scrofa]	XP_001929323.1	20 kDa	100%	24.70%	4	4	10	16.92	16.88	17.11	17.14	17.05	16.94	16.96	17.17
FAD synthase isoform X2 [Sus scrofa]	XP_001929410.3 (+2)	54 kDa	100%	9.18%	5	8	9	16.09	16.07	16.04	16.18	16.03	16.08	16.15	16.13
syntaxin-binding protein 1 isoform X2 [Sus scrofa]	XP_003122217.3 (+1)	68 kDa	100%	10.40%	6	8	10	15.99	15.74	15.84	16.01	15.99	15.97	15.97	15.93
flap endonuclease 1 [Sus scrofa]	XP_003122675.1	42 kDa	100%	12.90%	6	9	9	16.49	16.62	16.3	16.53	16.28	16.35	16.51	16.43
UV excision repair protein RAD23 homolog A isoform X1 [Sus scrofa]	XP_003123386.2 (+1)	40 kDa	100%	16.30%	5	6	15	16.98	16.98	16.95	17.04	17.06	16.91	17.08	16.97
60S ribosomal protein L18a isoform X1 [Sus scrofa]	XP_003123559.4 (+2)	21 kDa	100%	22.20%	4	7	10	16.86	17.13	16.74	16.88	16.81	16.8	16.86	16.95
FAS-associated factor 2 isoform X1 [Sus scrofa]	XP_003123708.1 (+2)	53 kDa	100%	14.20%	5	8	9	16.9	16.79	16.73	16.74	16.7	16.79	16.86	16.88
LOW QUALITY PROTEIN: eukaryotic elongation factor 2 kinase [Sus scrofa]	XP_003124599.4	82 kDa	100%	7.48%	5	7	8	16.44	16.15	16.28	16.38	16.33	16.23	16	16.24
ketimine reductase mu-crystallin isoform X1 [Sus scrofa]	XP_003124605.2	34 kDa	100%	20.70%	6	7	9	15.71	15.55	15.46	15.74	15.66	15.59	15.65	15.52
histone H1.0 [Sus scrofa]	XP_003126085.1	21 kDa	100%	22.20%	4	7	10	16.7	16.98	16.61	16.51	16.65	16.03	16.15	16.16
SUMO-activating enzyme subunit 1 isoform X1 [Sus scrofa]	XP_003127291.1	38 kDa	100%	16.80%	5	8	8	16.54	16.54	16.6	16.55	16.49	16.45	16.52	16.56
LOW QUALITY PROTEIN: protein NOXP20 [Sus scrofa]	XP_003128969.2	60 kDa	100%	10.50%	5	6	7	16.21	16.04	16.14	15.94	16	16.02	16.22	16.13
vacuolar protein-sorting-associated protein 36 isoform X1 [Sus scrofa]	XP_003130995.1	44 kDa	100%	24.90%	9	11	11	16.31	16.13	16.1	16.22	16.15	16.16	16.24	16.11
X-ray repair cross-complementing protein 5 isoform X1 [Sus scrofa]	XP_003133697.3 (+2)	83 kDa	100%	7.09%	5	7	9	15.98	15.98	16.02	15.95	15.9	15.81	15.97	16.08
EH domain-containing protein 2 [Sus scrofa]	XP_003356007.1 (+1)	61 kDa	100%	11.20%	4	6	19	16.07	15.83	16.21	16.23	16.04	16.27	16.02	15.86
acyl-CoA:lysophosphatidylglycerol acyltransferase 1 [Sus scrofa]	XP_003357646.2 (+3)	43 kDa	100%	11.40%	5	8	9	16.29	16	15.99	15.89	15.72	15.95	15.89	15.98
receptor-transporting protein 3 [Sus scrofa]	XP_003358456.1	41 kDa	100%	10.20%	5	7	7	15.77	15.82	15.65	15.82	15.94	15.95	15.94	16.13
LOW QUALITY PROTEIN: peripheral plasma membrane protein CASK [Sus scrofa]	XP_003360318.2	102 kDa	100%	5.57%	5	6	7	15.7	15.64	15.61	15.58	15.52	15.67	15.57	15.67
gamma-glutamylcyclotransferase isoform X1 [Sus scrofa]	XP_003361422.1	21 kDa	100%	31.40%	5	8	11	15.52	15.8	15.91	15.6	15.86	15.86	15.85	15.54
receptor expression-enhancing protein 5 [Sus scrofa]	XP_003480935.1	21 kDa	100%	14.80%	4	9	10	16.37	16.69	16.56	16.65	16.81	16.91	16.85	16.85
hepatocyte growth factor activator isoform X1 [Sus scrofa]	XP_003482383.1 (+1)	70 kDa	100%	9.15%	4	7	11	15.37	15.56	15.58	15.66	15.88	15.92	15.89	16.03
CTP synthase 2 isoform X2 [Sus scrofa]	XP_013841392.1 (+4)	66 kDa	100%	13.50%	6	7	7	15.82	15.66	15.74	15.8	15.74	15.67	15.69	15.7
ribosomal protein S6 kinase alpha-3 isoform X4 [Sus scrofa]	XP_013841434.1 (+9)	81 kDa	100%	8.30%	6	8	9	16.23	16.33	16.28	16.22	16.17	16.2	16.14	16.06
rho-associated protein kinase 2 isoform X1 [Sus scrofa]	XP_013843390.2 (+7)	171 kDa	100%	4.68%	6	8	9	15.87	15.95	15.87	15.82	15.72	15.86	15.87	15.94
NEDD8 ultimate buster 1 isoform X1 [Sus scrofa]	XP_013846191.1 (+3)	73 kDa	100%	7.36%	6	7	8	15.88	16.05	15.78	15.81	15.63	15.67	15.75	15.76
calcineurin B homologous protein 1 [Sus scrofa]	XP_013848623.1	22 kDa	100%	27.70%	5	9	11	16.28	16.16	16.23	16.21	16.16	16.25	16.27	16.35
uveal autoantigen with coiled-coil domains and ankyrin repeats isoform X4 [Sus scrofa]	XP_013848808.1	161 kDa	100%	2.57%	4	5	5	15.04	15.08	14.93	15.07	14.97	14.98	15.05	15.21
regulator of microtubule dynamics protein 2 isoform X1 [Sus scrofa]	XP_013851658.1 (+7)	49 kDa	100%	15.70%	7	7	10	15.84	16.01	16.02	15.99	16.16	16	15.88	16.09
ubiquitin carboxyl-terminal hydrolase isozyme L3 isoform X1 [Sus scrofa]	XP_020920826.1	33 kDa	100%	19.00%	5	8	11	15.97	15.97	16	16.03	16	15.85	15.94	15.92
LOW QUALITY PROTEIN: copper-transporting ATPase 2 [Sus scrofa]	XP_020920945.1	163 kDa	100%	3.41%	5	7	7	15.79	15.73	15.66	15.86	15.67	15.98	15.84	15.79
nucleolar transcription factor 1 isoform X2 [Sus scrofa]	XP_020922534.1 (+5)	88 kDa	100%	8.05%	6	6	6	16.26	16.26	16.26	16.23	16.12	16.14	16.19	16.22
LOW QUALITY PROTEIN: transcription elongation factor SPT6 [Sus scrofa]	XP_020923139.1	199 kDa	100%	5.16%	7	7	7	14.8	14.77	14.73	14.78	14.67	14.7	14.8	14.81
LOW QUALITY PROTEIN: dedicator of cytokinesis protein 1 [Sus scrofa]	XP_020928272.1	217 kDa	100%	2.50%	5	6	6	16.11	16.21	16.06	16.07	16.13	16.18	16.22	16.26
calcium-binding protein 39 [Sus scrofa]	XP_020931392.1 (+1)	40 kDa	100%	15.50%	6	7	8	17.26	17.31	17.3	17.29	17.18	17.26	17.15	16.99
RNA-binding protein 10 isoform X1 [Sus scrofa]	XP_020936017.1 (+17)	113 kDa	100%	7.89%	6	8	8	16.07	16.06	16.16	16.24	16.16	16.22	16.28	16.26
calcium homeostasis endoplasmic reticulum protein isoform X1 [Sus scrofa]	XP_020939240.1 (+1)	105 kDa	100%	6.58%	6	8	8	15.98	16	15.92	15.97	15.98	15.95	16.01	16.06
LOW QUALITY PROTEIN: zinc-alpha-2-glycoprotein [Sus scrofa]	XP_020941844.1	35 kDa	100%	18.10%	6	9	9	15.48	15.44	15.36	15.46	15.73	15.82	16.05	16.06
E3 ubiquitin-protein ligase BRE1B isoform X1 [Sus scrofa]	XP_020942071.1 (+1)	114 kDa	100%	7.89%	7	7	8	16.14	16	16.02	16.1	15.99	15.86	15.91	15.99
LOW QUALITY PROTEIN: double-stranded RNA-specific adenosine deaminase [Sus scrofa]	XP_020945415.1	128 kDa	100%	6.32%	6	7	7	15.37	15.33	15.21	15.35	15.2	15.24	15.24	15.22
syntaxin-binding protein 3 [Sus scrofa]	XP_020945765.1	68 kDa	100%	11.10%	7	10	11	16.24	16.16	16.2	16.15	16.18	16.21	16.26	16.3
LOW QUALITY PROTEIN: protein scribble homolog [Sus scrofa]	XP_020946205.1	173 kDa	100%	3.40%	5	8	8	15.72	15.71	15.64	15.71	15.65	15.71	15.78	15.74
scavenger receptor cysteine-rich type 1 protein M130 isoform X1 [Sus scrofa]	XP_020946779.1 (+1)	120 kDa	100%	8.54%	9	9	10	15.55	15.53	15.45	15.49	15.69	15.56	15.56	15.83
LOW QUALITY PROTEIN: tensin-2 [Sus scrofa]	XP_020947354.1	157 kDa	100%	7.33%	8	9	11	15.04	14.85	14.92	14.96	15.08	14.92	15.01	14.95
26S proteasome non-ATPase regulatory subunit 7 [Sus scrofa]	XP_020949519.1	37 kDa	100%	12.70%	4	7	9	16.86	16.88	16.82	16.74	16.7	16.72	16.76	16.74
cadherin-2 [Sus scrofa]	XP_020951864.1	100 kDa	100%	7.06%	5	5	5	15.58	15.54	15.31	15.52	15.48	15.72	15.62	15.67
charged multivesicular body protein 2a [Sus scrofa]	XP_020953074.1 (+1)	25 kDa	100%	13.50%	4	6	7	17.03	17.11	17.05	17.23	17.16	17.05	17.02	17.08
mitofusin-2 isoform X2 [Sus scrofa]	XP_013854441.2 (+23)	86 kDa	100%	4.49%	3	5	5	16.33	16.29	16.37	16.3	16.29	16.3	16.29	16.29
metaxin-2 [Sus scrofa]	NP_001038006.1 (+1)	30 kDa	100%	15.00%	4	4	5	17.03	16.96	16.98	17.12	16.99	16.98	16.96	17.1
carboxypeptidase B2 [Sus scrofa]	XP_001929181.1	49 kDa	100%	7.09%	4	5	6	14.2	14.21	14.24	14.33	13.88	13.78	13.83	13.64
LOW QUALITY PROTEIN: Golgi reassembly-stacking protein 2 [Sus scrofa]	XP_020930487.1	47 kDa	100%	7.96%	3	7	10	16.57	16.58	16.64	16.64	16.56	16.86	16.93	16.98
signal peptidase complex catalytic subunit SEC11A [Sus scrofa]	XP_020954563.1	21 kDa	100%	14.50%	3	5	7	17.07	17.06	16.98	17.05	17.04	17.14	17.17	17.06
serine/threonine-protein kinase N1 isoform X1 [Sus scrofa]	XP_005661289.2 (+1)	105 kDa	100%	5.37%	4	4	4	15.19	14.99	14.95	15.01	14.88	15.03	15.01	14.97
7-dehydrocholesterol reductase [Sus scrofa]	XP_020938301.1 (+2)	54 kDa	100%	8.42%	4	7	10	16.39	16.55	16.25	16.31	16.01	16.22	16.23	16.28
guanine nucleotide-binding protein G(I)/G(S)/G(O) subunit gamma-5 [Sus scrofa]	XP_020952016.1	7 kDa	100%	38.20%	3	5	9	16.97	17.05	16.82	16.92	16.8	16.89	16.77	16.95
retinol-binding protein 4 precursor [Sus scrofa]	NP_999222.1 (+1)	23 kDa	100%	19.40%	4	7	8	16.76	16.92	16.76	16.77	16.6	16.43	16.52	16.78
LOW QUALITY PROTEIN: cap-specific mRNA (nucleoside-2'-O-)-methyltransferase 1 [Sus scrofa]	XP_001924245.3	95 kDa	100%	3.11%	2	2	2	14.87	14.65	14.51	14.94	14.54	14.75	14.69	14.33
60S ribosomal protein L31 [Sus scrofa]	XP_005662419.1	14 kDa	100%	13.60%	2	5	8	16.62	16.9	16.57	16.67	16.56	16.63	16.57	16.53
programmed cell death protein 6 isoform X3 [Sus scrofa]	XP_020932594.1	20 kDa	100%	16.30%	3	7	8	16.43	16.55	16.49	16.54	16.69	16.57	16.6	16.45
histidine triad nucleotide-binding protein 1 [Sus scrofa]	XP_005661680.1	14 kDa	100%	23.00%	3	6	7	16.98	16.99	16.99	16.79	16.78	16.84	16.88	17.02
60S ribosomal protein L36 [Sus scrofa]	NP_001231616.1	12 kDa	100%	19.00%	2	7	10	16.11	16.36	15.95	16.19	16.07	15.9	15.93	15.92
LOW QUALITY PROTEIN: microtubule cross-linking factor 1 [Sus scrofa]	XP_020951725.1	208 kDa	100%	0.79%	2	2	3	17.45	17.74	17.46	17.84	17.43	17.51	17.41	17.59
AP-3 complex subunit delta-1 isoform X1 [Sus scrofa]	XP_020939855.1 (+2)	136 kDa	100%	2.73%	3	4	5	16.12	16.42	16.38	16.33	16.3	16.29	16.23	16.31
LOW QUALITY PROTEIN: fibrous sheath-interacting protein 2-like [Sus scrofa]	XP_020935527.1	773 kDa	100%	0.23%	2	3	4	15.94	16.01	16.05	16.28	16.79	16.27	16.25	16.28
60S ribosomal protein L28 isoform X1 [Sus scrofa]	XP_020950668.1 (+6)	16 kDa	100%	18.20%	3	7	7	17.94	18.27	17.79	17.93	17.89	17.73	17.78	17.83
AP-2 complex subunit sigma isoform 1 [Sus scrofa]	NP_001231381.1 (+3)	17 kDa	100%	16.90%	3	5	8	15.95	15.89	15.87	15.99	15.89	15.92	15.92	15.92
cytochrome c oxidase subunit 7A2, mitochondrial [Sus scrofa]	NP_001090953.1	9 kDa	100%	27.70%	2	3	8	17.58	17.82	17.72	17.72	17.46	17.36	17.35	16.87
LOW QUALITY PROTEIN: trace amine-associated receptor 5 [Sus scrofa]	XP_001924953.3	38 kDa	100%	2.08%	2	3	3	19.9	20.37	20.18	20.21	20.57	20.59	20.59	20.51
solute carrier family 22 member 7 [Sus scrofa]	NP_001038082.1	60 kDa	100%	5.30%	3	5	8	16.51	16.32	16.56	16.59	15.88	15.96	15.95	15.8
nuclear factor NF-kappa-B p105 subunit [Sus scrofa]	NP_001041697.1	105 kDa	100%	5.84%	6	7	7	16.53	16.36	16.34	16.48	16.28	16.33	16.35	16.26
glycine N-methyltransferase [Sus scrofa]	NP_001103889.2	33 kDa	100%	14.90%	5	5	6	16.7	16.49	16.16	16.72	17.13	17.06	16.85	16.91
NAD-dependent protein deacetylase sirtuin-2 [Sus scrofa]	NP_001107743.1 (+1)	43 kDa	100%	14.10%	5	6	7	16.64	16.59	16.63	16.54	16.5	16.49	16.56	16.42
probable aminopeptidase NPEPL1 [Sus scrofa]	NP_001116620.1	56 kDa	100%	9.75%	5	8	9	15.62	15.69	15.55	15.69	15.49	15.52	15.47	15.48
testin [Sus scrofa]	NP_001116672.1	48 kDa	100%	11.90%	5	6	7	16.19	16.11	16.09	16.19	16.42	16.49	16.45	16.61
adenylosuccinate lyase [Sus scrofa]	NP_001124205.1	55 kDa	100%	8.26%	4	6	8	15.84	15.82	15.84	16.01	15.87	15.75	15.77	15.65
cysteine desulfurase, mitochondrial [Sus scrofa]	NP_001129982.1	50 kDa	100%	12.30%	5	6	9	15.46	15.34	15.31	15.43	15.2	15.26	15.27	15.25
cadherin-1 precursor [Sus scrofa]	NP_001156532.1	98 kDa	100%	6.80%	6	8	8	16.6	16.66	16.7	16.91	16.84	16.83	16.74	16.78
phosphomevalonate kinase [Sus scrofa]	NP_001161888.1 (+1)	22 kDa	100%	20.30%	4	7	9	16.36	16.41	16.14	16.26	16.31	16.29	16.24	16.21
O-acetyl-ADP-ribose deacetylase MACROD1 [Sus scrofa]	NP_001191699.1	35 kDa	100%	18.80%	5	7	10	16.04	15.78	15.87	15.97	15.88	15.84	15.89	15.96
60S ribosomal protein L13 [Sus scrofa]	NP_001230274.1	24 kDa	100%	19.00%	4	7	10	16.41	16.77	16.15	16.22	16.21	16.03	16.07	16.02
syntaxin-12 [Sus scrofa]	NP_001230371.1	31 kDa	100%	27.20%	6	8	8	16.17	16.06	16.03	16.03	16.01	16.2	16.16	16.2
RNA 3'-terminal phosphate cyclase [Sus scrofa]	NP_001230399.1	39 kDa	100%	17.80%	6	9	9	16.22	16.16	16.22	16.18	16.14	16.11	16.2	16.2
NHL repeat-containing protein 2 [Sus scrofa]	NP_001230490.1	79 kDa	100%	14.30%	9	10	10	16.44	16.39	16.37	16.41	16.39	16.32	16.42	16.24
growth hormone-inducible transmembrane protein [Sus scrofa]	NP_001231311.1 (+4)	37 kDa	100%	6.67%	3	7	8	16.09	16.09	15.91	15.94	16.26	16.42	16.36	16.56
protein FAM49B [Sus scrofa]	NP_001231368.1 (+18)	37 kDa	100%	18.20%	5	10	10	16.02	15.8	15.9	15.93	15.82	15.88	15.97	16
aminoacyl tRNA synthase complex-interacting multifunctional protein 2 isoform 1 [Sus scrofa]	NP_001231485.1	35 kDa	100%	20.40%	5	8	9	16.45	16.22	16.42	16.41	16.29	16.27	16.39	16.35
NADH dehydrogenase [ubiquinone] 1 alpha subcomplex subunit 13 [Sus scrofa]	NP_001231575.1	17 kDa	100%	14.60%	3	7	9	16.81	16.69	16.45	16.66	16.9	16.94	16.6	16.8
carbonyl reductase [NADPH] 3 [Sus scrofa]	NP_001231661.1	31 kDa	100%	37.20%	6	7	19	16.01	15.91	15.95	15.96	15.76	15.73	15.96	15.93
putative transferase CAF17, mitochondrial [Sus scrofa]	NP_001231759.1	38 kDa	100%	17.50%	5	8	9	15.73	15.64	15.69	15.88	15.64	15.61	15.73	15.74
vacuolar protein sorting-associated protein 45 [Sus scrofa]	NP_001231923.1	65 kDa	100%	8.25%	5	5	5	16.16	16.19	16.17	16.25	16.21	16.15	16.2	16.15
coatomer subunit gamma-2 [Sus scrofa]	NP_001233167.1	97 kDa	100%	7.46%	5	7	11	15.47	15.5	15.36	15.46	15.37	15.44	15.42	15.41
RAC-beta serine/threonine-protein kinase [Sus scrofa]	NP_001243708.1 (+1)	56 kDa	100%	7.28%	4	6	7	15.76	15.79	15.84	15.72	15.78	15.71	15.71	15.74
integrin beta-3 precursor [Sus scrofa]	NP_999167.1	86 kDa	100%	6.12%	4	6	7	15.99	15.95	15.75	15.91	15.75	15.85	15.89	15.96
ficolin-1 precursor [Sus scrofa]	NP_999325.1	35 kDa	100%	10.10%	3	6	6	15.88	15.82	15.81	15.95	16.13	16.15	16.62	16.27
nitric oxide synthase, endothelial [Sus scrofa]	NP_999460.1	133 kDa	100%	4.15%	5	6	7	16.25	16.23	16.17	16.2	16.15	16.2	16.19	16.19
carbonic anhydrase 1 [Sus scrofa]	XP_001924218.1	29 kDa	100%	21.10%	4	7	10	15.92	15.78	15.85	16.12	16.83	16.61	17.36	17.03
heat shock 70 kDa protein 13 [Sus scrofa]	XP_001924955.1	52 kDa	100%	13.60%	5	6	7	15.43	15.46	15.24	15.36	15.74	15.9	15.75	15.74
squamous cell carcinoma antigen recognized by T-cells 3 isoform X2 [Sus scrofa]	XP_001926720.4	109 kDa	100%	4.38%	5	6	7	15.46	15.41	15.5	15.49	15.31	15.42	15.41	15.19
programmed cell death protein 4 [Sus scrofa]	XP_001927084.1 (+2)	52 kDa	100%	8.53%	4	7	8	16.31	16.15	16.14	16.31	16.21	16.32	16.35	16.32
ribonuclease T2 [Sus scrofa]	XP_001928120.2	28 kDa	100%	17.60%	4	7	9	16.39	16.36	16.24	16.34	16.11	16.18	16.3	16.4
thioredoxin-related transmembrane protein 1 isoform X1 [Sus scrofa]	XP_001928284.1 (+1)	32 kDa	100%	11.20%	4	5	6	16.74	16.69	16.67	16.83	16.56	16.75	16.62	16.7
methylated-DNA--protein-cysteine methyltransferase isoform X3 [Sus scrofa]	XP_001928588.2 (+2)	25 kDa	100%	17.80%	4	6	9	16.75	16.48	16.69	16.83	16.5	16.59	16.82	16.87
nucleolysin TIAR isoform X2 [Sus scrofa]	XP_001928970.2 (+2)	42 kDa	100%	13.60%	5	7	8	16.79	16.9	16.88	16.89	16.89	16.87	16.96	16.62
STE20-like serine/threonine-protein kinase isoform X1 [Sus scrofa]	XP_001929465.1 (+1)	143 kDa	100%	4.12%	5	7	7	15.69	15.76	15.78	15.82	15.66	15.79	15.86	15.7
mitogen-activated protein kinase 14 isoform X1 [Sus scrofa]	XP_001929525.3	41 kDa	100%	21.10%	7	8	13	16.56	16.57	16.56	16.56	16.52	16.42	16.49	16.52
ataxin-2 isoform X10 [Sus scrofa]	XP_001929568.2 (+28)	138 kDa	100%	3.46%	3	5	7	15.22	15.47	15.17	15.22	15.11	15.29	15.23	15.41
very-long-chain (3R)-3-hydroxyacyl-CoA dehydratase 3 [Sus scrofa]	XP_003121777.2	43 kDa	100%	13.30%	4	8	9	15.85	15.84	15.77	15.82	15.78	15.89	15.88	15.89
U4/U6.U5 tri-snRNP-associated protein 1 isoform X1 [Sus scrofa]	XP_003122565.3 (+1)	91 kDa	100%	11.70%	8	8	8	16.77	16.7	16.77	16.75	16.68	16.75	16.81	16.75
RNA cytidine acetyltransferase [Sus scrofa]	XP_003122923.1 (+2)	116 kDa	100%	5.26%	5	6	6	16.18	16.26	16.14	16.23	16	16.13	16.1	16.1
oxidoreductase HTATIP2 isoform X1 [Sus scrofa]	XP_003122968.6 (+1)	34 kDa	100%	14.70%	5	6	8	15.7	16.25	15.89	15.88	15.7	15.79	15.82	15.75
epidermal growth factor receptor substrate 15-like 1 isoform X6 [Sus scrofa]	XP_003123529.3 (+8)	102 kDa	100%	9.38%	7	8	8	14.96	14.95	14.97	15.17	14.98	15	14.99	14.68
E3 ubiquitin-protein ligase CHIP [Sus scrofa]	XP_003124756.2	35 kDa	100%	16.20%	5	7	10	15.94	15.96	15.86	15.97	15.74	15.91	15.89	15.95
2-amino-3-ketobutyrate coenzyme A ligase, mitochondrial isoform X1 [Sus scrofa]	XP_003126081.1	45 kDa	100%	22.90%	6	8	10	16.05	16.05	16.2	16.12	16.03	16.09	16.25	16.19
NADH dehydrogenase [ubiquinone] 1 alpha subcomplex subunit 12 [Sus scrofa]	XP_003126763.1	17 kDa	100%	31.70%	4	5	8	15.84	15.88	15.41	15.76	15.79	15.68	15.69	15.74
secernin-2 [Sus scrofa]	XP_003131581.1	48 kDa	100%	17.80%	5	8	9	15.96	16.15	16.08	16.08	15.86	16.03	16.03	16.07
glia maturation factor gamma isoform X1 [Sus scrofa]	XP_003133258.2	17 kDa	100%	32.40%	5	8	10	16.45	16.24	16.32	16.18	16.14	16.27	16.37	16.38
casein kinase II subunit alpha [Sus scrofa]	XP_003134407.1 (+2)	45 kDa	100%	21.00%	6	7	8	15.5	15.5	15.48	15.55	15.44	15.49	15.46	15.47
LSM8 homolog, U6 small nuclear RNA associated [Sus scrofa]	XP_003134801.1	10 kDa	100%	37.50%	4	6	7	17.13	17.17	17.07	17.14	16.93	17.08	17.21	17.17
dnaJ homolog subfamily B member 9 [Sus scrofa]	XP_003134825.1 (+1)	26 kDa	100%	22.40%	4	8	9	14.78	14.66	14.67	14.76	15.48	15.65	15.48	15.63
histone-binding protein RBBP7 isoform X3 [Sus scrofa]	XP_003135004.1 (+1)	48 kDa	100%	12.20%	5	9	10	16.23	16.29	16.17	16.24	16.18	16.28	16.29	16.26
threonine--tRNA ligase, mitochondrial isoform X1 [Sus scrofa]	XP_003355245.1 (+2)	81 kDa	100%	7.80%	6	6	7	16.46	16.4	16.5	16.39	16.33	16.55	16.46	16.35
latexin [Sus scrofa]	XP_003358692.1	26 kDa	100%	17.60%	4	6	9	16.25	16.3	16.38	16.32	16.34	16.28	16.32	16.35
2-methoxy-6-polyprenyl-1,4-benzoquinol methylase, mitochondrial [Sus scrofa]	XP_003483483.2	41 kDa	100%	16.10%	6	9	10	16.71	16.81	16.79	16.94	16.79	16.66	16.75	16.91
LOW QUALITY PROTEIN: Golgi-specific brefeldin A-resistance guanine nucleotide exchange factor 1 [Sus scrofa]	XP_003483597.2	207 kDa	100%	4.73%	8	9	9	16.23	16.29	16.08	16.27	16.25	16.51	16.48	16.36
coiled-coil and C2 domain-containing protein 1B isoform X1 [Sus scrofa]	XP_005665484.2 (+4)	94 kDa	100%	7.24%	5	5	6	16.16	16.09	15.95	16.16	16.05	16.09	16.03	16.05
actin-binding LIM protein 1 isoform X21 [Sus scrofa]	XP_005671532.2 (+12)	79 kDa	100%	11.50%	8	8	8	16.84	16.92	16.92	16.72	16.84	16.9	16.95	17.02
transmembrane 9 superfamily member 4 isoform X1 [Sus scrofa]	XP_005672882.2	74 kDa	100%	5.30%	4	6	8	16.23	16.34	16.13	16.23	16.29	16.49	16.44	16.47
charged multivesicular body protein 1b [Sus scrofa]	XP_005674599.3	22 kDa	100%	19.60%	5	7	8	17.37	17.4	17.34	17.33	17.24	17.37	17.31	17.41
erbin isoform X20 [Sus scrofa]	XP_013840275.2 (+22)	150 kDa	100%	4.19%	5	7	7	15.76	15.74	15.64	15.76	15.66	15.76	15.77	15.68
transcriptional activator protein Pur-beta [Sus scrofa]	XP_013841261.2	33 kDa	100%	25.00%	6	8	9	16.19	16.2	16.28	16.24	16.12	16.12	16.14	16.17
manganese-transporting ATPase 13A1 [Sus scrofa]	XP_013842955.2	133 kDa	100%	5.74%	6	6	7	15.9	15.95	15.93	15.91	15.95	15.96	16.02	15.96
LOW QUALITY PROTEIN: solute carrier organic anion transporter family member 2B1 [Sus scrofa]	XP_020918170.1	87 kDa	100%	6.87%	5	8	10	15.36	14.97	15.21	15.35	15.33	15.17	15.06	15.03
BTB/POZ domain-containing protein KCTD12 [Sus scrofa]	XP_020921390.1	36 kDa	100%	25.20%	6	8	9	15.33	15.06	15.11	15.07	15.1	14.96	15.15	15.02
centromere protein V isoform X1 [Sus scrofa]	XP_020921945.1	28 kDa	100%	24.30%	6	7	9	16.21	16.31	16.08	16.21	16.12	16.2	16.09	16.38
COP9 signalosome complex subunit 1 isoform X1 [Sus scrofa]	XP_020922040.1 (+8)	54 kDa	100%	10.40%	5	7	7	16.18	16.27	16.28	16.3	16.15	16.19	16.1	15.99
vacuolar protein-sorting-associated protein 25 [Sus scrofa]	XP_020922637.1	21 kDa	100%	15.90%	3	4	7	17.11	17.16	17.2	17.23	17.26	17.24	17.34	17.28
coatomer subunit zeta-2 [Sus scrofa]	XP_020922751.1	23 kDa	100%	23.80%	4	9	10	16.63	16.74	16.85	16.78	16.94	16.79	16.8	16.73
unconventional myosin-Id isoform X3 [Sus scrofa]	XP_020923106.1	116 kDa	100%	7.55%	8	8	8	16.28	16.34	16.3	16.33	16.14	16.18	16.16	16.25
alpha-2-antiplasmin [Sus scrofa]	XP_020923238.1	55 kDa	100%	9.45%	4	6	7	14.89	14.69	14.72	14.93	15.01	15.05	15.22	14.94
LOW QUALITY PROTEIN: MICOS complex subunit MIC25 [Sus scrofa]	XP_020925470.1	34 kDa	100%	16.40%	4	5	6	16.26	16.21	16.1	16.24	16.1	16.23	16.12	16.23
SAFB-like transcription modulator isoform X1 [Sus scrofa]	XP_020929237.1 (+12)	124 kDa	100%	7.38%	7	8	8	16.43	16.57	16.39	16.5	16.26	16.31	16.26	16.36
LOW QUALITY PROTEIN: 2'-5'-oligoadenylate synthase 1 [Sus scrofa]	XP_020929339.1	48 kDa	100%	8.02%	4	7	9	16.56	16.59	16.38	16.55	16.28	16.32	16	16.33
golgin subfamily A member 3 isoform X1 [Sus scrofa]	XP_020929526.1 (+1)	167 kDa	100%	6.12%	8	9	9	15.84	15.83	15.74	15.81	15.78	15.9	15.91	15.89
LOW QUALITY PROTEIN: ras-associated and pleckstrin homology domains-containing protein 1 [Sus scrofa]	XP_020930982.1	136 kDa	100%	4.50%	5	7	7	15.46	15.32	15.46	15.52	15.58	15.63	15.51	15.61
leucine-rich repeat flightless-interacting protein 1 isoform X1 [Sus scrofa]	XP_020931132.1 (+23)	116 kDa	100%	6.01%	4	6	9	14.7	14.48	14.7	14.7	14.55	14.52	14.51	14.75
protein Shroom2 isoform X3 [Sus scrofa]	XP_020935306.1	167 kDa	100%	4.40%	6	7	7	15.82	15.9	15.69	15.82	15.86	15.71	15.8	15.82
[truncated: 1,680 more rows]
