# Supplementary material for: Acute Endoplasmic Reticulum Stress Induces Inflammation Reaction, Complement System Activation, and Lipid Metabolism Disorder of Piglet Livers: A Proteomic Approach
Source: Front Physiol. 2022 Apr 13;13:857853. doi: 10.3389/fphys.2022.857853 (PMC9043290; doi:10.3389/fphys.2022.857853)
Supplement: Supplementary file 1 [file DataSheet1.ZIP › CSV/Quantitative list of DEPs.csv]

								Log2 Normalized Intensity
Identified Proteins (3679/3714)	Accession Number	Molecular Weight	Protein Identification Probability	Percent Coverage	Exclusive Unique Peptide Count	Exclusive Unique Spectrum Count	Quantitative Value	1_1	1_3	1_6	1_7	2_1	2_3	2_4	2_7	Student's T-test p-value 1_2	Ratio(2/1)
platelet glycoprotein 4-like [Sus scrofa]	XP_003130275.3 (+3)	53 kDa	1	0.14	6	9	12	131984	148489	145433	134757	73731.8	75804.7	74244.7	61572.6	1.13108E-05	0.508956523
cytochrome P450 2A19 [Sus scrofa]	NP_999582.1	57 kDa	1	0.269	12	20	35	72716.7	95287.6	73731.8	93975.7	53974.9	42055.3	38166	40063.5	0.00131498	0.519074683
putative 2-oxo-4-hydroxy-4-carboxy-5-ureidoimidazoline decarboxylase [Sus scrofa]	XP_003357857.2 (+1)	23 kDa	1	0.294	6	10	13	70239.8	94629.4	102837	146445	71715.6	46020.8	59888.9	53602	0.0344945	0.558314822
dimethylaniline monooxygenase [N-oxide-forming] 5 [Sus scrofa]	XP_001928629.1 (+3)	61 kDa	1	0.293	18	39	75	150562	161368	138545	137588	95287.6	83529.6	64187.3	92681.9	0.000423252	0.570833107
histone H1.2-like protein [Sus scrofa]	NP_001020387.1	21 kDa	1	0.38	9	18	37	201441	265803	187951	186653	179050	103552	104273	100025	0.0161462	0.578370442
L-gulonolactone oxidase [Sus scrofa]	NP_001123420.1 (+1)	50 kDa	1	0.18	8	17	32	214408	189259	177813	242899	129267	110985	126607	122294	0.00140024	0.593357432
pantetheinase precursor [Sus scrofa]	NP_999298.1	57 kDa	1	0.0799	3	3	3	40905.3	27939.1	34877.3	31000.4	24833.5	21920.6	16728.3	18433	0.00741409	0.608031353
cytochrome P450 2E1 [Sus scrofa]	NP_999586.1	57 kDa	1	0.325	19	42	104	131984	209996	136638	139509	93326.6	91405.9	106464	86475.2	0.0196221	0.610991898
LOW QUALITY PROTEIN: UDP-glucuronosyltransferase 2B31 [Sus scrofa]	XP_013853463.2	61 kDa	1	0.235	13	35	90	109457	137588	143431	148489	89524.9	75281.1	75804.7	88906.5	0.00155647	0.61139
fatty acid synthase [Sus scrofa]	NP_001093400.1	272 kDa	1	0.329	71	149	321	120611	104273	102127	129267	81810.6	80127	67378.5	59475.2	0.00253429	0.632930945
LOW QUALITY PROTEIN: acid sphingomyelinase-like phosphodiesterase 3b [Sus scrofa]	XP_003127785.2	53 kDa	1	0.187	6	15	25	62432.1	62000.8	62000.8	58656.4	39511.9	37902.4	37640.5	40342.1	8.61463E-07	0.634039741
cathepsin L1 [Sus scrofa]	XP_003130681.2	37 kDa	1	0.0271	2	3	3	87682.4	88906.5	110218	104998	65536	56658.3	67378.5	64633.7	0.00139546	0.648808795
patr class I histocompatibility antigen, A-126 alpha chain-like precursor [Sus scrofa]	NP_001233171.1	40 kDa	1	0.252	4	6	13	107204	76862.9	62866.3	70728.3	55109	47314.7	55492.3	48308.9	0.0310068	0.649196503
lanosterol 14-alpha demethylase [Sus scrofa]	NP_999597.1	57 kDa	1	0.183	9	11	15	60724.9	62866.3	56658.3	57052.4	38431.4	37640.5	41476.3	37122.3	2.49065E-05	0.65178886
LOW QUALITY PROTEIN: UDP-glucuronosyltransferase 2B31 [Sus scrofa]	XP_003357000.2	61 kDa	1	0.158	5	12	39	167059	181549	122294	130167	83529.6	100721	104998	104998	0.014335	0.655909148
solute carrier family 22 member 7 [Sus scrofa]	NP_001038082.1	60 kDa	1	0.053	3	5	8	93326.6	81810.6	96617.7	98647.9	60305.4	63743.9	63303.6	57052.4	0.000243516	0.659836265
DNA replication licensing factor MCM6 [Sus scrofa]	XP_020931503.1	93 kDa	1	0.0231	2	2	2	61572.6	70239.8	46663.3	67847.1	38431.4	42642.4	46663.3	35857.8	0.0118979	0.66414802
transferrin receptor protein 2 isoform X2 [Sus scrofa]	XP_003124422.2 (+3)	89 kDa	1	0.0871	6	8	13	110218	105728	115698	108701	65991.9	68794.2	75281.1	82952.6	0.000141396	0.665434297
solute carrier family 22 member 18 [Sus scrofa]	XP_020938282.1 (+7)	45 kDa	1	0.0472	2	2	2	77397.5	80127	56658.3	69754.6	47975.2	45387.3	46663.3	49667	0.00448797	0.668079184
2-oxoglutarate and iron-dependent oxygenase domain-containing protein 3 isoform X2 [Sus scrofa]	XP_003357963.3 (+1)	36 kDa	1	0.0613	2	2	2	82379.6	90774.5	65083.3	76331.9	57052.4	53974.9	46663.3	52864.1	0.00426895	0.669343343
fibrinogen-like protein 1 [Sus scrofa]	XP_020933611.1 (+1)	37 kDa	1	0.123	4	5	5	121450	129267	117313	138545	81245.5	82379.6	93975.7	85284.7	0.000301518	0.676869019
serum paraoxonase/arylesterase 1 isoform X1 [Sus scrofa]	XP_020957564.1 (+11)	43 kDa	1	0.139	5	9	14	102837	128375	125733	78478	77935.9	79573.5	82379.6	56266.9	0.0375317	0.680155435
vitronectin precursor [Sus scrofa]	NP_999269.1	53 kDa	1	0.203	9	14	25	117313	88292.3	112534	95287.6	68319	65536	72214.4	77397.5	0.00450426	0.685649738
cytochrome P450, subfamily IIIA, polypeptide 22 isoform X1 [Sus scrofa]	XP_020941206.1	57 kDa	1	0.368	20	43	83	155872	124002	114898	137588	112534	77935.9	93975.7	85284.7	0.0128461	0.694511984
UDP-glucuronosyltransferase 2C1 [Sus scrofa]	XP_003129115.1	61 kDa	1	0.178	5	10	38	100025	132902	93975.7	100721	68319	65991.9	81810.6	81810.6	0.0160501	0.696714871
glutathione S-transferase P-like isoform X3 [Sus scrofa]	XP_020938403.1	24 kDa	1	0.226	4	9	23	85284.7	124864	101421	81245.5	71715.6	78478	49323.9	74761.1	0.0468225	0.698238054
fetuin-B [Sus scrofa]	XP_003132625.1	41 kDa	1	0.069	3	3	3	50360.3	50012.4	41764.8	51776.1	31872	33689.2	37902.4	32768	0.00154835	0.702537625
hydroxymethylglutaryl-CoA synthase, cytoplasmic [Sus scrofa]	NP_001239144.1 (+2)	58 kDa	1	0.11	5	13	15	84110.6	88906.5	77397.5	77935.9	55878.3	62866.3	64633.7	47314.7	0.00223685	0.702582363
cytochrome P450 2E1 isoform X1 [Sus scrofa]	XP_005657566.1	47 kDa	1	0.323	3	8	84	65991.9	87076.7	66913.1	81810.6	51063.3	51063.3	58251.2	52498.9	0.00722952	0.705374953
chitinase domain-containing protein 1 precursor [Sus scrofa]	NP_001230739.1	45 kDa	1	0.0483	2	3	3	201441	177813	197296	212927	128375	136638	130167	162491	0.0016844	0.706382461
long-chain-fatty-acid--CoA ligase 4 [Sus scrofa]	NP_001033783.1 (+7)	74 kDa	1	0.0866	5	6	7	57848.8	59064.4	45387.3	52864.1	34397.1	35119.9	44453.2	38431.4	0.00661563	0.708303046
torsin-1A precursor [Sus scrofa]	NP_001098768.1	38 kDa	1	0.0841	3	5	5	108701	104273	114105	113317	82952.6	79023.8	81810.6	69272.7	0.000170436	0.710859318
DNA replication licensing factor MCM3 [Sus scrofa]	XP_001924848.1	91 kDa	1	0.0408	3	4	4	43538.4	49323.9	35610.1	50360.3	30573.6	30573.6	35119.9	31651.8	0.011581	0.715298312
monocyte differentiation antigen CD14 precursor [Sus scrofa]	NP_001090914.2	40 kDa	1	0.147	5	7	8	95287.6	85284.7	74761.1	85877.9	55878.3	60724.9	62866.3	64633.7	0.00187372	0.715402074
NFX1-type zinc finger-containing protein 1 [Sus scrofa]	XP_020933177.1	221 kDa	1	0.0171	3	3	3	34877.3	34159.5	31433.2	34877.3	23821.9	24833.5	23987.6	24662	3.16073E-05	0.718927322
legumain [Sus scrofa]	XP_001927117.4 (+1)	49 kDa	1	0.0901	3	7	14	79023.8	76862.9	93975.7	79573.5	60724.9	57449.2	58656.4	60305.4	0.00116696	0.719824184
C-type lectin domain family 4 member F [Sus scrofa]	XP_020943054.1	65 kDa	1	0.092	5	7	7	124864	118950	96617.7	108701	80127	77397.5	82952.6	82952.6	0.00255946	0.720121479
stathmin [Sus scrofa]	NP_001009582.1 (+2)	17 kDa	1	0.148	2	5	6	69272.7	76331.9	60305.4	94629.4	50710.6	53231.8	62866.3	49667	0.0371178	0.720289772
LOW QUALITY PROTEIN: endothelin-converting enzyme 1 [Sus scrofa]	XP_020953338.1	87 kDa	1	0.0247	2	2	2	133826	119778	126607	138545	97966.4	94629.4	94629.4	87076.7	0.000259481	0.721537679
solute carrier family 22 member 10-like [Sus scrofa]	XP_003480736.2	62 kDa	1	0.0399	2	3	3	144429	125733	127488	135694	98647.9	95950.3	88906.5	103552	0.000441631	0.725716986
carboxypeptidase B2 [Sus scrofa]	XP_001929181.1	49 kDa	1	0.0709	4	5	6	18820.3	18951.2	19349.4	20594.9	15076.4	14066.7	14562.8	12765.8	0.000165634	0.726644329
lysosome-associated membrane glycoprotein 1 precursor [Sus scrofa]	NP_001011507.1	44 kDa	1	0.0678	3	4	7	155872	123145	130167	118129	94629.4	90147.5	94629.4	104273	0.00684122	0.727612495
vitamin K-dependent gamma-carboxylase [Sus scrofa]	XP_003354792.1	87 kDa	1	0.0673	4	6	8	57848.8	54350.3	47643.8	57848.8	36107.2	44146.2	41476.3	36865.9	0.00297527	0.728533393
cytochrome P450 1A2 [Sus scrofa]	NP_001153086.1 (+1)	58 kDa	1	0.202	10	18	26	136638	94629.4	132902	125733	95287.6	91405.9	76331.9	94629.4	0.02012	0.730056746
aldehyde oxidase [Sus scrofa]	NP_001295402.1	148 kDa	1	0.236	34	71	119	124002	126607	100025	110985	74244.7	84695.7	90774.5	87682.4	0.00479438	0.730898141
alkylglycerol monooxygenase isoform X1 [Sus scrofa]	XP_003130227.3 (+1)	52 kDa	1	0.0629	2	3	3	88292.3	84110.6	79573.5	72716.7	59475.2	56266.9	65991.9	55878.3	0.00175259	0.731805902
histone H1.0 [Sus scrofa]	XP_003126085.1	21 kDa	1	0.222	4	7	10	106464	129267	100025	93326.6	102837	66913.1	72716.7	73222.5	0.0452875	0.735728202
60S ribosomal protein L36a [Sus scrofa]	NP_999082.1 (+2)	12 kDa	1	0.142	2	4	4	124002	160254	113317	114105	106464	94629.4	92041.7	84110.6	0.0309356	0.737273587
cytochrome c oxidase subunit 7A2, mitochondrial [Sus scrofa]	NP_001090953.1	9 kDa	1	0.277	2	3	8	195933	231395	215899	215899	180295	168221	167059	119778	0.0103495	0.739531246
protein sel-1 homolog 1 isoform X1 [Sus scrofa]	XP_020955243.1 (+1)	89 kDa	1	0.0214	2	3	4	163621	175365	181549	168221	122294	120611	131072	135694	0.000155551	0.739989198
transthyretin precursor [Sus scrofa]	NP_999377.1	16 kDa	1	0.3	4	10	19	90147.5	100721	93326.6	87682.4	71220.3	59064.4	85877.9	59888.9	0.013092	0.742319239
LOW QUALITY PROTEIN: protein OS-9 [Sus scrofa]	XP_020947548.1	75 kDa	1	0.0541	3	3	4	33689.2	32995.9	33923.6	37380.5	26615.9	22226.6	25531.7	28133.5	0.00141329	0.742866833
dolichyl-diphosphooligosaccharide--protein glycosyltransferase subunit STT3B [Sus scrofa]	XP_003132136.3	94 kDa	1	0.0703	6	11	16	90774.5	93975.7	80127	92681.9	61572.6	68319	70239.8	65536	0.000776908	0.743001998
60S ribosomal protein L7 [Sus scrofa]	NP_001106688.1	29 kDa	1	0.104	3	5	6	137588	182812	125733	139509	121450	103552	104998	106464	0.029988	0.745271872
alpha-1-acid glycoprotein isoform X2 [Sus scrofa]	XP_005660429.1	23 kDa	1	0.261	5	15	35	100721	102127	103552	101421	75281.1	69272.7	88906.5	71220.3	0.00118067	0.747096268
triokinase/FMN cyclase [Sus scrofa]	XP_003122689.1 (+1)	59 kDa	1	0.322	15	38	89	81810.6	83529.6	81245.5	92681.9	66913.1	65991.9	61572.6	59888.9	0.000530075	0.749751524
histone H1.5 [Sus scrofa]	XP_020955494.1	23 kDa	1	0.217	4	5	14	59888.9	67847.1	52136.3	62432.1	59888.9	40905.3	42055.3	39511.9	0.0415909	0.752612004
bifunctional epoxide hydrolase 2 [Sus scrofa]	NP_001001641.1	63 kDa	1	0.303	16	43	82	148489	154795	133826	156956	110218	108701	114105	114898	0.000522499	0.753987759
plasma protease C1 inhibitor precursor [Sus scrofa]	NP_001116666.1 (+1)	55 kDa	1	0.136	7	11	13	115698	113317	106464	113317	79573.5	86475.2	87076.7	85877.9	4.71004E-05	0.755362347
cytochrome P450 2C42 precursor [Sus scrofa]	NP_001161307.1	55 kDa	1	0.19	6	10	27	103552	123145	132902	95950.3	80684.2	78478	97289.7	87682.4	0.0265862	0.755429505
mannose-binding protein A precursor [Sus scrofa]	NP_001007195.1	26 kDa	1	0.124	4	4	7	106464	107950	95950.3	93326.6	73222.5	84110.6	68794.2	79573.5	0.00271176	0.757262467
pyruvate kinase PKLR isoform X2 [Sus scrofa]	XP_020945381.1	60 kDa	1	0.351	21	42	83	119778	147464	141457	163621	110985	114898	109457	99334	0.0118702	0.759491194
dihydropyrimidine dehydrogenase [NADP(+)] precursor [Sus scrofa]	NP_999209.1	111 kDa	1	0.265	25	37	45	74244.7	67847.1	80684.2	77397.5	61572.6	57848.8	55878.3	52864.1	0.0015516	0.760105486
acetyl-coenzyme A synthetase, cytoplasmic [Sus scrofa]	NP_001137167.1 (+1)	79 kDa	1	0.077	5	8	11	125733	110218	105728	102837	81810.6	100721	84695.7	71220.3	0.0157112	0.761383617
60S ribosomal protein L6 [Sus scrofa]	NP_001038007.1	32 kDa	1	0.25	8	12	14	144429	191901	138545	144429	132902	110218	113317	115698	0.0337904	0.762365494
adenylate kinase 4, mitochondrial isoform X1 [Sus scrofa]	XP_005656211.1 (+1)	25 kDa	1	0.274	6	14	20	80684.2	114105	81810.6	93326.6	72716.7	68319	69272.7	71715.6	0.0307609	0.762379503
pigment epithelium-derived factor precursor [Sus scrofa]	NP_001072130.1 (+2)	46 kDa	1	0.167	6	6	7	95287.6	93975.7	93975.7	98647.9	69272.7	72716.7	77397.5	72214.4	2.98015E-05	0.76358125
DNA replication licensing factor MCM4 [Sus scrofa]	XP_020945077.1	94 kDa	1	0.0419	3	3	3	100721	114898	90774.5	117313	75804.7	78478	87076.7	83529.6	0.0104358	0.766776176
epoxide hydrolase 1 precursor [Sus scrofa]	NP_999520.1	52 kDa	1	0.385	22	53	132	154795	198668	161368	144429	113317	131072	129267	131984	0.0225964	0.766981161
gamma-glutamyl hydrolase [Sus scrofa]	XP_001926738.1	35 kDa	1	0.0849	3	3	3	85877.9	80684.2	77397.5	73222.5	62000.8	60305.4	60305.4	60724.9	0.000483739	0.767182249
arylsulfatase D isoform X2 [Sus scrofa]	XP_020935450.1	65 kDa	1	0.0993	6	11	18	73731.8	79023.8	67378.5	74244.7	52498.9	59888.9	50360.3	63303.6	0.00451899	0.767893612
phospholipid phosphatase 3 isoform X1 [Sus scrofa]	XP_003128019.3 (+1)	35 kDa	1	0.0385	2	2	2	64187.3	47975.2	60305.4	65083.3	44146.2	45702.9	45702.9	47314.7	0.014118	0.769799521
serum paraoxonase/arylesterase 2 isoform X1 [Sus scrofa]	XP_013835161.1	32 kDa	1	0.153	4	6	8	71715.6	76862.9	64633.7	70239.8	56266.9	52136.3	58656.4	51418.5	0.00177368	0.770776004
carboxypeptidase D [Sus scrofa]	XP_003131834.2	152 kDa	1	0.107	13	15	15	55492.3	53974.9	50360.3	61147.2	40342.1	44453.2	43841.2	41764.8	0.00202919	0.771134084
clusterin precursor [Sus scrofa]	NP_999136.1 (+8)	52 kDa	1	0.206	8	16	26	73222.5	70728.3	68794.2	73731.8	50360.3	50710.6	53231.8	66913.1	0.00718174	0.772193769
nicastrin isoform X1 [Sus scrofa]	XP_001928821.1 (+1)	79 kDa	1	0.0409	3	4	6	36865.9	35610.1	34397.1	35610.1	24833.5	27746.2	27554.5	29944.4	0.000432328	0.772571082
phosphoserine phosphatase isoform X1 [Sus scrofa]	XP_005662058.1 (+1)	25 kDa	1	0.164	4	8	9	114105	113317	109457	106464	79573.5	81245.5	95950.3	85877.9	0.00083891	0.772876799
magnesium transporter protein 1 [Sus scrofa]	XP_003135253.4	42 kDa	1	0.0995	4	6	6	132902	147464	135694	142441	103552	105728	105728	117313	0.000438449	0.774073411
procollagen C-endopeptidase enhancer 1 [Sus scrofa]	XP_003354522.1	50 kDa	1	0.0681	2	2	2	40622.8	33225.4	36611.3	36107.2	29125.6	29737.6	31000.4	23821.9	0.00957495	0.775657243
nuclear pore membrane glycoprotein 210 [Sus scrofa]	XP_020925047.1	204 kDa	1	0.0614	11	15	15	87076.7	79573.5	90147.5	87682.4	66450.9	65536	64633.7	71220.3	0.000403088	0.777522062
LOW QUALITY PROTEIN: phosphoserine aminotransferase [Sus scrofa]	XP_020920809.1	40 kDa	1	0.359	14	36	91	86475.2	100721	81245.5	81810.6	67378.5	73731.8	70728.3	60724.9	0.0107798	0.778192844
S-methylmethionine--homocysteine S-methyltransferase BHMT2 [Sus scrofa]	NP_001191700.1	40 kDa	1	0.339	8	15	94	164759	156956	152664	122294	137588	100721	102837	124002	0.0427186	0.779570685
UDP glucuronosyltransferase 1 family, polypeptide A6 isoform X2 [Sus scrofa]	XP_005672351.1	61 kDa	1	0.289	16	41	113	109457	133826	111757	113317	75281.1	93326.6	97289.7	99334	0.0168602	0.779816208
N-acylglucosamine 2-epimerase [Sus scrofa]	NP_999065.1	46 kDa	1	0.0373	2	3	4	100721	89524.9	108701	79573.5	74244.7	75804.7	71220.3	74244.7	0.0181742	0.780710959
deoxyribose-phosphate aldolase isoform X1 [Sus scrofa]	XP_001926213.3 (+1)	35 kDa	1	0.176	4	5	7	51418.5	55492.3	42055.3	53231.8	40342.1	43237.6	41476.3	32995.9	0.0248758	0.781669453
all-trans-retinol 13,14-reductase [Sus scrofa]	XP_003124992.1	67 kDa	1	0.27	18	36	46	114105	100025	101421	105728	73222.5	77935.9	82952.6	95287.6	0.00693149	0.781899924
interferon-induced, double-stranded RNA-activated protein kinase [Sus scrofa]	NP_999484.1 (+1)	61 kDa	1	0.156	9	16	19	66913.1	70728.3	56266.9	62000.8	48308.9	53231.8	47643.8	51418.5	0.00655814	0.783882721
very-long-chain 3-oxoacyl-CoA reductase-B-like [Sus scrofa]	XP_020950195.1	36 kDa	1	0.255	8	24	49	191901	198668	184083	195933	148489	153726	148489	153726	2.22335E-05	0.784381716
60S ribosomal protein L4 [Sus scrofa]	XP_005659919.2	48 kDa	1	0.185	8	16	19	59888.9	75804.7	53602	54350.3	51418.5	47314.7	47314.7	45073.8	0.0487401	0.784423303
delta(24)-sterol reductase [Sus scrofa]	NP_001230283.1	60 kDa	1	0.0446	3	6	8	138545	172950	131984	146445	104273	103552	116502	138545	0.0398544	0.784629885
lamin-B receptor [Sus scrofa]	XP_020920047.1 (+1)	72 kDa	1	0.0559	4	6	6	100721	103552	95950.3	81245.5	69754.6	73731.8	78478	77397.5	0.0085251	0.784761427
collagen alpha-1(I) chain isoform X1 [Sus scrofa]	XP_020922812.1 (+2)	139 kDa	1	0.0532	7	17	39	113317	122294	127488	151609	97966.4	109457	98647.9	97966.4	0.0186989	0.784980999
LOW QUALITY PROTEIN: WW domain-binding protein 2 [Sus scrofa]	XP_003131239.2	28 kDa	1	0.119	3	3	3	55109	52498.9	54350.3	52136.3	36358.4	43841.2	47314.7	40622.8	0.00330559	0.785339551
17-beta-hydroxysteroid dehydrogenase 13 [Sus scrofa]	NP_001230551.1 (+1)	33 kDa	1	0.49	16	29	66	108701	114105	135694	115698	95287.6	93326.6	82952.6	102127	0.0123563	0.788057259
diphosphomevalonate decarboxylase [Sus scrofa]	XP_020949325.1	43 kDa	1	0.0925	3	5	6	106464	101421	104998	100721	84110.6	72214.4	86475.2	83529.6	0.000759218	0.788991402
LOW QUALITY PROTEIN: ribonucleoside-diphosphate reductase large subunit [Sus scrofa]	XP_020918083.1	90 kDa	1	0.0316	2	2	2	60724.9	58656.4	60724.9	62866.3	48644.9	47643.8	47643.8	47975.2	7.24383E-06	0.789832919
homer protein homolog 1 [Sus scrofa]	NP_001230740.1	40 kDa	1	0.102	4	5	5	34636.4	43538.4	34636.4	30786.3	27175.1	28924.4	28924.4	28526.2	0.0334384	0.79075358
ferritin heavy chain isoform X1 [Sus scrofa]	XP_005660860.1	21 kDa	1	0.0994	2	2	3	73731.8	65536	73222.5	81245.5	52136.3	62866.3	64187.3	53974.9	0.014205	0.793790342
nucleobindin-1 precursor [Sus scrofa]	NP_001231417.1 (+1)	53 kDa	1	0.289	10	17	26	81810.6	84110.6	81245.5	82952.6	65991.9	62432.1	68794.2	65536	2.44686E-05	0.79593674
insulin receptor isoform X1 [Sus scrofa]	XP_020939599.1 (+3)	156 kDa	1	0.0217	3	3	3	53974.9	54728.3	58656.4	51418.5	38431.4	44762.4	48308.9	42642.4	0.00469771	0.795990456
transferrin receptor protein 1 [Sus scrofa]	NP_999166.1	86 kDa	1	0.221	18	28	40	134757	144429	124002	127488	109457	112534	103552	97289.7	0.0030437	0.796779956
monoacylglycerol lipase ABHD2 [Sus scrofa]	XP_001926024.1	48 kDa	1	0.0471	2	3	3	123145	145433	153726	133826	104273	103552	102837	132902	0.029806	0.797587623
UDP glucuronosyltransferase 1 family, polypeptide A6 precursor [Sus scrofa]	NP_001265679.1	59 kDa	1	0.186	3	8	81	108701	95287.6	116502	94629.4	82379.6	73731.8	83529.6	92041.7	0.0186238	0.799004625
very-long-chain 3-oxoacyl-CoA reductase isoform X1 [Sus scrofa]	XP_020938823.1 (+1)	34 kDa	1	0.144	4	7	8	69272.7	63303.6	57848.8	62866.3	50012.4	55878.3	53231.8	43538.4	0.0117346	0.800108649
complement C4-A precursor [Sus scrofa]	NP_001116561.1	193 kDa	1	0.136	23	36	46	88906.5	87076.7	83529.6	89524.9	64187.3	62432.1	73222.5	80127	0.00727746	0.802116448
asialoglycoprotein receptor 1 isoform X1 [Sus scrofa]	XP_013843394.1	33 kDa	1	0.336	9	17	32	97966.4	114105	104273	103552	92041.7	87076.7	80127	77935.9	0.00438617	0.803011222
LOW QUALITY PROTEIN: galectin-3-binding protein [Sus scrofa]	XP_020922175.1	61 kDa	1	0.0924	4	6	6	79023.8	75804.7	65083.3	89524.9	57848.8	61572.6	67847.1	61572.6	0.0318596	0.804174552
ORM1-like protein 3 [Sus scrofa]	XP_003131546.1 (+6)	17 kDa	1	0.222	3	3	5	33923.6	30573.6	28724.6	29944.4	22851.5	24154.4	23493.9	28724.6	0.0136726	0.80561257
glutamate--cysteine ligase catalytic subunit isoform X1 [Sus scrofa]	XP_003482212.1	73 kDa	1	0.197	11	24	32	97966.4	128375	110985	101421	91405.9	90147.5	92041.7	80127	0.0277923	0.806207664
adipocyte plasma membrane-associated protein [Sus scrofa]	XP_001927122.3	46 kDa	1	0.354	15	27	46	74761.1	75804.7	77397.5	77397.5	60305.4	61572.6	63303.6	61147.2	3.35541E-06	0.806681146
isopentenyl-diphosphate Delta-isomerase 1 isoform X2 [Sus scrofa]	XP_005668301.1	33 kDa	1	0.23	7	10	16	64633.7	65991.9	61572.6	63743.9	49323.9	47314.7	57052.4	52864.1	0.0018347	0.807039095
rho guanine nucleotide exchange factor 10-like protein isoform X1 [Sus scrofa]	XP_020951090.1 (+20)	143 kDa	1	0.0176	2	2	2	96617.7	92681.9	85877.9	90774.5	80684.2	70728.3	70239.8	74244.7	0.00176897	0.808568337
UDP-glucuronosyltransferase 2A3 isoform X1 [Sus scrofa]	XP_005656566.2	61 kDa	1	0.0745	3	8	18	124002	143431	115698	117313	87682.4	98647.9	104998	113317	0.028499	0.80856999
glycine dehydrogenase (decarboxylating), mitochondrial [Sus scrofa]	XP_020919537.1	113 kDa	1	0.135	13	27	33	84110.6	90774.5	92681.9	99334	77397.5	72716.7	76331.9	70239.8	0.00255414	0.80862641
cingulin-like protein 1 isoform X1 [Sus scrofa]	XP_020950317.1 (+3)	148 kDa	1	0.132	15	16	17	80127	75804.7	77397.5	78478	61147.2	62866.3	63303.6	65536	0.000026001	0.810928035
ethanolamine-phosphate phospho-lyase isoform X1 [Sus scrofa]	XP_020957345.1 (+1)	56 kDa	1	0.0842	5	6	6	83529.6	82379.6	101421	78478	68319	74761.1	70239.8	67847.1	0.0232673	0.813071053
solute carrier organic anion transporter family member 1B3 [Sus scrofa]	NP_001302536.1	76 kDa	1	0.113	10	22	33	131984	160254	132902	145433	113317	116502	109457	124864	0.0113564	0.813464383
asialoglycoprotein receptor 2 isoform X3 [Sus scrofa]	XP_003483141.2 (+5)	34 kDa	1	0.282	8	11	18	122294	133826	128375	131984	110985	108701	102837	97966.4	0.000827315	0.814141884
succinate-semialdehyde dehydrogenase, mitochondrial [Sus scrofa]	NP_001231396.1	57 kDa	1	0.321	18	37	64	102837	115698	128375	108701	102837	97966.4	84110.6	87076.7	0.0252161	0.816471177
glutamine synthetase [Sus scrofa]	NP_999074.1	42 kDa	1	0.306	12	20	31	76862.9	71220.3	84110.6	83529.6	60724.9	64633.7	66913.1	65536	0.00481556	0.816561068
cathepsin D precursor [Sus scrofa]	NP_001032810.1	44 kDa	1	0.317	11	25	49	91405.9	90774.5	92681.9	85284.7	70728.3	71220.3	76862.9	75281.1	0.000307034	0.816591457
serine/threonine-protein kinase 4 isoform X1 [Sus scrofa]	XP_020933518.1	56 kDa	1	0.0493	2	2	2	145433	126607	131072	143431	107950	108701	107950	122294	0.00514299	0.817676161
25-hydroxycholesterol 7-alpha-hydroxylase-like isoform X2 [Sus scrofa]	XP_013846859.1 (+1)	55 kDa	1	0.21	10	14	14	111757	115698	107204	104998	87682.4	95287.6	92681.9	84110.6	0.00117778	0.818281566
complement C2 precursor [Sus scrofa]	NP_001095285.1	83 kDa	1	0.0239	2	2	2	27746.2	24833.5	25531.7	31216	23821.9	20452.6	21920.6	23331.6	0.0225703	0.818888621
dimethylglycine dehydrogenase, mitochondrial isoform X1 [Sus scrofa]	XP_020940139.1	97 kDa	1	0.344	27	50	69	76331.9	93975.7	107204	98647.9	75804.7	77397.5	81245.5	73731.8	0.0442441	0.819278838
ectonucleoside triphosphate diphosphohydrolase 8 [Sus scrofa]	XP_003122402.3 (+7)	54 kDa	1	0.0505	2	6	8	97289.7	102127	92041.7	105728	85284.7	85877.9	77935.9	76331.9	0.00351615	0.819339232
peroxisomal biogenesis factor 19 isoform X1 [Sus scrofa]	XP_001928904.2 (+1)	36 kDa	1	0.178	6	10	10	142441	163621	153726	144429	126607	123145	118950	126607	0.00192166	0.819759821
beta,beta-carotene 15,15'-dioxygenase isoform X1 [Sus scrofa]	XP_020948901.1 (+4)	62 kDa	1	0.0567	3	5	9	158048	154795	151609	136638	114105	116502	134757	128375	0.00760958	0.821405043
LOW QUALITY PROTEIN: 2'-5'-oligoadenylate synthase 1 [Sus scrofa]	XP_020929339.1	48 kDa	1	0.0802	4	7	9	96617.7	98647.9	85284.7	95950.3	79573.5	81810.6	65536	82379.6	0.0150035	0.821512009
catechol O-methyltransferase [Sus scrofa]	NP_001182259.1 (+2)	30 kDa	1	0.189	5	11	25	195933	180295	194579	168221	146445	148489	147464	164759	0.00571686	0.821560212
24-hydroxycholesterol 7-alpha-hydroxylase [Sus scrofa]	NP_001094497.1	54 kDa	1	0.0341	2	3	3	52498.9	53974.9	50012.4	46987.9	42642.4	46340.9	43841.2	34397.1	0.023534	0.821832765
pantothenate kinase 1 isoform X1 [Sus scrofa]	XP_005671322.2 (+7)	69 kDa	1	0.0231	2	2	2	60305.4	52498.9	47975.2	51418.5	47314.7	46340.9	45387.3	35364.1	0.047594	0.821907841
lysosome-associated membrane glycoprotein 2 isoform 2 precursor [Sus scrofa]	NP_001231185.1	45 kDa	1	0.0608	3	8	13	128375	136638	135694	137588	107950	106464	113317	114898	0.000181901	0.82227622
probable threonine--tRNA ligase 2, cytoplasmic [Sus scrofa]	XP_020940636.1	96 kDa	1	0.044	3	3	6	40063.5	40063.5	38967.9	38698.8	29328.2	33225.4	35119.9	32093.7	0.00145115	0.822385699
17-beta-hydroxysteroid dehydrogenase 14 [Sus scrofa]	XP_020950364.1	29 kDa	1	0.327	9	15	39	201441	201441	200050	186653	159147	153726	161368	175365	0.000976622	0.822721838
B-cell differentiation antigen CD72 [Sus scrofa]	NP_001090962.1 (+3)	41 kDa	1	0.0493	2	2	2	36611.3	29532.2	31433.2	35610.1	27939.1	26615.9	25180.2	29944.4	0.0242505	0.823502029
eukaryotic translation initiation factor 2 subunit 3 [Sus scrofa]	XP_003135028.3 (+1)	51 kDa	1	0.292	2	3	26	85877.9	91405.9	80684.2	80127	62000.8	76331.9	67378.5	73222.5	0.0115825	0.825016149
thiopurine S-methyltransferase [Sus scrofa]	NP_001230604.1	28 kDa	1	0.31	7	8	11	105728	98647.9	107950	100721	69272.7	87076.7	97966.4	86475.2	0.0286787	0.825064399
glycogen [starch] synthase, liver [Sus scrofa]	NP_001182440.1	81 kDa	1	0.164	14	26	30	90147.5	96617.7	98647.9	92041.7	70728.3	73222.5	80127	87682.4	0.00865086	0.82595426
40S ribosomal protein S8 [Sus scrofa]	XP_003128108.1	24 kDa	1	0.212	4	6	10	61147.2	68794.2	50710.6	62866.3	53974.9	49323.9	52136.3	45702.9	0.0441652	0.825966334
bile salt export pump isoform X1 [Sus scrofa]	XP_003133505.3	147 kDa	1	0.172	22	34	47	127488	130167	123145	118950	102837	100025	106464	103552	0.000240117	0.826168389
torsin A interacting protein 2 [Sus scrofa]	NP_001230318.1 (+4)	52 kDa	1	0.116	4	7	11	62866.3	61147.2	57848.8	58656.4	46340.9	48308.9	48644.9	55492.3	0.00399472	0.826491734
17-beta-hydroxysteroid dehydrogenase type 6 [Sus scrofa]	XP_003355507.1 (+1)	36 kDa	1	0.394	10	24	72	150562	152664	140480	118129	101421	111757	125733	125733	0.0490406	0.827010017
caspase-10 isoform X1 [Sus scrofa]	XP_020930185.1	58 kDa	1	0.0911	3	4	5	22226.6	19349.4	18690.3	24491.6	18179.2	16498	17559.9	17928.9	0.0395682	0.82783926
mitochondrial 2-oxodicarboxylate carrier isoform X1 [Sus scrofa]	XP_020954800.1 (+3)	37 kDa	1	0.275	9	14	16	52498.9	53231.8	59064.4	57848.8	45387.3	46987.9	45073.8	46987.9	0.00143181	0.828393309
glutamine--fructose-6-phosphate aminotransferase [isomerizing] 1 isoform X1 [Sus scrofa]	XP_005662547.2	79 kDa	1	0.268	17	34	58	75804.7	82952.6	69272.7	80684.2	88292.3	100025	94629.4	88292.3	0.00927998	1.202532826
transmembrane 9 superfamily member 1 [Sus scrofa]	XP_013833642.1 (+3)	69 kDa	1	0.0826	5	5	5	66450.9	74244.7	68319	73222.5	82952.6	85877.9	87682.4	82952.6	0.00065212	1.202767034
sialic acid synthase [Sus scrofa]	NP_001172068.1	40 kDa	1	0.309	9	15	28	57449.2	56658.3	55878.3	57449.2	70239.8	68319	66450.9	68794.2	1.08828E-05	1.203876972
ADP-ribosylation factor GTPase-activating protein 3 isoform X1 [Sus scrofa]	XP_003481574.1	57 kDa	1	0.221	12	23	28	70728.3	77397.5	71715.6	73222.5	81810.6	92041.7	91405.9	87682.4	0.00165593	1.204311686
protein transport protein Sec24D [Sus scrofa]	XP_003482499.3 (+2)	113 kDa	1	0.102	11	17	22	87076.7	87076.7	78478	87682.4	99334	108701	108701	93326.6	0.0072164	1.20494602
CDGSH iron-sulfur domain-containing protein 2 [Sus scrofa]	XP_013844843.1	15 kDa	1	0.222	3	4	7	74761.1	77397.5	72214.4	82379.6	83529.6	93975.7	95950.3	96617.7	0.00550511	1.206421588
calumenin isoform X1 [Sus scrofa]	XP_003484071.1	37 kDa	1	0.213	6	10	16	102837	106464	107950	120611	130167	139509	140480	118129	0.0129857	1.206513497
beta-1,4-galactosyltransferase 1 [Sus scrofa]	XP_003130728.1	44 kDa	1	0.0599	3	3	3	41189.8	40342.1	36107.2	38698.8	46020.8	49667	51776.1	41476.3	0.0178104	1.208537911
sec1 family domain-containing protein 1 isoform X4 [Sus scrofa]	XP_020955562.1	72 kDa	1	0.137	7	11	12	86475.2	81245.5	82379.6	85877.9	93975.7	101421	106464	104273	0.00112646	1.208803899
ras-related protein R-Ras [Sus scrofa]	XP_003356046.1	24 kDa	1	0.271	5	10	14	31216	27364.2	27939.1	31651.8	33923.6	39511.9	37380.5	32093.7	0.0213942	1.209343732
ubiquitin thioesterase OTU1 isoform X1 [Sus scrofa]	XP_013835092.1 (+2)	38 kDa	1	0.0661	2	2	2	57848.8	60724.9	59888.9	54728.3	62432.1	65536	83529.6	70728.3	0.0444567	1.210279308
thioredoxin-like protein 4A isoform X1 [Sus scrofa]	XP_001924886.1	17 kDa	1	0.127	2	3	3	82952.6	70728.3	74761.1	87076.7	92681.9	87682.4	103552	97966.4	0.0168375	1.210334218
transmembrane protein 2 isoform X1 [Sus scrofa]	XP_020920446.1 (+3)	154 kDa	1	0.0152	2	2	2	89524.9	79023.8	91405.9	84110.6	114898	116502	95287.6	90147.5	0.0466676	1.211502936
bile salt sulfotransferase [Sus scrofa]	NP_001032227.1	34 kDa	1	0.537	15	34	71	52498.9	48308.9	52498.9	51063.3	67378.5	66913.1	60724.9	52864.1	0.021716	1.212900132
store-operated calcium entry-associated regulatory factor isoform X2 [Sus scrofa]	XP_001924810.1 (+1)	37 kDa	1	0.0744	3	3	3	99334	118129	108701	107204	132902	139509	122294	131072	0.00452092	1.213232172
alpha-2-macroglobulin receptor-associated protein precursor [Sus scrofa]	NP_001106907.1	42 kDa	1	0.228	9	15	18	88292.3	97966.4	87076.7	88292.3	108701	112534	104998	112534	0.000816226	1.213313128
cytochrome c [Sus scrofa]	NP_001123442.1	12 kDa	1	0.486	7	16	30	100025	109457	114105	114105	127488	137588	137588	129267	0.00148654	1.215311223
receptor expression-enhancing protein 5 [Sus scrofa]	XP_003480935.1	21 kDa	1	0.148	4	9	10	84695.7	105728	96617.7	102837	114898	123145	118129	118129	0.00537061	1.216533155
centrin-2 [Sus scrofa]	XP_005674027.2	23 kDa	1	0.142	3	3	3	107204	127488	107950	110985	133826	137588	143431	138545	0.00289495	1.219924696
dnaJ homolog subfamily C member 1 [Sus scrofa]	XP_005668217.2	63 kDa	1	0.0537	3	5	5	65083.3	70728.3	56266.9	67847.1	68319	82952.6	77935.9	88292.3	0.034231	1.221503384
estrogen sulfotransferase [Sus scrofa]	NP_999157.1 (+2)	35 kDa	1	0.305	9	16	26	82952.6	65991.9	82379.6	69754.6	93975.7	82379.6	100025	91405.9	0.0260961	1.22156193
armadillo repeat-containing X-linked protein 3 [Sus scrofa]	XP_003135299.1 (+3)	43 kDa	1	0.121	4	4	4	96617.7	100721	97289.7	113317	114105	131072	130167	123145	0.00636647	1.221952033
ribosome-binding protein 1 isoform X1 [Sus scrofa]	XP_020933695.1 (+1)	163 kDa	1	0.347	48	104	187	82379.6	96617.7	90147.5	94629.4	108701	117313	110985	107950	0.00177866	1.22314404
calreticulin precursor [Sus scrofa]	NP_001167604.1	48 kDa	1	0.302	13	21	50	112534	128375	113317	107204	130167	143431	150562	141457	0.00570881	1.225794707
fibrinogen gamma chain precursor [Sus scrofa]	NP_001231453.1 (+1)	50 kDa	1	0.242	11	24	48	94629.4	95950.3	102127	109457	115698	118129	140480	118950	0.0143975	1.22650461
4-hydroxyphenylpyruvate dioxygenase [Sus scrofa]	NP_001335893.1	45 kDa	1	0.435	16	41	85	118950	118129	124864	118129	167059	154795	128375	139509	0.0192998	1.228432402
dematin isoform X1 [Sus scrofa]	XP_005657280.1 (+5)	46 kDa	1	0.114	3	3	4	33456.5	35857.8	37380.5	37380.5	43841.2	40342.1	43841.2	49323.9	0.00703314	1.230939868
carboxypeptidase N subunit 2 [Sus scrofa]	XP_013837756.2	61 kDa	1	0.0446	3	3	3	63743.9	67847.1	66450.9	67847.1	70728.3	84110.6	95287.6	77397.5	0.027584	1.231808184
alpha-1B-glycoprotein [Sus scrofa]	XP_003128180.1	54 kDa	1	0.152	8	13	21	124864	120611	111757	117313	135694	153726	156956	139509	0.00328866	1.23462524
sodium-coupled neutral amino acid transporter 3 isoform X2 [Sus scrofa]	XP_003358496.1 (+1)	55 kDa	1	0.0635	3	4	6	45073.8	47314.7	42347.8	46663.3	53974.9	55492.3	55878.3	58656.4	0.000357532	1.234853881
complement C3 [Sus scrofa]	XP_005654909.1	187 kDa	1	0.0283	5	5	5	65083.3	74761.1	59888.9	61147.2	74761.1	80127	85284.7	82952.6	0.00862328	1.23859669
protein FAM107B isoform X1 [Sus scrofa]	XP_020920499.1 (+5)	21 kDa	1	0.11	2	3	4	50012.4	49323.9	48644.9	45702.9	64633.7	61147.2	53974.9	60305.4	0.0029959	1.23944776
rab-like protein 3 [Sus scrofa]	XP_020925964.1	26 kDa	1	0.144	4	5	5	108701	103552	102837	106464	131984	125733	127488	137588	0.000143999	1.24016017
armadillo repeat-containing protein 6 isoform 1 [Sus scrofa]	NP_001230858.1 (+6)	50 kDa	1	0.0513	2	2	2	70728.3	69272.7	68794.2	67378.5	87682.4	81810.6	81245.5	92681.9	0.000939647	1.243494671
antithrombin-III precursor [Sus scrofa]	NP_001123430.1	52 kDa	1	0.38	19	39	74	70728.3	71715.6	67378.5	75281.1	91405.9	87076.7	91405.9	84695.7	0.000298803	1.243703692
claudin-3 [Sus scrofa]	NP_001153547.1	15 kDa	1	0.156	2	3	3	18690.3	23170.5	18951.2	17928.9	23987.6	24662	23331.6	26068.1	0.0105785	1.245214679
phosphatidylcholine transfer protein isoform X1 [Sus scrofa]	XP_020922913.1	25 kDa	1	0.299	7	12	18	97289.7	99334	110218	85284.7	128375	128375	127488	104998	0.0198447	1.247648717
coagulation factor IX [Sus scrofa]	NP_001157475.1 (+1)	52 kDa	1	0.0736	3	4	5	57449.2	53602	50710.6	54728.3	64633.7	68794.2	65536	71220.3	0.00062294	1.248020236
peptidyl-tRNA hydrolase 2, mitochondrial [Sus scrofa]	XP_003131714.1 (+3)	19 kDa	1	0.291	4	5	6	44762.4	45073.8	44146.2	44453.2	58251.2	58251.2	52864.1	53602	0.000275411	1.249573516
ubiquitin-conjugating enzyme E2 variant 3 isoform X2 [Sus scrofa]	XP_020938920.1	41 kDa	1	0.0743	2	2	2	17318.2	16612.7	15936	19893.4	19349.4	19893.4	24662	23331.6	0.0310471	1.250514619
golgin subfamily A member 5 [Sus scrofa]	XP_013844672.2 (+1)	82 kDa	1	0.181	12	16	17	75281.1	81810.6	75804.7	80127	92681.9	95950.3	96617.7	106464	0.00112876	1.251388395
SLC35A4 upstream open reading frame protein [Sus scrofa]	XP_020940820.1	11 kDa	1	0.301	2	3	3	35857.8	32768	41189.8	42939	46987.9	50012.4	42347.8	52136.3	0.0223365	1.253540969
inorganic pyrophosphatase [Sus scrofa]	XP_001925115.3	33 kDa	1	0.256	9	17	30	79023.8	80684.2	81245.5	90774.5	107204	108701	104273	96617.7	0.00134794	1.25643901
transmembrane emp24 domain-containing protein 10 [Sus scrofa]	XP_001926746.1	25 kDa	1	0.32	5	14	27	53974.9	57052.4	51418.5	59064.4	68794.2	70728.3	69754.6	69754.6	0.000164347	1.259679473
protein YIPF4 [Sus scrofa]	XP_020943316.1	32 kDa	1	0.0619	2	3	4	77935.9	82379.6	77397.5	82379.6	95287.6	104273	102127	103552	0.000133754	1.266007858
procollagen-lysine,2-oxoglutarate 5-dioxygenase 1 [Sus scrofa]	XP_003127625.1	83 kDa	1	0.0441	4	4	4	43841.2	46020.8	42055.3	47975.2	54350.3	58251.2	53231.8	62000.8	0.00234222	1.266501531
sulfhydryl oxidase 1 [Sus scrofa]	XP_013845109.2	94 kDa	1	0.11	8	10	11	54728.3	47643.8	44146.2	52498.9	58251.2	69754.6	67847.1	56266.9	0.0183543	1.266823169
minor histocompatibility antigen H13 isoform X1 [Sus scrofa]	XP_020933000.1 (+1)	42 kDa	1	0.114	4	7	10	32541.7	38698.8	31651.8	36611.3	40905.3	48644.9	46020.8	41189.8	0.0102081	1.26706981
alpha-1-antitrypsin precursor [Sus scrofa]	NP_001335871.1 (+1)	47 kDa	1	0.143	6	10	12	62432.1	60724.9	64633.7	62000.8	71715.6	73731.8	95287.6	76862.9	0.0210183	1.271451882
testin [Sus scrofa]	NP_001116672.1	48 kDa	1	0.119	5	6	7	74761.1	70728.3	69754.6	74761.1	87682.4	92041.7	89524.9	100025	0.000603215	1.273335788
erythrocyte membrane protein band 4.2 isoform X1 [Sus scrofa]	XP_013848556.1	76 kDa	1	0.0988	5	5	5	39511.9	35119.9	35364.1	36865.9	42642.4	43841.2	51776.1	48983.2	0.00539412	1.274957443
complement C1s subcomponent precursor [Sus scrofa]	NP_001005349.1 (+4)	76 kDa	1	0.122	7	10	12	69272.7	65536	65083.3	68794.2	86475.2	85284.7	86475.2	85284.7	3.2038E-06	1.278516516
LOW QUALITY PROTEIN: carbamoyl-phosphate synthase [ammonia], mitochondrial [Sus scrofa]	XP_005672216.2	165 kDa	1	0.408	67	183	865	99334	98647.9	96617.7	102837	124002	121450	128375	134757	0.000125877	1.27966135
advillin isoform X2 [Sus scrofa]	XP_005658919.1 (+2)	92 kDa	1	0.0355	2	2	4	31651.8	26987.4	31872	32316.9	37902.4	35119.9	38698.8	45702.9	0.015205	1.281662162
Golgi apparatus membrane protein TVP23 homolog B [Sus scrofa]	NP_001268761.1 (+2)	23 kDa	1	0.0976	2	2	2	93326.6	92041.7	93975.7	86475.2	107204	118129	122294	122294	0.000588236	1.284568989
DNA-directed RNA polymerase II subunit RPB7 [Sus scrofa]	XP_013849657.1	19 kDa	1	0.11	2	3	4	118950	122294	120611	124864	163621	160254	162491	139509	0.000996631	1.285905654
oligoribonuclease, mitochondrial [Sus scrofa]	XP_003129926.1	27 kDa	1	0.0759	2	3	7	78478	78478	71715.6	80684.2	93326.6	94629.4	108701	102127	0.0015219	1.289077036
unconventional myosin-Ie isoform X1 [Sus scrofa]	XP_003353391.2 (+1)	127 kDa	1	0.0153	2	2	2	78478	77397.5	74244.7	75281.1	81810.6	102837	92041.7	118129	0.028969	1.292784704
solute carrier family 2, facilitated glucose transporter member 2 [Sus scrofa]	NP_001090886.1	57 kDa	1	0.084	5	11	22	131984	100025	116502	125733	177813	146445	156956	131984	0.0265319	1.292996854
2-oxoisovalerate dehydrogenase subunit beta, mitochondrial [Sus scrofa]	NP_001116691.1 (+1)	43 kDa	1	0.0783	3	5	5	55492.3	47975.2	48644.9	50360.3	64633.7	60724.9	67847.1	68794.2	0.00099194	1.294000972
phosphatidate phosphatase LPIN2 [Sus scrofa]	NP_001135459.1 (+4)	99 kDa	1	0.0382	3	3	3	58656.4	65536	59888.9	64633.7	81810.6	84695.7	79023.8	76862.9	0.0002613	1.296234884
fibrinogen alpha chain isoform X1 [Sus scrofa]	XP_020957142.1 (+1)	101 kDa	1	0.213	18	38	73	94629.4	95950.3	99334	116502	124864	130167	143431	128375	0.00354604	1.29629739
LOW QUALITY PROTEIN: ankyrin-1 [Sus scrofa]	XP_020933972.1	208 kDa	1	0.0908	15	16	18	80127	70728.3	68794.2	72716.7	90774.5	87076.7	108701	93975.7	0.00619913	1.301543543
protein disulfide-isomerase A6 precursor [Sus scrofa]	NP_001182048.1	48 kDa	1	0.318	12	20	48	70239.8	67378.5	67847.1	71220.3	82952.6	87682.4	89524.9	100025	0.00136635	1.301783685
alpha-1-antichymotrypsin 2 precursor [Sus scrofa]	NP_998952.1	47 kDa	1	0.0916	2	3	24	68794.2	59064.4	60724.9	63303.6	83529.6	68319	97289.7	79023.8	0.0241654	1.302813323
alpha-aminoadipic semialdehyde synthase, mitochondrial isoform X1 [Sus scrofa]	XP_005673261.1 (+4)	102 kDa	1	0.253	24	49	66	103552	97289.7	102127	104998	139509	121450	134757	136638	0.000371436	1.304886658
hepatocyte growth factor activator isoform X1 [Sus scrofa]	XP_003482383.1 (+1)	70 kDa	1	0.0915	4	7	11	42347.8	48308.9	48983.2	51776.1	60305.4	62000.8	60724.9	66913.1	0.00109355	1.305765453
peptidyl-prolyl cis-trans isomerase FKBP5 [Sus scrofa]	NP_001302540.1 (+8)	51 kDa	1	0.278	13	16	27	67847.1	65991.9	70728.3	71220.3	93975.7	95287.6	84110.6	87076.7	0.000378075	1.306986971
LOW QUALITY PROTEIN: trace amine-associated receptor 5 [Sus scrofa]	XP_001924953.3	38 kDa	1	0.0208	2	3	3	978356	1355130	1187920	1212870	1556640	1578370	1578370	1493230	0.00374523	1.310991323
ubiquitin-fold modifier 1 isoform X2 [Sus scrofa]	XP_020920924.1	9 kDa	1	0.353	3	6	6	77397.5	87682.4	88292.3	95950.3	118950	119778	111757	107950	0.00122763	1.312357868
transmembrane 9 superfamily member 3 [Sus scrofa]	XP_005671423.1	68 kDa	1	0.046	3	5	5	116502	124864	114105	131984	152664	165905	164759	156956	0.000315598	1.313521631
growth hormone-inducible transmembrane protein [Sus scrofa]	NP_001231311.1 (+4)	37 kDa	1	0.0667	3	7	8	69754.6	69754.6	61572.6	62866.3	78478	87682.4	84110.6	96617.7	0.00324631	1.314231591
spectrin beta chain, erythrocytic [Sus scrofa]	XP_013833744.2 (+3)	270 kDa	1	0.0872	16	17	25	69272.7	63303.6	63743.9	69272.7	86475.2	79573.5	95950.3	87682.4	0.00136694	1.31660798
peroxiredoxin-2 [Sus scrofa]	NP_001231403.1	22 kDa	1	0.278	7	15	35	137588	119778	150562	137588	176585	167059	202842	171756	0.00547204	1.316632326
complement C1r subcomponent [Sus scrofa]	XP_020948067.1	80 kDa	1	0.137	11	16	16	120611	124864	120611	119778	143431	146445	151609	198668	0.0253299	1.317553883
LOW QUALITY PROTEIN: myeloperoxidase [Sus scrofa]	XP_003131703.3	83 kDa	1	0.087	6	8	10	36865.9	30152.7	35610.1	34877.3	37380.5	42055.3	50710.6	51776.1	0.0256471	1.323014268
vitamin K-dependent protein S [Sus scrofa]	XP_020926395.1	75 kDa	1	0.0489	3	4	5	44762.4	45387.3	43841.2	47314.7	55878.3	59475.2	65083.3	59888.9	0.000347304	1.325527728
heat shock 70 kDa protein 13 [Sus scrofa]	XP_001924955.1	52 kDa	1	0.136	5	6	7	44146.2	45073.8	38698.8	42055.3	54728.3	61147.2	55109	54728.3	0.000589815	1.327925447
melanoma inhibitory activity protein 3 isoform X1 [Sus scrofa]	XP_020919792.1 (+4)	216 kDa	1	0.107	22	34	46	78478	82952.6	76862.9	83529.6	97289.7	110218	108701	111757	0.000361325	1.329810902
apolipoprotein C-III precursor [Sus scrofa]	NP_001002801.1 (+3)	11 kDa	1	0.552	5	10	14	87076.7	81810.6	80127	79023.8	115698	92681.9	104998	123145	0.00752638	1.330711686
alpha-tocopherol transfer protein isoform X1 [Sus scrofa]	XP_020944969.1 (+1)	31 kDa	1	0.0691	2	3	3	115698	118129	107950	118129	135694	155872	158048	162491	0.00102029	1.330938631
thrombospondin-1 precursor [Sus scrofa]	NP_001231465.1	130 kDa	1	0.106	12	19	22	55109	44762.4	51776.1	48644.9	60305.4	62432.1	68319	75804.7	0.0067642	1.332358092
protein disulfide-isomerase [Sus scrofa]	XP_020922086.1	56 kDa	1	0.372	20	51	181	113317	114105	119778	101421	130167	152664	151609	163621	0.00341097	1.333110428
apolipoprotein C-II precursor [Sus scrofa]	NP_001170799.1 (+1)	11 kDa	1	0.168	2	4	5	128375	146445	128375	127488	150562	155872	194579	208545	0.0246379	1.337076958
vitamin K-dependent protein C precursor [Sus scrofa]	NP_999083.1 (+5)	52 kDa	1	0.139	7	9	11	93326.6	92041.7	92041.7	91405.9	114105	121450	124002	133826	0.000269155	1.337751074
delta-1-pyrroline-5-carboxylate synthase isoform X1 [Sus scrofa]	XP_001927564.2 (+1)	87 kDa	1	0.171	14	19	25	61147.2	71715.6	65536	72214.4	78478	102127	101421	80127	0.0172096	1.338267313
LOW QUALITY PROTEIN: wolframin [Sus scrofa]	XP_020956467.1	122 kDa	1	0.02	2	3	3	24491.6	31433.2	23010.4	31651.8	35119.9	40063.5	35119.9	38431.4	0.0102195	1.344959796
mannose-1-phosphate guanyltransferase beta [Sus scrofa]	NP_001231470.1 (+1)	40 kDa	1	0.244	7	19	30	58251.2	64633.7	58656.4	60724.9	79023.8	85284.7	80684.2	81245.5	4.07049E-05	1.346612401
complement factor H precursor [Sus scrofa]	NP_999446.1 (+4)	139 kDa	1	0.0608	9	13	18	81245.5	82952.6	81245.5	85877.9	104998	111757	108701	121450	0.000228673	1.348852595
signal-regulatory protein beta-1 isoform X2 [Sus scrofa]	XP_013840636.2 (+1)	49 kDa	1	0.0356	2	4	4	71220.3	66913.1	74244.7	77935.9	100721	89524.9	115698	86475.2	0.0108549	1.351703328
peptidyl-prolyl cis-trans isomerase B [Sus scrofa]	XP_020949539.1	24 kDa	1	0.444	10	30	90	92681.9	110218	100025	103552	135694	144429	142441	128375	0.000421341	1.355405977
ficolin-1 precursor [Sus scrofa]	NP_999325.1	35 kDa	1	0.101	3	6	6	60305.4	57848.8	57449.2	63303.6	71715.6	72716.7	100721	79023.8	0.0212645	1.356915154
LOW QUALITY PROTEIN: protein phosphatase Slingshot homolog 1 [Sus scrofa]	XP_001929364.2	116 kDa	1	0.0134	2	2	2	20452.6	19349.4	18820.3	19619.5	27939.1	23010.4	31433.2	24833.5	0.00841773	1.370324738
vacuolar fusion protein CCZ1 homolog [Sus scrofa]	XP_003124329.2	56 kDa	1	0.0519	2	2	2	56658.3	60724.9	61147.2	56658.3	71715.6	79023.8	87076.7	84695.7	0.000959192	1.371289789
glycine N-methyltransferase [Sus scrofa]	NP_001103889.2	33 kDa	1	0.149	5	5	6	106464	92041.7	73222.5	107950	143431	136638	118129	123145	0.0120648	1.373122881
cytoskeleton-associated protein 4 [Sus scrofa]	NP_001231560.1	65 kDa	1	0.385	20	35	50	75281.1	78478	83529.6	91405.9	97966.4	130167	98647.9	124864	0.0155905	1.374052769
occludin [Sus scrofa]	NP_001157119.1 (+5)	59 kDa	1	0.0594	2	2	2	25531.7	22536.9	25180.2	26801	30152.7	33923.6	37122.3	36358.4	0.00203018	1.374886057
selenoprotein S [Sus scrofa]	NP_001157585.1	21 kDa	1	0.132	2	2	4	81810.6	79573.5	72716.7	76862.9	85877.9	107950	113317	121450	0.00961293	1.37827064
lymphatic vessel endothelial hyaluronic acid receptor 1 isoform X2 [Sus scrofa]	XP_003480784.2 (+1)	36 kDa	1	0.0798	3	5	6	71220.3	66450.9	65991.9	66450.9	91405.9	100721	99334	81245.5	0.00148047	1.379810006
coagulation factor XIII A chain [Sus scrofa]	XP_001927665.3	83 kDa	1	0.129	9	15	19	50710.6	47975.2	53602	49667	66913.1	58656.4	79023.8	74244.7	0.00583065	1.380695086
hepatocyte growth factor-like protein isoform X6 [Sus scrofa]	XP_003132263.2 (+5)	82 kDa	1	0.0248	2	3	3	131072	92681.9	86475.2	88906.5	127488	150562	133826	139509	0.0167543	1.381445303
tetratricopeptide repeat protein 17 isoform X3 [Sus scrofa]	XP_003480754.2 (+2)	125 kDa	1	0.0235	2	2	2	38166	25709.2	25709.2	29125.6	42642.4	40622.8	42642.4	40342.1	0.00752523	1.400468368
LOW QUALITY PROTEIN: zinc-alpha-2-glycoprotein [Sus scrofa]	XP_020941844.1	35 kDa	1	0.181	6	9	9	45702.9	44453.2	42055.3	45073.8	54350.3	57848.8	67847.1	68319	0.00269572	1.400935893
ornithine aminotransferase, mitochondrial [Sus scrofa]	NP_001172070.1	48 kDa	1	0.0752	3	4	4	46663.3	49323.9	45387.3	49323.9	71220.3	72716.7	64187.3	59064.4	0.00120885	1.401106669
azurocidin [Sus scrofa]	XP_005661477.1	27 kDa	1	0.118	2	2	2	26987.4	20882.4	22073.1	24491.6	27175.1	29737.6	43538.4	31872	0.0495575	1.4012182
dnaJ homolog subfamily C member 10 [Sus scrofa]	XP_020931971.1 (+2)	91 kDa	1	0.135	11	11	12	79573.5	80127	71715.6	79573.5	98647.9	115698	113317	108701	0.000329553	1.4031466
carcinoembryonic antigen-related cell adhesion molecule 1 isoform X1 [Sus scrofa]	XP_005655946.2 (+2)	48 kDa	1	0.0776	3	3	3	18179.2	16612.7	18690.3	17198.6	20594.9	20882.4	25180.2	32541.7	0.0450428	1.403481568
plasma kallikrein [Sus scrofa]	NP_999239.1	72 kDa	1	0.0591	4	6	7	45073.8	47975.2	39239	46987.9	63303.6	63743.9	59888.9	66450.9	0.000233237	1.413394795
endoplasmic reticulum mannosyl-oligosaccharide 1,2-alpha-mannosidase [Sus scrofa]	XP_020936709.1 (+1)	73 kDa	1	0.0429	2	4	4	28329.2	28133.5	26987.4	29532.2	36107.2	41476.3	42055.3	40622.8	0.000182418	1.418465177
alpha-2-macroglobulin isoform X1 [Sus scrofa]	XP_013843850.2 (+1)	164 kDa	1	0.317	39	82	173	70239.8	64633.7	66913.1	73222.5	92681.9	94629.4	109457	94629.4	0.000526312	1.423214932
protein disulfide-isomerase A3 precursor [Sus scrofa]	NP_001182041.1	57 kDa	1	0.469	31	74	237	110985	113317	112534	116502	150562	171756	163621	161368	3.87085E-05	1.427876895
C4b-binding protein alpha chain isoform X1 [Sus scrofa]	XP_005667607.2 (+3)	69 kDa	1	0.0424	3	3	3	140480	167059	151609	142441	200050	185364	220436	260333	0.00886613	1.439829252
dnaJ homolog subfamily B member 11 precursor [Sus scrofa]	NP_001231275.1 (+1)	40 kDa	1	0.131	5	6	8	75281.1	84110.6	72214.4	75804.7	100025	120611	111757	112534	0.000438897	1.447340172
cytochrome P450 2C23-like [Sus scrofa]	NP_001302663.1 (+1)	57 kDa	1	0.194	10	19	54	75804.7	85877.9	68319	73731.8	88292.3	120611	107950	128375	0.00976253	1.465850337
arginase-1 [Sus scrofa]	NP_999213.1 (+4)	35 kDa	1	0.376	12	31	70	68794.2	62000.8	65991.9	64187.3	100025	98647.9	93975.7	90147.5	2.76397E-05	1.466795211
complement component C7 precursor [Sus scrofa]	NP_999447.1	93 kDa	1	0.0344	3	3	3	30786.3	27175.1	34397.1	39511.9	46020.8	46020.8	54728.3	47643.8	0.00345853	1.474277776
bifunctional 3'-phosphoadenosine 5'-phosphosulfate synthase 2 isoform X1 [Sus scrofa]	XP_020928761.1 (+2)	70 kDa	1	0.19	11	18	21	73222.5	66450.9	65536	67847.1	93975.7	108701	107950	92681.9	0.000431596	1.47701354
inter-alpha-trypsin inhibitor heavy chain H4 isoform X2 [Sus scrofa]	XP_020924169.1	111 kDa	1	0.352	31	60	95	65991.9	62866.3	66913.1	70728.3	84110.6	115698	93975.7	100721	0.00337416	1.480320421
serum albumin precursor [Sus scrofa]	NP_001005208.1	70 kDa	1	0.481	33	78	296	107950	101421	99334	107950	159147	146445	174153	140480	0.000612919	1.488575708
coagulation factor V precursor [Sus scrofa]	NP_999285.1	256 kDa	1	0.0496	9	12	12	47643.8	45073.8	45702.9	48308.9	66450.9	69754.6	74244.7	70239.8	1.14325E-05	1.503192859
protein S100-A12 [Sus scrofa]	NP_001153744.1	11 kDa	1	0.272	2	5	10	43237.6	33225.4	47314.7	42055.3	45073.8	54728.3	74244.7	75804.7	0.0407924	1.506644025
coagulation factor XII precursor [Sus scrofa]	NP_999407.1 (+4)	68 kDa	1	0.0552	3	4	4	23170.5	23331.6	21920.6	26801	36865.9	34877.3	34159.5	37640.5	9.95028E-05	1.507433031
spectrin alpha chain, erythrocytic 1 [Sus scrofa]	XP_005663276.2	280 kDa	1	0.0889	21	26	27	76862.9	66913.1	71715.6	74244.7	107950	97966.4	128375	107950	0.00130066	1.526352919
LOW QUALITY PROTEIN: 4F2 cell-surface antigen heavy chain [Sus scrofa]	XP_003353857.2	61 kDa	1	0.13	7	12	15	53231.8	51063.3	48644.9	53231.8	81245.5	89524.9	70728.3	74244.7	0.000696765	1.531458261
L-threonine 3-dehydrogenase, mitochondrial precursor [Sus scrofa]	NP_999169.1 (+5)	41 kDa	1	0.0858	2	3	3	19484	11190.6	10085.5	16384	18305.6	25006.2	21618.8	23170.5	0.0257631	1.541740165
LOW QUALITY PROTEIN: beta-galactosidase [Sus scrofa]	XP_020927212.1	75 kDa	1	0.0437	2	3	3	52864.1	44762.4	49667	50710.6	74244.7	64633.7	93326.6	76331.9	0.00432863	1.558235187
protein phosphatase 1K, mitochondrial isoform X1 [Sus scrofa]	XP_020957424.1 (+1)	41 kDa	1	0.147	5	6	6	69272.7	62866.3	63303.6	68794.2	107950	106464	95287.6	106464	3.10287E-05	1.574966091
prothrombin precursor [Sus scrofa]	NP_001116457.1	70 kDa	1	0.133	8	12	17	86475.2	80127	84695.7	91405.9	129267	124002	141457	149522	0.000193082	1.588099351
platelet factor 4 [Sus scrofa]	XP_013834226.1	13 kDa	1	0.156	2	3	7	85877.9	62866.3	87682.4	65991.9	110985	97966.4	136638	140480	0.00906015	1.607269928
gamma-synuclein [Sus scrofa]	NP_001096681.1 (+2)	13 kDa	1	0.357	3	7	9	45073.8	43237.6	47314.7	48644.9	76862.9	65083.3	87076.7	67378.5	0.00161594	1.608510952
protein S100-A8 [Sus scrofa]	NP_001153743.1	10 kDa	1	0.315	4	6	10	81245.5	69754.6	85877.9	81810.6	97289.7	122294	148489	153726	0.00929142	1.637336031
LOW QUALITY PROTEIN: nucleobindin-2 [Sus scrofa]	XP_020938935.1	50 kDa	1	0.315	14	23	35	52864.1	55492.3	47643.8	54728.3	82379.6	90147.5	85877.9	89524.9	9.83171E-06	1.651082626
cysteine dioxygenase type 1 [Sus scrofa]	NP_001161115.1	23 kDa	1	0.27	5	9	15	73222.5	79573.5	69272.7	74761.1	116502	130167	114105	131984	6.99814E-05	1.660061315
fibrinogen beta chain precursor [Sus scrofa]	NP_001231042.1	56 kDa	1	0.368	16	30	50	55109	50012.4	53231.8	63303.6	85877.9	93326.6	103552	90147.5	0.000199938	1.682350372
branched-chain-amino-acid aminotransferase, cytosolic isoform X1 [Sus scrofa]	XP_020947867.1	51 kDa	1	0.0564	3	4	4	97966.4	81245.5	78478	81810.6	139509	152664	145433	137588	4.22482E-05	1.694242481
cytochrome P450 2C42 [Sus scrofa]	XP_020929679.1	56 kDa	1	0.3	6	9	57	56266.9	48983.2	40342.1	58251.2	85284.7	101421	75804.7	84695.7	0.00175138	1.703298019
fibrous sheath-interacting protein 2 [Sus scrofa]	XP_020931131.1	782 kDa	1	0.002	2	2	4	36611.3	59064.4	37122.3	36611.3	71220.3	64187.3	95950.3	63303.6	0.0161559	1.739348276
apolipoprotein E precursor [Sus scrofa]	NP_999473.1	37 kDa	1	0.489	15	36	95	71715.6	73731.8	81810.6	71715.6	138545	91405.9	124864	165905	0.012258	1.741692243
protegrin-4 precursor [Sus scrofa]	NP_999028.1	26 kDa	1	0.193	5	9	36	60305.4	45387.3	57848.8	55109	60305.4	77935.9	119778	127488	0.0452128	1.763119574
dnaJ homolog subfamily B member 9 [Sus scrofa]	XP_003134825.1 (+1)	26 kDa	1	0.224	4	8	9	28133.5	25888.1	26068.1	27746.2	45702.9	51418.5	45702.9	50710.6	1.31554E-05	1.794714196
mesencephalic astrocyte-derived neurotrophic factor precursor [Sus scrofa]	NP_001231584.1	20 kDa	1	0.307	7	21	30	84695.7	97966.4	86475.2	95950.3	146445	171756	170569	176585	5.90837E-05	1.822455761
CD5 antigen-like precursor [Sus scrofa]	NP_001230397.1 (+1)	61 kDa	1	0.103	5	8	8	44762.4	48983.2	48308.9	49323.9	90147.5	84695.7	74244.7	100025	0.00036469	1.824201686
ATP-binding cassette, sub-family B (MDR/TAP), member 1 [Sus scrofa]	NP_001295175.1 (+1)	142 kDa	1	0.188	23	41	56	74761.1	71715.6	65991.9	71715.6	120611	115698	135694	149522	0.000285119	1.835163134
endoplasmin precursor [Sus scrofa]	NP_999268.1 (+1)	93 kDa	1	0.432	36	98	431	89524.9	98647.9	90147.5	95287.6	154795	177813	181549	171756	1.68854E-05	1.835915543
nicotinamide N-methyltransferase [Sus scrofa]	NP_001116618.1	29 kDa	1	0.178	5	9	9	74244.7	92681.9	86475.2	85284.7	113317	190575	158048	168221	0.00472348	1.860600248
apolipoprotein D [Sus scrofa]	XP_001926098.2 (+2)	22 kDa	1	0.105	2	3	4	99334	74761.1	100721	104998	204253	171756	176585	154795	0.00056238	1.862460955
protein disulfide-isomerase A4 precursor [Sus scrofa]	NP_001254763.1	73 kDa	1	0.416	33	92	330	66450.9	77935.9	72716.7	72214.4	122294	148489	131072	142441	5.39836E-05	1.881307074
stromal cell-derived factor 2-like protein 1 [Sus scrofa]	XP_001929577.2	24 kDa	1	0.321	6	14	21	46340.9	53974.9	45387.3	50012.4	80684.2	102127	97289.7	92041.7	0.000118035	1.901444749
RNA-binding region containing protein 2-like [Sus scrofa]	NP_001171377.1 (+2)	16 kDa	1	0.132	3	8	14	118129	96617.7	133826	118950	165905	195933	253215	275177	0.00703192	1.904133264
dnaJ homolog subfamily C member 3 precursor [Sus scrofa]	NP_001177113.1	58 kDa	1	0.17	10	22	39	69754.6	77397.5	68794.2	72716.7	130167	148489	141457	134757	5.55996E-06	1.922198604
alanine aminotransferase 2 [Sus scrofa]	XP_003127043.1 (+1)	58 kDa	1	0.199	10	17	22	63743.9	65991.9	52864.1	61572.6	120611	132902	102837	114898	0.000170659	1.92998062
serum amyloid P-component precursor [Sus scrofa]	NP_999052.1	26 kDa	1	0.25	5	8	11	53602	61147.2	44453.2	53231.8	111757	100721	109457	100721	0.000022966	1.989583608
coiled-coil domain-containing protein 134 [Sus scrofa]	XP_020947107.1 (+5)	26 kDa	1	0.293	6	10	15	45073.8	41764.8	39511.9	47314.7	86475.2	97966.4	82379.6	79023.8	7.22099E-05	1.991447912
hemoglobin subunit beta [Sus scrofa]	NP_001138313.1	16 kDa	1	0.796	12	40	449	54350.3	43237.6	52136.3	52136.3	96617.7	85284.7	132902	89524.9	0.00391314	2.003008019
band 3 anion transport protein isoform X1 [Sus scrofa]	XP_005668813.2 (+1)	104 kDa	1	0.0465	5	8	12	95950.3	69754.6	89524.9	90147.5	182812	158048	180295	184083	3.87797E-05	2.041929809
LOW QUALITY PROTEIN: pregnancy zone protein [Sus scrofa]	XP_020948034.1	167 kDa	1	0.264	35	77	151	64633.7	58656.4	62000.8	62866.3	105728	121450	149522	131984	0.000418238	2.049845824
carbonic anhydrase 1 [Sus scrofa]	XP_001924218.1	29 kDa	1	0.211	4	7	10	62000.8	56266.9	59064.4	71220.3	116502	100025	168221	133826	0.00403743	2.086385004
cysteine-rich with EGF-like domain protein 2 [Sus scrofa]	XP_003126831.4	38 kDa	1	0.102	4	8	12	41189.8	51776.1	37380.5	40342.1	77397.5	109457	93326.6	79573.5	0.00107299	2.1076626
hemoglobin subunit alpha [Sus scrofa]	XP_020942625.1 (+1)	15 kDa	1	0.754	12	35	351	88292.3	74244.7	90774.5	85877.9	174153	149522	236257	160254	0.00292811	2.123260855
hypoxia up-regulated protein 1 isoform X3 [Sus scrofa]	XP_005667476.2 (+3)	111 kDa	1	0.34	33	72	137	64633.7	77397.5	64187.3	69272.7	136638	159147	152664	141457	1.20019E-05	2.141280738
tyrosine aminotransferase [Sus scrofa]	XP_003126932.3	51 kDa	1	0.24	12	20	27	75281.1	84110.6	75804.7	75804.7	164759	214408	176585	145433	0.000562271	2.254602233
78 kDa glucose-regulated protein isoform X2 [Sus scrofa]	XP_001927830.4 (+1)	72 kDa	1	0.453	33	104	527	45702.9	50360.3	45073.8	46663.3	93326.6	107950	110218	116502	2.12629E-05	2.278994081
protein-glutamine gamma-glutamyltransferase E [Sus scrofa]	XP_020933256.1	84 kDa	1	0.028	2	3	3	38166	31872	29532.2	33689.2	98647.9	75281.1	93975.7	69754.6	0.000410882	2.533852822
arginase-2, mitochondrial isoform X1 [Sus scrofa]	XP_001928714.1	39 kDa	1	0.232	7	10	11	42642.4	38698.8	36865.9	42939	108701	115698	95287.6	119778	0.00001617	2.727117024
cationic amino acid transporter 2 [Sus scrofa]	NP_001103890.1	71 kDa	1	0.0213	2	3	4	40342.1	39511.9	36107.2	40622.8	89524.9	125733	115698	118129	9.28228E-05	2.868006948
apolipoprotein A-IV precursor [Sus scrofa]	NP_999553.1	43 kDa	1	0.476	19	41	68	43538.4	38166	41476.3	45387.3	87076.7	96617.7	151609	182812	0.00863941	3.073632006
