# Supplementary material for: Acute Endoplasmic Reticulum Stress Induces Inflammation Reaction, Complement System Activation, and Lipid Metabolism Disorder of Piglet Livers: A Proteomic Approach
Source: Front Physiol. 2022 Apr 13;13:857853. doi: 10.3389/fphys.2022.857853 (PMC9043290; doi:10.3389/fphys.2022.857853)
Supplement: Supplementary file 1 [file DataSheet1.ZIP › CSV/Quantitative list of total protein.csv]

								Log2 Normalized Intensity
Identified Proteins (3679/3714)	Accession Number	Molecular Weight	Protein Identification Probability	Percent Coverage	Exclusive Unique Peptide Count	Exclusive Unique Spectrum Count	Quantitative Value	1_1	1_3	1_6	1_7	2_1	2_3	2_4	2_7	Student's T-test p-value 1_2	Ratio(2/1)
LOW QUALITY PROTEIN: carbamoyl-phosphate synthase [ammonia], mitochondrial [Sus scrofa]	XP_005672216.2	165 kDa	100%	40.80%	67	183	865	99334	98647.9	96617.7	102837	124002	121450	128375	134757	0.000125877	1.27966135
78 kDa glucose-regulated protein isoform X2 [Sus scrofa]	XP_001927830.4 (+1)	72 kDa	100%	45.30%	33	104	527	45702.9	50360.3	45073.8	46663.3	93326.6	107950	110218	116502	2.13E-05	2.278994081
glutamate dehydrogenase 1, mitochondrial [Sus scrofa]	NP_001231430.1	61 kDa	100%	46.40%	27	88	450	98647.9	102837	104273	101421	91405.9	94629.4	100025	100025	0.0741441	0.948192937
retinal dehydrogenase 1 [Sus scrofa]	XP_020920570.1	55 kDa	100%	50.30%	29	86	435	71715.6	77935.9	70239.8	69754.6	57449.2	61572.6	65536	60724.9	0.00452735	0.846836483
endoplasmin precursor [Sus scrofa]	NP_999268.1 (+1)	93 kDa	100%	43.20%	36	98	431	89524.9	98647.9	90147.5	95287.6	154795	177813	181549	171756	1.69E-05	1.835915543
hemoglobin subunit beta [Sus scrofa]	NP_001138313.1	16 kDa	100%	79.60%	12	40	449	54350.3	43237.6	52136.3	52136.3	96617.7	85284.7	132902	89524.9	0.00391314	2.003008019
actin, alpha cardiac muscle 1 [Sus scrofa]	NP_001163988.1	42 kDa	100%	47.70%	17	55	430	40622.8	33923.6	42055.3	64633.7	45387.3	56658.3	42939	37902.4	0.959339	1.00911302
fructose-bisphosphate aldolase B [Sus scrofa]	XP_020922513.1	40 kDa	100%	49.20%	26	72	369	96617.7	95950.3	102837	99334	100721	97966.4	99334	101421	0.525029	1.011915728
catalase [Sus scrofa]	NP_999466.2	60 kDa	100%	62.40%	33	79	325	97966.4	105728	102837	94629.4	97289.7	91405.9	95950.3	93326.6	0.0841703	0.942198624
hemoglobin subunit alpha [Sus scrofa]	XP_020942625.1 (+1)	15 kDa	100%	75.40%	12	35	351	88292.3	74244.7	90774.5	85877.9	174153	149522	236257	160254	0.00292811	2.123260855
ATP synthase subunit beta, mitochondrial [Sus scrofa]	XP_001929445.4	60 kDa	100%	37.20%	16	61	360	73222.5	69754.6	81245.5	75281.1	79573.5	73222.5	75804.7	81810.6	0.409786	1.036418928
LOW QUALITY PROTEIN: neuroblast differentiation-associated protein AHNAK [Sus scrofa]	XP_013849669.2	655 kDa	100%	21.20%	122	216	311	103552	101421	107950	114898	97966.4	98647.9	97966.4	95287.6	0.0213079	0.91129073
protein disulfide-isomerase A4 precursor [Sus scrofa]	NP_001254763.1	73 kDa	100%	41.60%	33	92	330	66450.9	77935.9	72716.7	72214.4	122294	148489	131072	142441	5.40E-05	1.881307074
serum albumin precursor [Sus scrofa]	NP_001005208.1	70 kDa	100%	48.10%	33	78	296	107950	101421	99334	107950	159147	146445	174153	140480	0.000612919	1.488575708
fatty acid synthase [Sus scrofa]	NP_001093400.1	272 kDa	100%	32.90%	71	149	321	120611	104273	102127	129267	81810.6	80127	67378.5	59475.2	0.00253429	0.632930945
glycogen phosphorylase, liver form [Sus scrofa]	NP_001116644.1	98 kDa	100%	47.30%	41	117	295	125733	120611	130167	113317	113317	110985	104273	107950	0.0177022	0.891178128
fructose-1,6-bisphosphatase 1 [Sus scrofa]	NP_999144.1	37 kDa	100%	59.50%	22	51	296	82952.6	72214.4	85284.7	76331.9	90774.5	84695.7	80684.2	79023.8	0.291853	1.0580674
heat shock protein HSP 90-alpha [Sus scrofa]	NP_999138.1	85 kDa	100%	34.10%	30	83	267	110985	129267	119778	118950	105728	110218	98647.9	104998	0.0154752	0.876011524
pyruvate carboxylase, mitochondrial [Sus scrofa]	NP_999514.1	130 kDa	100%	35.60%	38	103	255	82952.6	72716.7	111757	82379.6	90774.5	87076.7	86475.2	102127	0.666337	1.047591005
talin-1 isoform X2 [Sus scrofa]	XP_020921315.1 (+2)	272 kDa	100%	34.20%	81	158	258	93975.7	91405.9	95287.6	97289.7	95287.6	95950.3	97966.4	99334	0.137477	1.027991411
cytosolic 10-formyltetrahydrofolate dehydrogenase [Sus scrofa]	NP_001231576.1 (+1)	99 kDa	100%	46.50%	43	105	266	106464	118129	100721	102127	87076.7	91405.9	90774.5	99334	0.0206168	0.862322665
LOW QUALITY PROTEIN: myosin-9 [Sus scrofa]	XP_020947197.1	229 kDa	100%	28.20%	63	142	254	82952.6	77935.9	81810.6	81810.6	74244.7	77397.5	79023.8	76331.9	0.0257305	0.946036727
protein disulfide-isomerase A3 precursor [Sus scrofa]	NP_001182041.1	57 kDa	100%	46.90%	31	74	237	110985	113317	112534	116502	150562	171756	163621	161368	3.87E-05	1.427876895
plectin isoform X16 [Sus scrofa]	XP_020946039.1 (+2)	517 kDa	100%	27.80%	120	179	234	75804.7	67847.1	72214.4	72716.7	68319	70239.8	69272.7	73731.8	0.41819	0.975675612
ATP synthase subunit alpha, mitochondrial [Sus scrofa]	NP_001172071.1	60 kDa	100%	41.20%	24	67	245	123145	118129	134757	121450	128375	121450	125733	138545	0.448409	1.033416419
spectrin beta chain, non-erythrocytic 1 isoform X1 [Sus scrofa]	XP_020943877.1 (+5)	274 kDa	100%	32.80%	72	136	223	75281.1	74244.7	75281.1	74761.1	69754.6	72214.4	70728.3	72214.4	0.00135907	0.951074881
aldo-keto reductase family 1 member C1 isoform X1 [Sus scrofa]	XP_013835807.2	36 kDa	100%	56.70%	20	45	218	77935.9	90147.5	64633.7	59475.2	66450.9	65991.9	61572.6	56658.3	0.203201	0.857905955
apolipoprotein B-100 isoform X1 [Sus scrofa]	XP_020941351.1	517 kDa	100%	21.90%	101	164	215	95287.6	104998	103552	112534	104998	95287.6	106464	107950	0.929699	0.99598436
trifunctional enzyme subunit alpha, mitochondrial [Sus scrofa]	NP_999127.1	83 kDa	100%	35.60%	28	69	217	85877.9	83529.6	93326.6	90147.5	90774.5	81810.6	82379.6	102837	0.826569	1.013942353
glutathione S-transferase alpha M14 [Sus scrofa]	NP_999554.2	25 kDa	100%	40.80%	10	27	203	32541.7	26068.1	23821.9	30362.4	30573.6	25888.1	25888.1	20031.7	0.408776	0.907686579
keratin, type II cytoskeletal 8 [Sus scrofa]	NP_001153087.1	54 kDa	100%	52.80%	30	76	208	110985	104273	112534	97289.7	100721	107204	110985	131984	0.428874	1.060722687
60 kDa heat shock protein, mitochondrial [Sus scrofa]	NP_001241645.1	61 kDa	100%	43.80%	28	70	212	118129	124864	124002	132902	125733	124864	125733	132902	0.537466	1.018675885
elongation factor 2 isoform X1 [Sus scrofa]	XP_003354050.1	95 kDa	100%	31.90%	31	84	192	93975.7	99334	95287.6	97289.7	97966.4	100025	97966.4	93326.6	0.660505	1.008803609
heat shock cognate 71 kDa protein [Sus scrofa]	NP_001230836.1	71 kDa	100%	45.20%	24	71	245	70239.8	75281.1	73222.5	72716.7	72214.4	72716.7	71715.6	73731.8	0.817575	0.996289028
enoyl-CoA hydratase, mitochondrial [Sus scrofa]	NP_001177104.1	31 kDa	100%	39.70%	15	47	207	136638	137588	138545	143431	145433	117313	138545	141457	0.621462	0.975807438
heterogeneous nuclear ribonucleoprotein M isoform X1 [Sus scrofa]	XP_005654810.2	77 kDa	100%	48.10%	37	84	179	89524.9	93975.7	93326.6	93326.6	91405.9	93326.6	94629.4	96617.7	0.367579	1.015739412
regucalcin [Sus scrofa]	NP_001070688.1 (+4)	33 kDa	100%	53.50%	13	39	207	99334	112534	89524.9	82952.6	82379.6	92041.7	90774.5	89524.9	0.317022	0.922921454
LOW QUALITY PROTEIN: ras GTPase-activating-like protein IQGAP2 [Sus scrofa]	XP_020940121.1	181 kDa	100%	34.00%	55	121	207	95950.3	100025	97966.4	94629.4	98647.9	97289.7	90147.5	93326.6	0.350946	0.976427486
long-chain-fatty-acid--CoA ligase 1 [Sus scrofa]	NP_001161101.2 (+8)	78 kDa	100%	35.80%	31	82	206	110985	104273	117313	100721	93326.6	92041.7	93975.7	100025	0.0163419	0.875549976
glycine amidinotransferase, mitochondrial [Sus scrofa]	NP_001121914.1	48 kDa	100%	41.10%	21	60	198	109457	124002	177813	121450	109457	102127	93326.6	105728	0.0981499	0.770836462
betaine--homocysteine S-methyltransferase 1 [Sus scrofa]	NP_001186971.1	45 kDa	100%	48.20%	17	51	209	118129	112534	137588	134757	114105	104998	114105	110218	0.0623517	0.881544628
phosphoenolpyruvate carboxykinase [GTP], mitochondrial [Sus scrofa]	NP_001155225.1	71 kDa	100%	37.70%	20	53	196	73222.5	63303.6	66450.9	67847.1	73222.5	69754.6	71715.6	74761.1	0.0925172	1.068790063
glyceraldehyde-3-phosphate dehydrogenase [Sus scrofa]	NP_001193288.1 (+1)	36 kDa	100%	50.20%	16	47	196	89524.9	85284.7	96617.7	91405.9	93326.6	92041.7	92681.9	90147.5	0.603467	1.014784755
NAD(P) transhydrogenase, mitochondrial isoform X1 [Sus scrofa]	XP_020932652.1 (+7)	114 kDa	100%	33.10%	37	94	205	103552	107950	107204	110985	115698	110218	102837	108701	0.548518	1.018059447
LOW QUALITY PROTEIN: spectrin alpha chain, non-erythrocytic 1 [Sus scrofa]	XP_013849361.2	286 kDa	100%	30.00%	69	127	194	90147.5	88292.3	91405.9	91405.9	87682.4	87682.4	88292.3	87076.7	0.0147557	0.970885665
ribosome-binding protein 1 isoform X1 [Sus scrofa]	XP_020933695.1 (+1)	163 kDa	100%	34.70%	48	104	187	82379.6	96617.7	90147.5	94629.4	108701	117313	110985	107950	0.00177866	1.22314404
acyl-CoA synthetase medium-chain family member 4 [Sus scrofa]	NP_001229951.1	65 kDa	100%	41.70%	23	58	181	90147.5	94629.4	97289.7	93326.6	90774.5	86475.2	88292.3	90147.5	0.0320946	0.947512102
peroxisomal multifunctional enzyme type 2 [Sus scrofa]	NP_999471.1	80 kDa	100%	36.20%	29	79	183	131072	118129	118129	109457	114898	113317	111757	128375	0.731422	0.982298212
transketolase [Sus scrofa]	NP_001106151.1	68 kDa	100%	31.10%	20	67	175	106464	122294	118129	106464	102127	93326.6	94629.4	98647.9	0.0117772	0.857458222
peroxisomal bifunctional enzyme [Sus scrofa]	XP_020925638.1	80 kDa	100%	51.60%	34	73	184	78478	72214.4	76862.9	73731.8	74761.1	74244.7	67378.5	77935.9	0.53427	0.976875221
alcohol dehydrogenase 1C (class I), gamma polypeptide [Sus scrofa]	NP_001230868.1	40 kDa	100%	21.60%	9	27	172	131072	116502	127488	124002	111757	123145	109457	114105	0.0570498	0.918647709
carbonyl reductase [NADPH] 1 [Sus scrofa]	NP_001302675.1	31 kDa	100%	67.60%	19	43	184	80684.2	95950.3	80127	84110.6	79023.8	71220.3	81810.6	88292.3	0.353766	0.939787369
UTP--glucose-1-phosphate uridylyltransferase [Sus scrofa]	NP_999145.1	57 kDa	100%	42.90%	24	61	176	104998	120611	130167	114898	102127	106464	116502	95950.3	0.118535	0.894559268
protein disulfide-isomerase [Sus scrofa]	XP_020922086.1	56 kDa	100%	37.20%	20	51	181	113317	114105	119778	101421	130167	152664	151609	163621	0.00341097	1.333110428
filamin-B isoform X1 [Sus scrofa]	XP_020924720.1 (+2)	281 kDa	100%	29.50%	65	129	178	101421	96617.7	102127	102837	95950.3	95950.3	92681.9	97289.7	0.0216916	0.947563796
2,4-dienoyl-CoA reductase, mitochondrial [Sus scrofa]	NP_001177161.2	35 kDa	100%	50.00%	15	41	177	124002	129267	124002	127488	121450	117313	122294	120611	0.0148529	0.954251525
tubulin beta-4B chain [Sus scrofa]	XP_003122400.2	50 kDa	100%	47.60%	18	54	163	104998	100721	111757	107950	110985	102837	105728	110985	0.693468	1.012016247
alpha-2-macroglobulin isoform X1 [Sus scrofa]	XP_013843850.2 (+1)	164 kDa	100%	31.70%	39	82	173	70239.8	64633.7	66913.1	73222.5	92681.9	94629.4	109457	94629.4	0.000526312	1.423214932
phosphoglucomutase-1 isoform X2 [Sus scrofa]	XP_020949232.1	62 kDa	100%	47.80%	26	62	168	141457	150562	155872	149522	144429	135694	125733	120611	0.0266448	0.881247782
sorbitol dehydrogenase [Sus scrofa]	NP_001231091.1	38 kDa	100%	42.70%	14	37	169	95950.3	93326.6	101421	93975.7	96617.7	94629.4	89524.9	97289.7	0.539637	0.982811402
alpha-enolase isoform X1 [Sus scrofa]	XP_020950937.1 (+1)	47 kDa	100%	50.90%	19	50	169	106464	102837	110218	101421	104273	103552	104273	106464	0.783549	0.994345988
argininosuccinate synthase [Sus scrofa]	XP_003353734.1 (+2)	46 kDa	100%	30.80%	16	47	160	152664	142441	144429	131984	162491	179050	176585	167059	0.00266171	1.19888857
4-trimethylaminobutyraldehyde dehydrogenase isoform X1 [Sus scrofa]	XP_005663205.1	65 kDa	100%	34.60%	19	48	167	137588	135694	150562	142441	135694	122294	123145	131072	0.0265313	0.904500215
actin, cytoplasmic 1 [Sus scrofa]	XP_003124328.1 (+2)	42 kDa	100%	41.10%	5	23	550	61147.2	57052.4	64633.7	63303.6	59475.2	59888.9	61147.2	63303.6	0.766431	0.990566222
LOW QUALITY PROTEIN: collagen alpha-3(VI) chain [Sus scrofa]	XP_020931400.1	335 kDa	100%	19.20%	58	109	168	74761.1	72716.7	82379.6	85877.9	69754.6	88906.5	80684.2	70239.8	0.790889	0.980521652
fatty acid-binding protein, liver [Sus scrofa]	NP_001004046.1	14 kDa	100%	41.70%	5	19	168	87076.7	95287.6	85284.7	81245.5	89524.9	87682.4	89524.9	75281.1	0.71714	0.980277127
malate dehydrogenase, mitochondrial [Sus scrofa]	NP_001231082.1	36 kDa	100%	55.30%	17	44	174	104273	102837	122294	113317	118129	104998	110218	111757	0.913628	1.005375858
vinculin [Sus scrofa]	NP_999099.1 (+3)	117 kDa	100%	47.20%	47	95	164	85877.9	81245.5	91405.9	93975.7	87076.7	94629.4	88292.3	90774.5	0.554197	1.023455
vigilin [Sus scrofa]	XP_020930915.1 (+10)	142 kDa	100%	29.30%	39	79	156	81245.5	85877.9	78478	81245.5	80684.2	85284.7	92681.9	85877.9	0.179539	1.05409874
L-xylulose reductase [Sus scrofa]	XP_020922060.1	26 kDa	100%	61.10%	13	39	164	98647.9	93975.7	96617.7	93975.7	97966.4	94629.4	92681.9	101421	0.70995	1.00908624
trifunctional enzyme subunit beta, mitochondrial [Sus scrofa]	NP_001335901.1	51 kDa	100%	35.40%	16	46	149	102837	100721	112534	113317	113317	97289.7	96617.7	114898	0.769247	0.983037112
LOW QUALITY PROTEIN: pregnancy zone protein [Sus scrofa]	XP_020948034.1	167 kDa	100%	26.40%	35	77	151	64633.7	58656.4	62000.8	62866.3	105728	121450	149522	131984	0.000418238	2.049845824
elongation factor 1-alpha 1 [Sus scrofa]	NP_001090887.1 (+1)	50 kDa	100%	30.10%	14	35	149	137588	144429	142441	135694	137588	144429	141457	144429	0.485185	1.013839101
stress-70 protein, mitochondrial [Sus scrofa]	XP_005661752.1	74 kDa	100%	42.00%	28	66	152	79573.5	81810.6	85877.9	80127	93326.6	96617.7	94629.4	97289.7	0.00019594	1.166390542
non-specific lipid-transfer protein [Sus scrofa]	NP_001161887.1	59 kDa	100%	36.20%	22	58	148	106464	105728	101421	94629.4	112534	101421	98647.9	109457	0.447823	1.033842506
alpha-actinin-4 isoform X1 [Sus scrofa]	XP_003127168.2 (+2)	107 kDa	100%	39.90%	31	81	148	100025	96617.7	107204	104998	97966.4	101421	99334	99334	0.321668	0.973612429
aldehyde dehydrogenase, mitochondrial precursor [Sus scrofa]	NP_001038076.1	57 kDa	100%	38.00%	15	39	197	97966.4	95950.3	100721	96617.7	88906.5	84695.7	93326.6	92681.9	0.0126579	0.919120819
14-3-3 protein epsilon isoform X1 [Sus scrofa]	XP_020923210.1	29 kDa	100%	51.00%	15	38	152	72214.4	75281.1	79573.5	72716.7	74244.7	72716.7	71220.3	73222.5	0.287644	0.972042687
cytosol aminopeptidase isoform X2 [Sus scrofa]	XP_003356918.4	56 kDa	100%	48.40%	23	60	141	105728	104273	104998	103552	106464	105728	104998	102837	0.699851	1.003526444
3-oxo-5-beta-steroid 4-dehydrogenase isoform X1 [Sus scrofa]	XP_020934349.1	37 kDa	100%	50.60%	17	41	128	104998	104998	97966.4	100025	90774.5	85877.9	90774.5	90147.5	0.0010598	0.876433621
filamin-A isoform X2 [Sus scrofa]	XP_020936384.1 (+12)	284 kDa	100%	25.20%	54	107	148	83529.6	77397.5	93326.6	120611	85877.9	113317	94629.4	88292.3	0.878737	1.019345662
complement C3 isoform X1 [Sus scrofa]	XP_020936478.1	192 kDa	100%	23.40%	45	84	131	111757	113317	116502	120611	88906.5	87076.7	111757	106464	0.0399451	0.852906609
liver carboxylesterase isoform X1 [Sus scrofa]	XP_020949216.1	62 kDa	100%	35.30%	17	47	150	52136.3	52136.3	49667	58251.2	42055.3	44453.2	48308.9	45702.9	0.0124301	0.85074565
hypoxia up-regulated protein 1 isoform X3 [Sus scrofa]	XP_005667476.2 (+3)	111 kDa	100%	34.00%	33	72	137	64633.7	77397.5	64187.3	69272.7	136638	159147	152664	141457	1.20E-05	2.141280738
LOW QUALITY PROTEIN: histone H2B type 1 [Sus scrofa]	XP_003356615.2 (+1)	14 kDa	100%	53.20%	8	21	118	95950.3	97966.4	105728	94629.4	97289.7	99334	101421	100025	0.730413	1.009626798
phosphoglycerate kinase 1 [Sus scrofa]	NP_001093402.1	45 kDa	100%	51.30%	19	54	134	94629.4	101421	96617.7	98647.9	101421	97289.7	96617.7	92681.9	0.732116	0.991552607
aspartate aminotransferase, mitochondrial precursor [Sus scrofa]	NP_999093.1	47 kDa	100%	43.70%	20	53	129	131984	130167	134757	122294	132902	135694	135694	133826	0.137949	1.036432974
epoxide hydrolase 1 precursor [Sus scrofa]	NP_999520.1	52 kDa	100%	38.50%	22	53	132	154795	198668	161368	144429	113317	131072	129267	131984	0.0225964	0.766981161
LOW QUALITY PROTEIN: cytoplasmic dynein 1 heavy chain 1 [Sus scrofa]	XP_020937243.1	532 kDa	100%	14.90%	69	93	109	90774.5	92041.7	90147.5	87682.4	75804.7	85877.9	83529.6	86475.2	0.0327669	0.919704087
adenosylhomocysteinase [Sus scrofa]	NP_001011727.1	48 kDa	100%	45.60%	22	56	124	82952.6	86475.2	83529.6	85284.7	81810.6	81245.5	72214.4	76331.9	0.0321995	0.921241005
serotransferrin precursor [Sus scrofa]	NP_001231582.1	79 kDa	100%	45.00%	35	72	122	96617.7	102127	91405.9	105728	114898	110218	129267	106464	0.0331334	1.164115041
LOW QUALITY PROTEIN: fibronectin [Sus scrofa]	XP_003133690.2	289 kDa	100%	20.60%	44	79	135	67378.5	66913.1	71220.3	70728.3	75281.1	85877.9	80684.2	79023.8	0.00399482	1.161550591
keratin, type I cytoskeletal 18 [Sus scrofa]	XP_005652636.3	47 kDa	100%	51.50%	22	48	120	103552	99334	102837	93975.7	93326.6	99334	102837	120611	0.536597	1.041052872
heterogeneous nuclear ribonucleoproteins A2/B1 isoform X1 [Sus scrofa]	XP_005673365.1 (+1)	37 kDa	100%	53.80%	19	44	123	60724.9	63303.6	62432.1	61572.6	59475.2	59888.9	60724.9	63303.6	0.299783	0.981289602
LOW QUALITY PROTEIN: annexin A6 [Sus scrofa]	XP_005672670.3	76 kDa	100%	41.30%	30	62	123	125733	124002	122294	126607	132902	127488	113317	115698	0.646531	0.981485492
peptidyl-prolyl cis-trans isomerase A [Sus scrofa]	NP_999518.1	18 kDa	100%	64.00%	12	31	132	95950.3	90774.5	97289.7	91405.9	93975.7	88906.5	100025	96617.7	0.731409	1.01093281
C-1-tetrahydrofolate synthase, cytoplasmic isoform X1 [Sus scrofa]	XP_001924364.2	101 kDa	100%	35.50%	30	69	138	105728	104273	105728	104273	97966.4	85877.9	87682.4	90774.5	0.00174375	0.862621905
alanine--glyoxylate aminotransferase 2, mitochondrial [Sus scrofa]	NP_001231813.1	57 kDa	100%	40.20%	18	42	126	101421	87076.7	105728	100025	104273	96617.7	93975.7	89524.9	0.644029	0.97498955
microsomal triglyceride transfer protein large subunit precursor [Sus scrofa]	NP_999350.1	100 kDa	100%	38.10%	32	70	123	99334	102127	99334	97289.7	86475.2	96617.7	91405.9	95950.3	0.0352272	0.930579545
vitamin D(3) 25-hydroxylase [Sus scrofa]	NP_999559.1	57 kDa	100%	28.20%	15	39	129	99334	84695.7	81245.5	85877.9	95950.3	104273	97966.4	111757	0.0330801	1.167422082
clathrin heavy chain 1 [Sus scrofa]	NP_001139599.1 (+3)	192 kDa	100%	25.10%	38	76	121	83529.6	82952.6	84695.7	81245.5	86475.2	88292.3	87076.7	84110.6	0.024581	1.040705944
staphylococcal nuclease domain-containing protein 1 [Sus scrofa]	XP_020934292.1	102 kDa	100%	32.10%	28	61	126	104273	106464	101421	102837	97289.7	103552	102837	104273	0.395084	0.983026342
formimidoyltransferase-cyclodeaminase [Sus scrofa]	NP_999440.1	59 kDa	100%	43.40%	24	55	138	131072	125733	130167	120611	113317	112534	104998	120611	0.012594	0.889429139
LOW QUALITY PROTEIN: uncharacterized protein LOC100525821 [Sus scrofa]	XP_020955511.1	38 kDa	100%	28.20%	14	32	117	151609	163621	140480	139509	136638	136638	141457	137588	0.112212	0.927925809
isovaleryl-CoA dehydrogenase, mitochondrial [Sus scrofa]	NP_001161107.1	47 kDa	100%	37.10%	14	39	114	116502	110985	118950	123145	131984	119778	132902	124864	0.0472309	1.085062523
isocitrate dehydrogenase [NADP] cytoplasmic isoform X2 [Sus scrofa]	XP_005672193.1 (+4)	47 kDa	100%	31.90%	13	35	126	107204	114105	95950.3	119778	118129	94629.4	107950	100025	0.593754	0.962694149
aldehyde oxidase [Sus scrofa]	NP_001295402.1	148 kDa	100%	23.60%	34	71	119	124002	126607	100025	110985	74244.7	84695.7	90774.5	87682.4	0.00479438	0.730898141
acetyl-CoA acetyltransferase, mitochondrial isoform X1 [Sus scrofa]	XP_005667358.1	45 kDa	100%	55.90%	21	52	111	63303.6	60724.9	91405.9	68794.2	73731.8	77397.5	69272.7	85877.9	0.5075	1.077584084
UDP glucuronosyltransferase 1 family, polypeptide A6 isoform X2 [Sus scrofa]	XP_005672351.1	61 kDa	100%	28.90%	16	41	113	109457	133826	111757	113317	75281.1	93326.6	97289.7	99334	0.0168602	0.779816208
bile acyl-CoA synthetase isoform X3 [Sus scrofa]	XP_020953031.1	76 kDa	100%	27.10%	18	40	118	72716.7	62432.1	65536	59064.4	63303.6	63743.9	54728.3	59888.9	0.253337	0.930377456
transitional endoplasmic reticulum ATPase [Sus scrofa]	NP_999445.1	89 kDa	100%	31.00%	26	57	122	107204	117313	110218	113317	118129	123145	120611	116502	0.0269682	1.067706427
glyoxylate reductase/hydroxypyruvate reductase [Sus scrofa]	XP_020921780.1	36 kDa	100%	36.90%	12	27	123	97966.4	93326.6	96617.7	95950.3	93975.7	87076.7	88906.5	87682.4	0.0120775	0.931695031
cytochrome P450 2E1 [Sus scrofa]	NP_999586.1	57 kDa	100%	32.50%	19	42	104	131984	209996	136638	139509	93326.6	91405.9	106464	86475.2	0.0196221	0.610991898
ornithine carbamoyltransferase, mitochondrial [Sus scrofa]	NP_001157474.1	40 kDa	100%	38.40%	13	36	120	114898	108701	124864	117313	120611	112534	107950	111757	0.478077	0.972252757
D-beta-hydroxybutyrate dehydrogenase, mitochondrial [Sus scrofa]	XP_020925747.1 (+3)	39 kDa	100%	36.40%	13	38	107	109457	87682.4	119778	100025	118950	107204	104998	110218	0.445975	1.058598359
electron transfer flavoprotein subunit alpha, mitochondrial [Sus scrofa]	NP_001231332.1 (+1)	35 kDa	100%	49.80%	14	40	116	96617.7	90147.5	100025	96617.7	107204	94629.4	95950.3	101421	0.306902	1.041202104
delta-1-pyrroline-5-carboxylate dehydrogenase, mitochondrial [Sus scrofa]	NP_001239142.1	62 kDa	100%	40.00%	20	46	116	142441	146445	149522	175365	161368	165905	142441	148489	0.908497	1.007220922
selenium-binding protein 1 isoform X3 [Sus scrofa]	XP_001929678.1 (+3)	53 kDa	100%	41.10%	18	44	114	133826	110985	143431	124002	118129	115698	111757	131984	0.33187	0.932305698
propionyl-CoA carboxylase alpha chain, mitochondrial isoform X1 [Sus scrofa]	XP_020921525.1 (+1)	80 kDa	100%	30.30%	23	57	118	95950.3	87682.4	103552	95950.3	103552	97966.4	98647.9	104273	0.192475	1.05560648
amine oxidase [flavin-containing] B [Sus scrofa]	NP_001001864.1 (+1)	58 kDa	100%	24.80%	15	38	103	110218	110218	108701	114105	104998	103552	109457	113317	0.278564	0.973116145
transgelin-2 [Sus scrofa]	XP_003125720.2 (+5)	22 kDa	100%	61.30%	12	35	104	67847.1	72214.4	74244.7	71220.3	71220.3	70239.8	66913.1	66450.9	0.18528	0.962516951
hydroxysteroid dehydrogenase-like protein 2 [Sus scrofa]	NP_001183950.1	45 kDa	100%	54.80%	22	46	97	93326.6	80127	94629.4	87682.4	89524.9	80127	78478	95950.3	0.599438	0.967154741
ADP/ATP translocase 1 [Sus scrofa]	XP_003133393.1	33 kDa	100%	48.70%	16	33	84	55109	47975.2	54350.3	55109	52498.9	50710.6	48983.2	50012.4	0.21857	0.951358686
cytoplasmic aconitate hydratase [Sus scrofa]	XP_003357777.1	98 kDa	100%	28.30%	26	56	95	133826	118950	145433	145433	145433	123145	120611	118129	0.346188	0.933184216
methylmalonate-semialdehyde dehydrogenase [acylating], mitochondrial isoform X1 [Sus scrofa]	XP_005656456.1	58 kDa	100%	39.10%	20	51	99	126607	117313	122294	130167	155872	143431	132902	136638	0.0199511	1.145984931
glutathione S-transferase omega-1 [Sus scrofa]	NP_999215.1	27 kDa	100%	54.80%	13	32	102	163621	174153	171756	160254	172950	162491	159147	170569	0.811349	0.99309031
aconitate hydratase, mitochondrial precursor [Sus scrofa]	NP_999119.1	86 kDa	100%	36.00%	26	53	101	101421	97289.7	107950	120611	105728	104273	102837	101421	0.552984	0.969546331
dimethylaniline monooxygenase [N-oxide-forming] 1 [Sus scrofa]	NP_999229.1 (+1)	60 kDa	100%	28.90%	13	36	116	90774.5	87076.7	90147.5	88292.3	88906.5	96617.7	77397.5	87076.7	0.710523	0.982338043
short-chain specific acyl-CoA dehydrogenase, mitochondrial isoform X1 [Sus scrofa]	XP_005670765.1	41 kDa	100%	30.30%	13	36	87	85284.7	76862.9	81245.5	91405.9	86475.2	77935.9	84695.7	79023.8	0.670943	0.980083561
basement membrane-specific heparan sulfate proteoglycan core protein isoform X16 [Sus scrofa]	XP_020951154.1 (+1)	470 kDa	100%	11.20%	42	70	100	87682.4	80684.2	81245.5	90147.5	87076.7	91405.9	88292.3	94629.4	0.1111	1.063706221
tubulin alpha-1B chain [Sus scrofa]	NP_001038009.1 (+3)	50 kDa	100%	35.90%	16	39	89	84110.6	84110.6	83529.6	93975.7	94629.4	92681.9	88292.3	77397.5	0.706421	1.021040891
alcohol dehydrogenase [NADP(+)] [Sus scrofa]	NP_999055.1 (+3)	37 kDa	100%	43.10%	15	37	103	151609	154795	181549	167059	154795	148489	134757	158048	0.135066	0.910041343
desmoplakin isoform X1 [Sus scrofa]	XP_003128216.2	332 kDa	100%	21.50%	65	84	96	103552	104998	105728	104273	96617.7	95950.3	94629.4	104998	0.0334465	0.937028613
succinate--CoA ligase [GDP-forming] subunit beta, mitochondrial isoform X1 [Sus scrofa]	XP_003132357.4	47 kDa	100%	36.80%	19	47	107	84110.6	84695.7	93326.6	97966.4	87682.4	86475.2	87682.4	93975.7	0.786758	0.9881055
sarcosine dehydrogenase, mitochondrial [Sus scrofa]	NP_001240851.1 (+6)	101 kDa	100%	29.50%	28	57	102	108701	103552	109457	110218	101421	92041.7	90774.5	107204	0.0524525	0.906264933
calcium-binding mitochondrial carrier protein Aralar2 isoform X4 [Sus scrofa]	XP_003130208.3 (+4)	76 kDa	100%	36.10%	24	54	99	96617.7	100721	118129	112534	101421	92681.9	74761.1	90774.5	0.0624885	0.84027757
eukaryotic initiation factor 4A-I [Sus scrofa]	NP_001093666.1 (+1)	46 kDa	100%	44.60%	19	39	104	80127	84695.7	87076.7	90147.5	85284.7	84695.7	85877.9	83529.6	0.76991	0.992226795
apolipoprotein E precursor [Sus scrofa]	NP_999473.1	37 kDa	100%	48.90%	15	36	95	71715.6	73731.8	81810.6	71715.6	138545	91405.9	124864	165905	0.012258	1.741692243
serine hydroxymethyltransferase, cytosolic [Sus scrofa]	XP_020923648.1 (+3)	53 kDa	100%	46.90%	20	45	94	104998	104273	101421	111757	98647.9	90774.5	90774.5	105728	0.0732494	0.913544862
fumarate hydratase, mitochondrial [Sus scrofa]	NP_001230517.1 (+2)	55 kDa	100%	29.30%	15	37	89	163621	160254	146445	132902	134757	128375	152664	176585	0.840355	0.982029774
inter-alpha-trypsin inhibitor heavy chain H4 isoform X2 [Sus scrofa]	XP_020924169.1	111 kDa	100%	35.20%	31	60	95	65991.9	62866.3	66913.1	70728.3	84110.6	115698	93975.7	100721	0.00337416	1.480320421
myosin-14 isoform X5 [Sus scrofa]	XP_020950446.1 (+1)	229 kDa	100%	24.10%	43	65	117	80127	82952.6	79573.5	81810.6	72716.7	75281.1	75281.1	79573.5	0.0156813	0.933394069
prelamin-A/C [Sus scrofa]	NP_001104727.2 (+10)	74 kDa	100%	42.30%	26	48	92	88292.3	82952.6	96617.7	93326.6	88906.5	95950.3	92041.7	99334	0.355107	1.041649086
haptoglobin precursor [Sus scrofa]	NP_999165.1	38 kDa	100%	40.60%	15	38	94	104273	121450	95950.3	106464	133826	114898	120611	131984	0.0397042	1.170936338
tropomyosin alpha-3 chain isoform X15 [Sus scrofa]	XP_005663427.1	29 kDa	100%	45.20%	14	28	89	51776.1	44762.4	48308.9	48983.2	48308.9	45073.8	46340.9	51063.3	0.709136	0.984295582
glutathione S-transferase Mu 1 [Sus scrofa]	XP_020945720.1	26 kDa	100%	54.10%	15	38	92	84695.7	87682.4	66913.1	109457	113317	102837	88906.5	95950.3	0.245725	1.149861791
dehydrogenase/reductase SDR family member 4 [Sus scrofa]	NP_999184.2	30 kDa	100%	26.90%	10	32	94	124864	123145	156956	127488	142441	140480	153726	195933	0.150771	1.188050754
thiosulfate sulfurtransferase isoform X1 [Sus scrofa]	XP_005663866.1	38 kDa	100%	47.60%	15	31	95	66913.1	63303.6	66450.9	67378.5	66450.9	61147.2	62866.3	66913.1	0.357897	0.97474531
argininosuccinate lyase [Sus scrofa]	XP_020942019.1	52 kDa	100%	41.20%	19	47	99	123145	113317	104998	110218	127488	123145	118129	115698	0.127432	1.072583002
probable ATP-dependent RNA helicase DDX17, partial [Sus scrofa]	XP_020947146.1	80 kDa	100%	38.60%	25	46	92	90774.5	88292.3	90774.5	87682.4	87682.4	85877.9	87682.4	89524.9	0.176641	0.981103345
LOW QUALITY PROTEIN: T-complex protein 1 subunit theta [Sus scrofa]	XP_003358947.2	60 kDa	100%	49.10%	26	63	96	98647.9	104998	102837	106464	100025	101421	98647.9	95950.3	0.0864462	0.959066033
peptidyl-prolyl cis-trans isomerase B [Sus scrofa]	XP_020949539.1	24 kDa	100%	44.40%	10	30	90	92681.9	110218	100025	103552	135694	144429	142441	128375	0.000421341	1.355405977
short/branched chain specific acyl-CoA dehydrogenase, mitochondrial [Sus scrofa]	XP_001926332.2	47 kDa	100%	29.70%	13	31	82	128375	109457	113317	102837	121450	121450	143431	125733	0.102093	1.127934024
LOW QUALITY PROTEIN: UDP-glucuronosyltransferase 2B31 [Sus scrofa]	XP_013853463.2	61 kDa	100%	23.50%	13	35	90	109457	137588	143431	148489	89524.9	75281.1	75804.7	88906.5	0.00155647	0.61139
LOW QUALITY PROTEIN: acyl-coenzyme A amino acid N-acyltransferase 2-like [Sus scrofa]	XP_020922490.1	46 kDa	100%	27.80%	11	27	91	62432.1	72716.7	64187.3	62866.3	78478	74244.7	62000.8	66450.9	0.326223	1.072356317
nucleolin isoform X1 [Sus scrofa]	XP_020930618.1 (+1)	78 kDa	100%	24.90%	30	55	89	132902	152664	152664	151609	155872	160254	154795	160254	0.0875164	1.070080022
fructose-bisphosphate aldolase A isoform X4 [Sus scrofa]	XP_020943659.1 (+3)	39 kDa	100%	44.80%	16	38	119	102127	102837	102127	102837	98647.9	102837	106464	107204	0.53227	1.012743701
electron transfer flavoprotein subunit beta [Sus scrofa]	NP_001192208.1	28 kDa	100%	48.20%	12	34	95	149522	147464	154795	153726	163621	149522	154795	164759	0.142933	1.044901141
cytochrome P450, subfamily IIIA, polypeptide 22 isoform X1 [Sus scrofa]	XP_020941206.1	57 kDa	100%	36.80%	20	43	83	155872	124002	114898	137588	112534	77935.9	93975.7	85284.7	0.0128461	0.694511984
heat shock protein HSP 90-beta [Sus scrofa]	NP_001231362.1 (+1)	83 kDa	100%	34.70%	15	33	226	93975.7	100721	98647.9	96617.7	85284.7	87682.4	83529.6	81810.6	0.000511174	0.867538888
T-complex protein 1 subunit epsilon [Sus scrofa]	NP_001265708.1 (+1)	60 kDa	100%	34.90%	24	57	93	99334	110985	107950	111757	104273	103552	102127	95950.3	0.128156	0.943900806
4-hydroxyphenylpyruvate dioxygenase [Sus scrofa]	NP_001335893.1	45 kDa	100%	43.50%	16	41	85	118950	118129	124864	118129	167059	154795	128375	139509	0.0192998	1.228432402
1,4-alpha-glucan-branching enzyme [Sus scrofa]	XP_020926442.1	81 kDa	100%	31.80%	20	40	83	97966.4	102837	99334	103552	100721	96617.7	91405.9	85877.9	0.082422	0.927998851
splicing factor, proline- and glutamine-rich isoform X1 [Sus scrofa]	XP_020951556.1	76 kDa	100%	30.90%	17	41	86	70239.8	73731.8	72716.7	71715.6	69754.6	69754.6	70728.3	73222.5	0.30674	0.982857381
moesin [Sus scrofa]	NP_001009578.1 (+1)	68 kDa	100%	29.80%	25	54	88	89524.9	91405.9	95287.6	95950.3	91405.9	91405.9	90147.5	92041.7	0.303525	0.980739922
3-ketoacyl-CoA thiolase, mitochondrial [Sus scrofa]	NP_001161110.1	42 kDa	100%	52.60%	17	38	82	118950	68794.2	92041.7	73222.5	115698	101421	98647.9	118950	0.152819	1.231459386
10 kDa heat shock protein, mitochondrial [Sus scrofa]	NP_999472.1	11 kDa	100%	68.60%	8	22	89	139509	146445	156956	158048	150562	138545	139509	152664	0.425068	0.967258834
LOW QUALITY PROTEIN: phosphoserine aminotransferase [Sus scrofa]	XP_020920809.1	40 kDa	100%	35.90%	14	36	91	86475.2	100721	81245.5	81810.6	67378.5	73731.8	70728.3	60724.9	0.0107798	0.778192844
isocitrate dehydrogenase [NADP], mitochondrial [Sus scrofa]	NP_001157479.1	51 kDa	100%	43.40%	21	42	88	122294	124864	133826	133826	131072	126607	128375	130167	0.914936	1.002734979
T-complex protein 1 subunit gamma [Sus scrofa]	NP_001231109.1	61 kDa	100%	46.80%	24	47	83	53974.9	57449.2	55109	57052.4	52864.1	54728.3	53602	54728.3	0.0872799	0.965727668
neutral alpha-glucosidase AB precursor [Sus scrofa]	NP_999069.1 (+3)	107 kDa	100%	23.50%	22	49	80	72214.4	70728.3	73222.5	73731.8	69754.6	75281.1	75281.1	74244.7	0.459276	1.016089842
medium-chain specific acyl-CoA dehydrogenase, mitochondrial precursor [Sus scrofa]	NP_999204.1	46 kDa	100%	27.30%	13	34	79	150562	142441	175365	158048	154795	163621	161368	174153	0.42756	1.043938852
triokinase/FMN cyclase [Sus scrofa]	XP_003122689.1 (+1)	59 kDa	100%	32.20%	15	38	89	81810.6	83529.6	81245.5	92681.9	66913.1	65991.9	61572.6	59888.9	0.000530075	0.749751524
phosphatidylethanolamine-binding protein 1 isoform X1 [Sus scrofa]	XP_003132938.1	21 kDa	100%	52.40%	8	23	84	89524.9	93975.7	96617.7	85284.7	87076.7	86475.2	84110.6	87682.4	0.103674	0.945108248
LOW QUALITY PROTEIN: prolow-density lipoprotein receptor-related protein 1 [Sus scrofa]	XP_020947485.1	505 kDa	100%	10.70%	46	67	76	77397.5	75281.1	75804.7	76862.9	65536	67847.1	70728.3	68319	0.000410442	0.89220112
aflatoxin B1 aldehyde reductase member 2 [Sus scrofa]	NP_001230751.1	41 kDa	100%	33.30%	11	30	79	99334	97966.4	111757	97966.4	99334	88292.3	85877.9	93975.7	0.0706032	0.902846024
glucose-6-phosphate isomerase [Sus scrofa]	NP_999495.1	63 kDa	100%	32.30%	18	40	77	135694	129267	150562	129267	119778	119778	118129	108701	0.013649	0.856077182
bifunctional glutamate/proline--tRNA ligase isoform X1 [Sus scrofa]	XP_020919973.1 (+1)	171 kDa	100%	26.10%	34	61	83	67378.5	69272.7	67378.5	65083.3	62432.1	67378.5	64633.7	62432.1	0.0799789	0.954529172
bifunctional epoxide hydrolase 2 [Sus scrofa]	NP_001001641.1	63 kDa	100%	30.30%	16	43	82	148489	154795	133826	156956	110218	108701	114105	114898	0.000522499	0.753987759
trypsinogen precursor [Sus scrofa]	NP_001156363.1 (+5)	26 kDa	100%	26.80%	5	12	80	108701	110985	121450	102837	102837	110218	115698	113317	0.924073	0.995711441
dolichyl-diphosphooligosaccharide--protein glycosyltransferase subunit 1 precursor [Sus scrofa]	NP_999498.1	69 kDa	100%	35.20%	19	43	90	104273	109457	106464	114898	101421	109457	106464	109457	0.512875	0.980941962
signal transducer and activator of transcription 1 isoform X3 [Sus scrofa]	XP_020930318.1 (+2)	87 kDa	100%	36.20%	25	49	78	64633.7	61147.2	54728.3	62432.1	50710.6	50360.3	55109	52136.3	0.0110008	0.857476624
rab GDP dissociation inhibitor beta [Sus scrofa]	NP_001001643.1	50 kDa	100%	37.50%	15	31	77	108701	102127	107204	106464	107950	110218	111757	100025	0.661762	1.012843466
D-3-phosphoglycerate dehydrogenase [Sus scrofa]	NP_001116634.1	57 kDa	100%	28.50%	13	32	76	116502	114105	121450	106464	97289.7	94629.4	97289.7	95287.6	0.00116288	0.838559714
IgG heavy chain precursor [Sus scrofa]	NP_998993.1	52 kDa	100%	21.70%	7	17	74	56266.9	54728.3	66913.1	51063.3	78478	67378.5	128375	81810.6	0.062363	1.554959654
NADPH--cytochrome P450 reductase isoform X1 [Sus scrofa]	XP_020941211.1 (+5)	81 kDa	100%	24.80%	20	40	75	118129	119778	109457	114105	117313	126607	110985	111757	0.771574	1.011251051
alpha-actinin-1 [Sus scrofa]	NP_001229990.1	103 kDa	100%	34.90%	20	42	120	96617.7	97966.4	109457	104273	99334	107204	97289.7	97289.7	0.652119	0.982376222
dimethylaniline monooxygenase [N-oxide-forming] 5 [Sus scrofa]	XP_001928629.1 (+3)	61 kDa	100%	29.30%	18	39	75	150562	161368	138545	137588	95287.6	83529.6	64187.3	92681.9	0.000423252	0.570833107
collagen alpha-1(XIV) chain isoform X2 [Sus scrofa]	XP_005662937.1 (+3)	193 kDa	100%	19.60%	32	54	86	76862.9	72214.4	87076.7	93326.6	83529.6	102837	87682.4	80127	0.40744	1.074951864
pyruvate kinase PKLR isoform X2 [Sus scrofa]	XP_020945381.1	60 kDa	100%	35.10%	21	42	83	119778	147464	141457	163621	110985	114898	109457	99334	0.0118702	0.759491194
UDP-glucose 6-dehydrogenase [Sus scrofa]	XP_003356947.1 (+1)	55 kDa	100%	31.40%	15	34	76	82379.6	146445	81245.5	76331.9	70728.3	84695.7	99334	75281.1	0.459297	0.854134295
profilin-1 [Sus scrofa]	NP_001231345.1	15 kDa	100%	61.40%	10	32	80	92681.9	88906.5	92681.9	93975.7	89524.9	87076.7	91405.9	88292.3	0.0822049	0.967559729
sorbin and SH3 domain-containing protein 2 isoform X3 [Sus scrofa]	XP_020931225.1 (+1)	155 kDa	100%	17.40%	21	41	65	68794.2	68794.2	69272.7	70728.3	71715.6	74761.1	69754.6	75281.1	0.0454515	1.050156058
glutathione S-transferase kappa 1 [Sus scrofa]	NP_001302503.1	25 kDa	100%	59.30%	12	31	70	92041.7	90147.5	93326.6	82379.6	89524.9	80684.2	89524.9	77935.9	0.239919	0.943488485
stress-induced-phosphoprotein 1 [Sus scrofa]	XP_003353842.1	62 kDa	100%	32.40%	22	45	71	99334	105728	102127	110218	104273	104273	98647.9	99334	0.370011	0.973934376
17-beta-hydroxysteroid dehydrogenase type 6 [Sus scrofa]	XP_003355507.1 (+1)	36 kDa	100%	39.40%	10	24	72	150562	152664	140480	118129	101421	111757	125733	125733	0.0490406	0.827010017
T-complex protein 1 subunit zeta [Sus scrofa]	XP_005662075.1	58 kDa	100%	31.80%	18	43	79	97966.4	110985	104998	103552	96617.7	99334	97966.4	95287.6	0.0455818	0.932228982
sodium/potassium-transporting ATPase subunit alpha-1 isoform X1 [Sus scrofa]	XP_020944376.1	113 kDa	100%	25.60%	23	47	76	92681.9	95287.6	89524.9	96617.7	100025	95950.3	92041.7	88906.5	0.814894	1.007514327
superoxide dismutase [Cu-Zn] [Sus scrofa]	NP_001177351.1	16 kDa	100%	37.90%	5	17	71	182812	154795	177813	153726	156956	153726	151609	162491	0.212626	0.933700369
sulfide:quinone oxidoreductase, mitochondrial [Sus scrofa]	NP_001231167.1 (+8)	50 kDa	100%	41.80%	19	40	71	82952.6	88292.3	87682.4	92041.7	87076.7	80684.2	81245.5	84110.6	0.109339	0.949135138
GTP:AMP phosphotransferase AK3, mitochondrial isoform X1 [Sus scrofa]	XP_001924714.2	26 kDa	100%	56.80%	13	32	80	148489	160254	149522	159147	149522	139509	145433	150562	0.0886942	0.9475488
LOW QUALITY PROTEIN: serine hydroxymethyltransferase, mitochondrial [Sus scrofa]	XP_020947486.1	54 kDa	100%	38.30%	15	31	85	117313	129267	127488	119778	125733	122294	124002	125733	0.75681	1.00792963
cytochrome b-c1 complex subunit 1, mitochondrial isoform X4 [Sus scrofa]	XP_001926664.3 (+3)	53 kDa	100%	28.30%	14	28	71	62866.3	63743.9	65536	65536	68319	67847.1	69272.7	73222.5	0.00934496	1.081413399
puromycin-sensitive aminopeptidase [Sus scrofa]	XP_003131575.2	104 kDa	100%	28.80%	26	49	74	97966.4	90774.5	94629.4	92681.9	89524.9	90147.5	88906.5	87682.4	0.0225262	0.947371164
urocanate hydratase [Sus scrofa]	NP_001231148.1 (+2)	74 kDa	100%	20.90%	14	34	64	107950	88906.5	93326.6	91405.9	100721	91405.9	99334	108701	0.435332	1.048669194
arginase-1 [Sus scrofa]	NP_999213.1 (+4)	35 kDa	100%	37.60%	12	31	70	68794.2	62000.8	65991.9	64187.3	100025	98647.9	93975.7	90147.5	2.76E-05	1.466795211
elongation factor Tu, mitochondrial [Sus scrofa]	XP_003124563.3	49 kDa	100%	44.00%	18	42	75	92041.7	95287.6	102837	104998	109457	97289.7	102127	106464	0.259655	1.05104716
3-hydroxyacyl-CoA dehydrogenase type-2 isoform X2 [Sus scrofa]	XP_003135174.1 (+1)	27 kDa	100%	40.20%	9	26	69	93326.6	82379.6	95950.3	88906.5	97966.4	84110.6	92041.7	95950.3	0.597334	1.026365449
fibrinogen alpha chain isoform X1 [Sus scrofa]	XP_020957142.1 (+1)	101 kDa	100%	21.30%	18	38	73	94629.4	95950.3	99334	116502	124864	130167	143431	128375	0.00354604	1.29629739
calreticulin precursor [Sus scrofa]	NP_001167604.1	48 kDa	100%	30.20%	13	21	50	112534	128375	113317	107204	130167	143431	150562	141457	0.00570881	1.225794707
cytochrome P450 2C49 precursor [Sus scrofa]	NP_999585.1	55 kDa	100%	33.70%	16	34	67	93326.6	163621	118950	96617.7	77397.5	82379.6	81810.6	81810.6	0.0614567	0.684417882
coatomer subunit alpha isoform X2 [Sus scrofa]	XP_001928742.1	138 kDa	100%	24.10%	30	56	72	87076.7	93975.7	85877.9	87682.4	87682.4	100025	93326.6	93975.7	0.151921	1.05751851
ATP-dependent RNA helicase A isoform X1 [Sus scrofa]	XP_020919437.1 (+1)	150 kDa	100%	21.00%	30	49	62	76862.9	79573.5	77935.9	80127	70728.3	74244.7	71220.3	72214.4	0.000932918	0.917037627
bile salt sulfotransferase [Sus scrofa]	NP_001032227.1	34 kDa	100%	53.70%	15	34	71	52498.9	48308.9	52498.9	51063.3	67378.5	66913.1	60724.9	52864.1	0.021716	1.212900132
antithrombin-III precursor [Sus scrofa]	NP_001123430.1	52 kDa	100%	38.00%	19	39	74	70728.3	71715.6	67378.5	75281.1	91405.9	87076.7	91405.9	84695.7	0.000298803	1.243703692
prohibitin-2 [Sus scrofa]	NP_001230485.1	33 kDa	100%	45.80%	14	34	66	104273	104998	112534	107950	102127	102127	103552	112534	0.480489	0.978089893
serpin A3-8 [Sus scrofa]	XP_013833854.1	47 kDa	100%	25.80%	13	30	63	71715.6	69272.7	68794.2	66450.9	80127	79573.5	79573.5	74761.1	0.00125233	1.136846495
succinate dehydrogenase [ubiquinone] flavoprotein subunit, mitochondrial isoform X1 [Sus scrofa]	XP_020932589.1 (+1)	73 kDa	100%	26.90%	17	36	62	83529.6	86475.2	92681.9	84695.7	85877.9	82952.6	87076.7	90774.5	0.948522	0.997982627
aspartate aminotransferase, cytoplasmic [Sus scrofa]	NP_999092.1	46 kDa	100%	44.10%	18	37	66	108701	118129	92041.7	100025	110985	110985	109457	111757	0.322765	1.057980979
LOW QUALITY PROTEIN: von Willebrand factor A domain-containing protein 8 [Sus scrofa]	XP_020921284.1	214 kDa	100%	24.80%	44	60	73	73731.8	78478	74761.1	74244.7	77935.9	75281.1	79573.5	78478	0.125425	1.033374101
peroxiredoxin-1 [Sus scrofa]	XP_020952401.1 (+2)	22 kDa	100%	37.70%	8	24	70	93326.6	100721	82379.6	90147.5	94629.4	99334	85877.9	75281.1	0.675781	0.968759411
40S ribosomal protein S3 [Sus scrofa]	NP_001038066.1 (+3)	27 kDa	100%	63.40%	16	38	71	107204	113317	110985	110985	102837	105728	99334	99334	0.00450554	0.920323263
glycerol-3-phosphate dehydrogenase [NAD(+)], cytoplasmic [Sus scrofa]	NP_001177169.1 (+1)	38 kDa	100%	34.40%	14	32	63	128375	123145	142441	132902	148489	131072	104998	135694	0.874283	0.987457769
17-beta-hydroxysteroid dehydrogenase 13 [Sus scrofa]	NP_001230551.1 (+1)	33 kDa	100%	49.00%	16	29	66	108701	114105	135694	115698	95287.6	93326.6	82952.6	102127	0.0123563	0.788057259
malate dehydrogenase, cytoplasmic [Sus scrofa]	NP_999039.1	36 kDa	100%	39.80%	14	33	66	134757	153726	146445	144429	159147	164759	161368	147464	0.0489878	1.092143691
LOW QUALITY PROTEIN: 6-phosphogluconate dehydrogenase, decarboxylating [Sus scrofa]	XP_003127605.2	53 kDa	100%	25.70%	12	29	70	107950	123145	97966.4	111757	92041.7	95287.6	100721	93975.7	0.0375101	0.86663279
acyl-CoA synthetase short-chain family member 3, mitochondrial isoform X1 [Sus scrofa]	XP_003481811.2	75 kDa	100%	30.20%	18	35	71	78478	79023.8	80127	79573.5	69754.6	67847.1	69754.6	71220.3	1.66E-05	0.878229169
alpha-aminoadipic semialdehyde synthase, mitochondrial isoform X1 [Sus scrofa]	XP_005673261.1 (+4)	102 kDa	100%	25.30%	24	49	66	103552	97289.7	102127	104998	139509	121450	134757	136638	0.000371436	1.304886658
ubiquitin-like modifier-activating enzyme 1 [Sus scrofa]	XP_013846320.2 (+4)	118 kDa	100%	23.80%	24	46	70	117313	118129	120611	115698	118129	117313	118129	124002	0.462831	1.012345574
interleukin enhancer-binding factor 3 isoform X1 [Sus scrofa]	XP_020939452.1 (+2)	101 kDa	100%	20.40%	18	45	63	75281.1	75281.1	75804.7	77935.9	73222.5	76331.9	74761.1	75804.7	0.304929	0.986255795
dimethylglycine dehydrogenase, mitochondrial isoform X1 [Sus scrofa]	XP_020940139.1	97 kDa	100%	34.40%	27	50	69	76331.9	93975.7	107204	98647.9	75804.7	77397.5	81245.5	73731.8	0.0442441	0.819278838
glutathione S-transferase mu 2 [Sus scrofa]	NP_001072152.1	26 kDa	100%	50.00%	3	11	113	94629.4	101421	79573.5	97289.7	100721	115698	74244.7	81245.5	0.981774	0.997304469
aminoacylase-1 [Sus scrofa]	NP_999061.1 (+1)	45 kDa	100%	35.60%	13	27	65	136638	144429	144429	150562	142441	135694	134757	149522	0.473507	0.976321746
dihydropyrimidinase isoform X1 [Sus scrofa]	XP_001925286.2 (+1)	57 kDa	100%	29.50%	13	27	71	138545	135694	151609	131984	140480	133826	123145	125733	0.186839	0.93788811
ribonuclease UK114 [Sus scrofa]	XP_001928988.1	14 kDa	100%	59.90%	7	19	69	151609	129267	151609	150562	151609	150562	134757	148489	0.932989	1.004068276
NADH-ubiquinone oxidoreductase 75 kDa subunit, mitochondrial [Sus scrofa]	XP_003133651.1 (+1)	80 kDa	100%	29.70%	21	42	65	95950.3	95287.6	82952.6	89524.9	97966.4	95950.3	87682.4	99334	0.322793	1.047339237
far upstream element-binding protein 2 isoform X1 [Sus scrofa]	XP_020939644.1 (+1)	77 kDa	100%	34.70%	19	36	63	68319	67847.1	68794.2	73731.8	71715.6	72214.4	74761.1	75804.7	0.0575237	1.056707763
xanthine dehydrogenase/oxidase isoform X1 [Sus scrofa]	XP_020941334.1	147 kDa	100%	16.20%	21	44	68	97966.4	118950	118129	111757	104273	97966.4	87076.7	89524.9	0.034842	0.84789035
quinone oxidoreductase [Sus scrofa]	NP_001038049.1 (+1)	35 kDa	100%	30.90%	9	24	72	137588	160254	159147	162491	128375	122294	138545	153726	0.0774375	0.87644476
ATP synthase subunit O, mitochondrial precursor [Sus scrofa]	NP_001038071.1	23 kDa	100%	53.10%	9	26	67	101421	100721	108701	102837	104998	100721	100025	110218	0.853913	1.005511506
lon protease homolog, mitochondrial [Sus scrofa]	NP_001230149.1	107 kDa	100%	18.90%	18	38	68	73731.8	72716.7	78478	75804.7	70239.8	73222.5	74244.7	78478	0.612276	0.98488218
lamin-B1 [Sus scrofa]	XP_003123930.2	66 kDa	100%	34.80%	23	45	71	79023.8	75281.1	84695.7	84695.7	81810.6	75804.7	80127	80684.2	0.637507	0.983719312
T-complex protein 1 subunit beta [Sus scrofa]	NP_001163991.1 (+1)	57 kDa	100%	36.10%	18	40	70	95287.6	101421	102837	102127	95950.3	98647.9	97966.4	97289.7	0.157056	0.97057898
eukaryotic translation initiation factor 3 subunit A [Sus scrofa]	XP_001928377.1	166 kDa	100%	17.00%	26	44	54	82379.6	84695.7	81245.5	82952.6	76331.9	79573.5	76862.9	80127	0.00845354	0.944523131
heat shock 70 kDa protein 4 [Sus scrofa]	XP_005661711.1	94 kDa	100%	25.70%	22	44	71	76862.9	80127	77935.9	78478	75281.1	77935.9	76331.9	76862.9	0.0932052	0.977691386
cytochrome c oxidase subunit 4 isoform 1, mitochondrial [Sus scrofa]	XP_020949364.1 (+1)	20 kDa	100%	42.00%	10	28	67	130167	136638	149522	139509	146445	147464	151609	163621	0.0558796	1.09589879
protein DJ-1 [Sus scrofa]	NP_001072131.1	20 kDa	100%	60.80%	10	19	54	107950	100721	110985	118950	114105	101421	104273	115698	0.885554	0.992913881
transgelin [Sus scrofa]	NP_001231079.1 (+2)	23 kDa	100%	53.70%	10	31	64	72214.4	70239.8	78478	132902	81810.6	127488	86475.2	68794.2	0.895466	1.030335129
beta-ureidopropionase isoform X1 [Sus scrofa]	XP_001929289.1	43 kDa	100%	40.60%	15	33	67	137588	127488	82379.6	129267	114105	88906.5	109457	107950	0.342039	0.881885535
LOW QUALITY PROTEIN: myosin-10 [Sus scrofa]	XP_020923522.1	236 kDa	100%	17.60%	28	45	109	67847.1	67378.5	77397.5	76862.9	74761.1	84110.6	79023.8	78478	0.0920552	1.092880485
apolipoprotein A-IV precursor [Sus scrofa]	NP_999553.1	43 kDa	100%	47.60%	19	41	68	43538.4	38166	41476.3	45387.3	87076.7	96617.7	151609	182812	0.00863941	3.073632006
LOW QUALITY PROTEIN: plastin-3 [Sus scrofa]	XP_001925971.4	71 kDa	100%	34.00%	22	44	63	65083.3	57052.4	67847.1	54350.3	53231.8	55878.3	53974.9	52864.1	0.0734199	0.883829132
agmatinase, mitochondrial isoform X2 [Sus scrofa]	XP_003127670.1 (+1)	38 kDa	100%	23.80%	8	19	53	114898	123145	119778	119778	118950	118950	118950	137588	0.428461	1.035259631
3-hydroxyanthranilate 3,4-dioxygenase isoform X1 [Sus scrofa]	XP_020941329.1	32 kDa	100%	42.70%	11	23	61	77935.9	78478	82379.6	73731.8	80684.2	74761.1	67378.5	70728.3	0.208315	0.939290656
succinate-semialdehyde dehydrogenase, mitochondrial [Sus scrofa]	NP_001231396.1	57 kDa	100%	32.10%	18	37	64	102837	115698	128375	108701	102837	97966.4	84110.6	87076.7	0.0252161	0.816471177
kinectin [Sus scrofa]	NP_001245232.1 (+4)	157 kDa	100%	23.10%	32	47	59	110985	106464	106464	107204	103552	109457	114105	118129	0.3279	1.032770762
voltage-dependent anion-selective channel protein 1 [Sus scrofa]	NP_999125.1 (+4)	31 kDa	100%	36.00%	11	25	66	121450	116502	124864	127488	132902	118950	130167	123145	0.386559	1.030307727
flavin reductase (NADPH) [Sus scrofa]	XP_003355965.1	22 kDa	100%	36.40%	8	20	66	168221	181549	160254	148489	150562	143431	171756	148489	0.280864	0.932769638
vimentin isoform X1 [Sus scrofa]	XP_005668163.1	54 kDa	100%	37.60%	17	30	66	88292.3	80127	97289.7	93326.6	92041.7	109457	112534	97966.4	0.0719846	1.147518519
methyltransferase-like protein 7B [Sus scrofa]	XP_020947434.1	28 kDa	100%	38.10%	10	23	63	108701	100721	117313	81245.5	110218	112534	127488	93326.6	0.425299	1.087229766
sterol 26-hydroxylase, mitochondrial [Sus scrofa]	NP_001230233.1	61 kDa	100%	32.40%	15	33	64	72716.7	72214.4	72214.4	75804.7	72716.7	73731.8	65536	67847.1	0.175812	0.955218358
sialoadhesin isoform X1 [Sus scrofa]	XP_020932962.1 (+1)	185 kDa	100%	20.20%	29	49	64	69272.7	62000.8	57848.8	55492.3	58656.4	57449.2	57449.2	55109	0.247361	0.934792171
3-hydroxyisobutyrate dehydrogenase, mitochondrial [Sus scrofa]	XP_020934876.1	35 kDa	100%	33.60%	8	22	66	52136.3	50012.4	52864.1	55109	61147.2	49323.9	48983.2	55109	0.728821	1.021138236
propionyl-CoA carboxylase beta chain, mitochondrial precursor [Sus scrofa]	NP_999066.1	59 kDa	100%	34.70%	17	37	66	60305.4	56658.3	65536	61147.2	62000.8	59064.4	60724.9	59064.4	0.733605	0.988539148
nuclear mitotic apparatus protein 1 isoform X1 [Sus scrofa]	XP_005653721.1 (+5)	235 kDa	100%	18.80%	39	48	58	110985	114105	109457	114105	105728	107950	110218	112534	0.153519	0.972753938
glutamine--fructose-6-phosphate aminotransferase [isomerizing] 1 isoform X1 [Sus scrofa]	XP_005662547.2	79 kDa	100%	26.80%	17	34	58	75804.7	82952.6	69272.7	80684.2	88292.3	100025	94629.4	88292.3	0.00927998	1.202532826
LOW QUALITY PROTEIN: tensin-1 [Sus scrofa]	XP_020930866.1	186 kDa	100%	21.50%	31	44	59	72214.4	70239.8	72214.4	72716.7	67847.1	73222.5	68794.2	71220.3	0.281556	0.978074027
polyadenylate-binding protein 1 [Sus scrofa]	XP_001927782.1	71 kDa	100%	29.40%	20	37	63	97289.7	101421	95287.6	99334	93975.7	94629.4	93326.6	92681.9	0.0148652	0.952409718
electron transfer flavoprotein-ubiquinone oxidoreductase, mitochondrial isoform X1 [Sus scrofa]	XP_003129051.1	69 kDa	100%	32.10%	20	35	60	93326.6	91405.9	107204	93975.7	95950.3	88292.3	93326.6	100025	0.651216	0.978445863
leukocyte elastase inhibitor [Sus scrofa]	XP_003482167.1	43 kDa	100%	39.40%	16	36	64	98647.9	97289.7	97289.7	95287.6	89524.9	92681.9	100721	104273	0.928194	0.99661583
phosphoglycerate mutase 1 [Sus scrofa]	XP_003483583.1	29 kDa	100%	46.50%	11	28	65	85284.7	89524.9	93326.6	85877.9	95950.3	88292.3	87076.7	93326.6	0.379172	1.030032711
SEC14-like protein 2 isoform X1 [Sus scrofa]	XP_005670865.1	46 kDa	100%	41.20%	13	29	65	97966.4	101421	99334	98647.9	110218	96617.7	98647.9	100721	0.502829	1.022232199
valine--tRNA ligase [Sus scrofa]	NP_001182307.1	140 kDa	100%	22.70%	24	36	56	75281.1	73731.8	69272.7	77935.9	69754.6	70728.3	69754.6	70728.3	0.0831508	0.948498016
hydroxyacid oxidase 1 [Sus scrofa]	NP_001230360.1	41 kDa	100%	48.10%	17	34	57	83529.6	94629.4	85284.7	84110.6	82379.6	74761.1	93975.7	81245.5	0.456411	0.956287706
ATP-binding cassette, sub-family B (MDR/TAP), member 1 [Sus scrofa]	NP_001295175.1 (+1)	142 kDa	100%	18.80%	23	41	56	74761.1	71715.6	65991.9	71715.6	120611	115698	135694	149522	0.000285119	1.835163134
microtubule-associated protein 4 isoform X6 [Sus scrofa]	XP_005669546.1 (+5)	237 kDa	100%	14.10%	28	45	57	77397.5	82379.6	77935.9	84695.7	76331.9	80684.2	80127	79023.8	0.467189	0.980640727
sorting nexin-2 isoform X2 [Sus scrofa]	XP_013842153.1 (+1)	59 kDa	100%	39.50%	18	39	62	111757	110218	108701	107950	113317	114105	113317	110218	0.0430744	1.028115197
UDP-glucuronosyltransferase 2C1 [Sus scrofa]	XP_020957068.1	60 kDa	100%	21.00%	11	29	59	74244.7	95950.3	85877.9	89524.9	67847.1	91405.9	68794.2	74761.1	0.18292	0.876187798
aldo-keto reductase family 1, member C-like 1 [Sus scrofa]	NP_001033715.3	37 kDa	100%	43.20%	12	23	100	77935.9	137588	111757	104273	129267	127488	118950	109457	0.345255	1.124230684
putative L-aspartate dehydrogenase [Sus scrofa]	NP_001230799.1	30 kDa	100%	65.50%	16	36	61	107204	100025	105728	100025	102127	95950.3	95287.6	100025	0.0974091	0.952554094
heat shock 70 kDa protein 1B [Sus scrofa]	NP_998931.1	70 kDa	100%	26.50%	13	31	107	75804.7	82952.6	79573.5	76862.9	78478	93975.7	82952.6	80684.2	0.21761	1.0662983
LOW QUALITY PROTEIN: elongation factor 1-gamma [Sus scrofa]	XP_005660855.3	50 kDa	100%	25.60%	14	32	52	156956	169391	165905	161368	148489	159147	150562	147464	0.0195101	0.926630152
UDP-glucose:glycoprotein glucosyltransferase 1 isoform X1 [Sus scrofa]	XP_020931600.1 (+1)	178 kDa	100%	18.20%	27	42	52	83529.6	88292.3	84110.6	85284.7	86475.2	92681.9	93975.7	93326.6	0.020977	1.073977513
MICOS complex subunit MIC60 isoform X7 [Sus scrofa]	XP_020942946.1	76 kDa	100%	37.40%	26	47	62	114898	114105	120611	118950	118950	114898	118129	125733	0.439915	1.01952348
LOW QUALITY PROTEIN: early endosome antigen 1 [Sus scrofa]	XP_020946919.1	162 kDa	100%	25.60%	35	49	62	93326.6	93975.7	96617.7	95950.3	95950.3	92041.7	95287.6	104998	0.493841	1.022131759
phosphate carrier protein, mitochondrial [Sus scrofa]	NP_001157984.1	40 kDa	100%	16.10%	7	18	43	129267	132902	145433	125733	139509	138545	146445	150562	0.0897496	1.078232109
transaldolase [Sus scrofa]	NP_001231864.1	37 kDa	100%	37.10%	14	33	60	154795	162491	160254	148489	154795	148489	156956	161368	0.797277	0.992939613
catenin alpha-1 [Sus scrofa]	XP_003124036.3	100 kDa	100%	24.60%	21	38	57	84695.7	84110.6	85284.7	87682.4	82379.6	87682.4	79573.5	81810.6	0.220424	0.969782335
acyl-coenzyme A synthetase ACSM2B, mitochondrial isoform X2 [Sus scrofa]	XP_003124609.3	65 kDa	100%	35.10%	17	30	60	81810.6	69754.6	77397.5	80684.2	70239.8	65536	67847.1	68794.2	0.0181845	0.879767529
tyrosine--tRNA ligase, cytoplasmic isoform X1 [Sus scrofa]	XP_003356343.3	59 kDa	100%	40.90%	22	40	54	85284.7	91405.9	88906.5	85284.7	80127	79023.8	80127	76862.9	0.00208864	0.900989964
phenazine biosynthesis-like domain-containing protein isoform X2 [Sus scrofa]	XP_003483533.3 (+2)	32 kDa	100%	47.60%	12	25	62	95287.6	96617.7	110985	111757	100721	91405.9	85877.9	97966.4	0.13335	0.906722811
collagen alpha-1(VI) chain [Sus scrofa]	XP_020926753.1 (+2)	109 kDa	100%	14.20%	13	25	57	74244.7	70239.8	79573.5	88906.5	73222.5	95950.3	75804.7	72716.7	0.868869	1.015112262
nucleoside diphosphate kinase B [Sus scrofa]	NP_001038075.1	17 kDa	100%	55.30%	9	30	54	125733	137588	129267	113317	137588	143431	145433	125733	0.135448	1.091479806
ATP-dependent (S)-NAD(P)H-hydrate dehydratase isoform 1 [Sus scrofa]	NP_001230350.1 (+1)	36 kDa	100%	45.00%	12	30	61	63743.9	62866.3	66913.1	69272.7	69272.7	64633.7	62000.8	66450.9	0.960588	0.998333308
valacyclovir hydrolase precursor [Sus scrofa]	NP_001230414.1	33 kDa	100%	35.60%	11	25	55	102127	100025	104273	109457	110218	103552	87682.4	104998	0.669951	0.977329999
alcohol dehydrogenase 4 [Sus scrofa]	NP_001302599.1	41 kDa	100%	18.40%	8	20	59	96617.7	70728.3	85284.7	95950.3	60305.4	59888.9	128375	84110.6	0.824879	0.95438303
long-chain specific acyl-CoA dehydrogenase, mitochondrial precursor [Sus scrofa]	NP_999062.1	48 kDa	100%	27.70%	13	33	52	80684.2	81810.6	96617.7	85877.9	80127	82379.6	76331.9	85877.9	0.267529	0.941233147
NAD kinase 2, mitochondrial isoform X2 [Sus scrofa]	XP_003133933.1	50 kDa	100%	41.00%	16	31	60	97966.4	92681.9	97966.4	100721	92041.7	93326.6	103552	100721	0.982092	1.000784927
glucokinase regulatory protein isoform X2 [Sus scrofa]	XP_003354938.2	69 kDa	100%	33.90%	19	39	55	104998	114898	117313	102837	109457	107950	90147.5	87076.7	0.148563	0.896797593
hsc70-interacting protein [Sus scrofa]	XP_003481579.1	41 kDa	100%	20.60%	8	21	50	115698	121450	135694	139509	106464	108701	111757	122294	0.0556633	0.876772219
afadin isoform X9 [Sus scrofa]	XP_013839743.1 (+2)	202 kDa	100%	18.70%	30	46	55	80127	82952.6	82952.6	86475.2	77935.9	79573.5	79573.5	82952.6	0.111761	0.962491083
ribosyldihydronicotinamide dehydrogenase [quinone] isoform X1 [Sus scrofa]	XP_020955773.1 (+2)	26 kDa	100%	55.00%	13	25	62	66450.9	63743.9	63743.9	64187.3	63743.9	63303.6	61572.6	64633.7	0.230555	0.981123947
retinol dehydrogenase 16 (all-trans) precursor [Sus scrofa]	NP_001230795.1	36 kDa	100%	45.10%	15	33	54	75281.1	75281.1	165905	149522	155872	165905	79573.5	168221	0.449083	1.222288986
alcohol dehydrogenase class-3 [Sus scrofa]	NP_001231762.1	41 kDa	100%	25.50%	8	22	67	138545	128375	142441	142441	133826	124002	122294	127488	0.0385912	0.919920261
cytochrome b-c1 complex subunit 2, mitochondrial [Sus scrofa]	XP_003124603.3	48 kDa	100%	40.60%	17	33	58	75804.7	77397.5	77397.5	78478	80684.2	84110.6	81245.5	85877.9	0.00534093	1.073899888
annexin A2 [Sus scrofa]	NP_001005726.1 (+2)	39 kDa	100%	48.40%	16	32	54	134757	131072	145433	155872	148489	144429	149522	143431	0.449596	1.033036168
peroxiredoxin-5, mitochondrial [Sus scrofa]	NP_999309.1	17 kDa	100%	53.70%	11	29	60	81810.6	82379.6	86475.2	90147.5	96617.7	92681.9	92041.7	81245.5	0.204668	1.063888446
sepiapterin reductase [Sus scrofa]	XP_003125080.1	29 kDa	100%	43.60%	10	25	59	68319	64187.3	64187.3	67378.5	64633.7	57848.8	58251.2	60305.4	0.0225707	0.912778333
aspartate--tRNA ligase, cytoplasmic isoform X1 [Sus scrofa]	XP_003133314.1	57 kDa	100%	38.70%	19	38	57	97966.4	99334	95287.6	91405.9	89524.9	95287.6	93975.7	94629.4	0.270684	0.972456861
SEC14-like protein 3 isoform X1 [Sus scrofa]	XP_003483504.1	46 kDa	100%	29.20%	8	21	54	111757	112534	98647.9	90774.5	92041.7	101421	85284.7	73731.8	0.0996108	0.851991724
eukaryotic translation initiation factor 4 gamma 1 isoform X5 [Sus scrofa]	XP_005670086.1 (+2)	176 kDa	100%	16.30%	24	37	50	103552	109457	100025	106464	99334	107950	102127	100721	0.429704	0.977677975
alpha-aminoadipic semialdehyde dehydrogenase [Sus scrofa]	XP_013850523.2	59 kDa	100%	28.80%	14	32	55	84695.7	83529.6	79023.8	86475.2	102837	88906.5	88906.5	85877.9	0.0937309	1.098294281
heat shock protein beta-1 [Sus scrofa]	NP_001007519.1	23 kDa	100%	46.40%	11	21	57	95287.6	92041.7	103552	96617.7	91405.9	85877.9	85284.7	87076.7	0.0146624	0.902312056
cystathionine gamma-lyase [Sus scrofa]	NP_001038050.1	44 kDa	100%	33.30%	12	29	59	94629.4	97289.7	84110.6	91405.9	124002	110985	102837	100025	0.0275608	1.191631949
succinate dehydrogenase [ubiquinone] iron-sulfur subunit, mitochondrial precursor [Sus scrofa]	NP_001098423.1	32 kDa	100%	32.10%	11	22	55	84695.7	80684.2	90774.5	88292.3	85284.7	82379.6	85284.7	96617.7	0.750314	1.014864414
fibrinogen beta chain precursor [Sus scrofa]	NP_001231042.1	56 kDa	100%	36.80%	16	30	50	55109	50012.4	53231.8	63303.6	85877.9	93326.6	103552	90147.5	0.000199938	1.682350372
apoptosis-inducing factor 1, mitochondrial [Sus scrofa]	NP_001284561.1 (+1)	67 kDa	100%	30.70%	18	36	57	72716.7	69754.6	74761.1	71715.6	74761.1	73222.5	73731.8	81810.6	0.157511	1.050451984
apolipoprotein A-I preproprotein [Sus scrofa]	NP_999563.1	30 kDa	100%	43.90%	14	28	53	88906.5	76331.9	89524.9	92681.9	93326.6	71220.3	103552	72716.7	0.855348	0.980920157
E3 SUMO-protein ligase RanBP2 isoform X3 [Sus scrofa]	XP_005662394.2 (+4)	352 kDa	100%	10.90%	33	40	49	62432.1	60305.4	62432.1	62000.8	60305.4	62432.1	61147.2	61572.6	0.547653	0.993068749
LOW QUALITY PROTEIN: epiplakin [Sus scrofa]	XP_020946053.1	486 kDa	100%	9.16%	33	43	52	59475.2	64633.7	59888.9	73222.5	60305.4	67378.5	69272.7	69754.6	0.562344	1.03689754
LOW QUALITY PROTEIN: heterogeneous nuclear ribonucleoprotein L [Sus scrofa]	XP_020950008.1	64 kDa	100%	32.10%	15	28	52	76862.9	80127	76862.9	78478	75281.1	77397.5	78478	81245.5	0.99069	1.000227963
T-complex protein 1 subunit eta [Sus scrofa]	NP_001163993.1	59 kDa	100%	27.60%	16	31	55	88292.3	93975.7	94629.4	87682.4	86475.2	90147.5	88292.3	84110.6	0.133272	0.957336113
RNA-binding motif protein, X chromosome [Sus scrofa]	NP_001231025.1 (+3)	42 kDa	100%	29.00%	14	25	44	164759	169391	172950	171756	172950	169391	170569	179050	0.288097	1.019303063
heterogeneous nuclear ribonucleoprotein K [Sus scrofa]	NP_001254774.1 (+20)	51 kDa	100%	22.20%	9	14	57	77397.5	79573.5	81810.6	75804.7	73222.5	74761.1	75281.1	80684.2	0.249495	0.966186714
dihydropteridine reductase [Sus scrofa]	NP_999508.1	26 kDa	100%	51.90%	9	22	58	65083.3	61147.2	62432.1	59888.9	66450.9	65083.3	64633.7	64187.3	0.0510678	1.047489535
T-complex protein 1 subunit delta [Sus scrofa]	XP_003125148.1	58 kDa	100%	37.30%	18	37	57	81245.5	87682.4	84110.6	82952.6	80127	82952.6	81810.6	80684.2	0.133039	0.968996807
nicotinate-nucleotide pyrophosphorylase [carboxylating] [Sus scrofa]	XP_003354604.1	31 kDa	100%	37.50%	9	24	55	107204	106464	103552	96617.7	101421	100721	102127	104998	0.674389	0.988961811
EH domain-containing protein 1 [Sus scrofa]	XP_020938530.1	61 kDa	100%	34.50%	19	37	52	95950.3	101421	92681.9	101421	90774.5	97289.7	92041.7	90774.5	0.100792	0.94739375
AP-2 complex subunit alpha-1 isoform X1 [Sus scrofa]	XP_020950417.1 (+1)	108 kDa	100%	22.40%	23	40	50	84695.7	88906.5	82952.6	85284.7	82952.6	87076.7	84695.7	85284.7	0.772558	0.994646612
protein transport protein Sec31A isoform X7 [Sus scrofa]	XP_020957477.1 (+16)	135 kDa	100%	18.00%	21	33	53	87682.4	89524.9	90147.5	92041.7	98647.9	95950.3	96617.7	95287.6	0.00108846	1.075423126
cathepsin D precursor [Sus scrofa]	NP_001032810.1	44 kDa	100%	31.70%	11	25	49	91405.9	90774.5	92681.9	85284.7	70728.3	71220.3	76862.9	75281.1	0.000307034	0.816591457
bifunctional purine biosynthesis protein PURH [Sus scrofa]	NP_001124208.1	64 kDa	100%	34.60%	18	36	50	84695.7	87076.7	85284.7	87076.7	79573.5	77397.5	80684.2	79573.5	0.00033915	0.921817664
S-adenosylmethionine synthase [Sus scrofa]	NP_001230116.1	44 kDa	100%	29.30%	9	19	63	67378.5	53602	62866.3	59475.2	69272.7	71715.6	61147.2	72716.7	0.0905724	1.129583022
catenin beta-1 [Sus scrofa]	NP_999532.1 (+5)	86 kDa	100%	23.90%	18	35	48	68794.2	73222.5	67847.1	68794.2	66913.1	68319	69754.6	69754.6	0.506259	0.98594406
lactoylglutathione lyase [Sus scrofa]	XP_001927992.1	21 kDa	100%	35.90%	9	22	52	149522	153726	150562	141457	138545	134757	132902	129267	0.0036816	0.899547767
protein transport protein Sec23A [Sus scrofa]	XP_005666247.1	86 kDa	100%	27.10%	19	29	52	94629.4	93326.6	93975.7	93326.6	93326.6	95950.3	98647.9	100721	0.0871349	1.035674618
coatomer subunit beta' [Sus scrofa]	XP_005669941.1 (+1)	102 kDa	100%	27.30%	23	35	48	57052.4	62432.1	59064.4	59888.9	65083.3	67378.5	65991.9	67847.1	0.00160961	1.116857408
3-ketoacyl-CoA thiolase, peroxisomal isoform X2 [Sus scrofa]	XP_020927323.1	37 kDa	100%	53.10%	12	23	49	90147.5	88906.5	96617.7	95287.6	87076.7	87076.7	87682.4	103552	0.766859	0.984981637
LOW QUALITY PROTEIN: phenylalanine-4-hydroxylase [Sus scrofa]	XP_020948315.1	52 kDa	100%	26.80%	14	32	55	108701	93326.6	85284.7	91405.9	110985	100025	104998	87076.7	0.424842	1.064339233
LOW QUALITY PROTEIN: microtubule-actin cross-linking factor 1 [Sus scrofa]	XP_020951642.1	619 kDa	100%	7.05%	35	36	38	81245.5	79573.5	77935.9	78478	75281.1	79023.8	77397.5	81810.6	0.572529	0.988274857
cofilin-1 [Sus scrofa]	NP_001004043.1	19 kDa	100%	42.80%	8	23	54	107204	109457	110218	114105	113317	110985	118129	117313	0.0785171	1.042541226
protein disulfide-isomerase A6 precursor [Sus scrofa]	NP_001182048.1	48 kDa	100%	31.80%	12	20	48	70239.8	67378.5	67847.1	71220.3	82952.6	87682.4	89524.9	100025	0.00136635	1.301783685
cytoskeleton-associated protein 4 [Sus scrofa]	NP_001231560.1	65 kDa	100%	38.50%	20	35	50	75281.1	78478	83529.6	91405.9	97966.4	130167	98647.9	124864	0.0155905	1.374052769
LOW QUALITY PROTEIN: DNA damage-binding protein 1 [Sus scrofa]	XP_003122699.2	127 kDa	100%	22.10%	25	45	54	85284.7	85877.9	84695.7	84110.6	85284.7	83529.6	80127	78478	0.0974575	0.963086024
putative hydroxypyruvate isomerase isoform X1 [Sus scrofa]	XP_003128111.2 (+1)	30 kDa	100%	49.50%	11	27	52	87076.7	70239.8	87076.7	78478	76862.9	71220.3	79573.5	74761.1	0.289906	0.936652139
LOW QUALITY PROTEIN: myosin-11 [Sus scrofa]	XP_020941824.1	228 kDa	100%	17.90%	25	39	85	100025	93326.6	113317	160254	106464	161368	110985	92041.7	0.964732	1.008429637
LOW QUALITY PROTEIN: alanine--tRNA ligase, cytoplasmic [Sus scrofa]	XP_020949450.1	107 kDa	100%	19.00%	20	41	49	113317	118129	116502	114105	109457	123145	110218	115698	0.800625	0.992347182
very-long-chain 3-oxoacyl-CoA reductase-B-like [Sus scrofa]	XP_020950195.1	36 kDa	100%	25.50%	8	24	49	191901	198668	184083	195933	148489	153726	148489	153726	2.22E-05	0.784381716
carnitine O-palmitoyltransferase 2, mitochondrial precursor [Sus scrofa]	NP_001233172.1	74 kDa	100%	28.70%	18	34	51	81245.5	110218	114105	115698	89524.9	87076.7	110218	119778	0.757888	0.965180979
hydroxyacyl-coenzyme A dehydrogenase, mitochondrial precursor [Sus scrofa]	NP_999496.1	34 kDa	100%	22.30%	9	17	40	147464	164759	170569	153726	165905	144429	165905	154795	0.858054	0.991384403
leucine-rich PPR motif-containing protein, mitochondrial [Sus scrofa]	XP_003125231.4	159 kDa	100%	19.30%	29	42	50	76862.9	83529.6	80127	82379.6	82379.6	82379.6	77397.5	79023.8	0.831004	0.994678215
phosphoglucomutase-2 [Sus scrofa]	XP_003128958.1	70 kDa	100%	26.90%	15	29	45	62000.8	63743.9	65536	65536	56266.9	57449.2	55492.3	50012.4	0.00228019	0.853607708
3-hydroxybutyrate dehydrogenase type 2 [Sus scrofa]	XP_003129333.2 (+2)	27 kDa	100%	44.50%	10	24	53	87076.7	92681.9	97289.7	90147.5	90147.5	94629.4	73731.8	81810.6	0.235866	0.926805303
fumarylacetoacetase [Sus scrofa]	XP_003356696.1	46 kDa	100%	31.70%	11	22	55	133826	127488	126607	127488	125733	120611	124002	130167	0.201539	0.971098625
coatomer subunit delta [Sus scrofa]	XP_003357366.1	57 kDa	100%	35.00%	18	27	43	69754.6	76862.9	72214.4	76331.9	79023.8	84695.7	85284.7	89524.9	0.00755587	1.146919001
acyl-CoA dehydrogenase family member 10 isoform X1 [Sus scrofa]	XP_020929490.1 (+1)	118 kDa	100%	22.50%	22	37	46	81810.6	86475.2	81810.6	84110.6	76331.9	77397.5	79573.5	85284.7	0.138607	0.953263724
LOW QUALITY PROTEIN: threonine--tRNA ligase, cytoplasmic [Sus scrofa]	XP_020932303.1	83 kDa	100%	22.00%	18	35	55	102837	122294	102127	105728	84695.7	96617.7	100025	88906.5	0.0376085	0.85509252
major vault protein [Sus scrofa]	XP_020942083.1 (+1)	100 kDa	100%	23.80%	19	38	54	76331.9	72716.7	78478	87682.4	67378.5	73731.8	81245.5	72214.4	0.274716	0.934523485
protein ERGIC-53 [Sus scrofa]	XP_020955529.1	58 kDa	100%	15.80%	11	22	48	85284.7	87076.7	85877.9	89524.9	98647.9	98647.9	96617.7	100721	8.67E-05	1.134775307
L-lactate dehydrogenase B chain [Sus scrofa]	NP_001106758.1 (+2)	37 kDa	100%	25.40%	7	19	57	93975.7	78478	114898	82379.6	108701	97289.7	93326.6	101421	0.413011	1.083856506
tRNA-splicing ligase RtcB homolog [Sus scrofa]	NP_001116458.1	55 kDa	100%	30.50%	14	35	46	97289.7	100025	100721	104273	97289.7	96617.7	94629.4	102127	0.223316	0.971055013
fibrinogen gamma chain precursor [Sus scrofa]	NP_001231453.1 (+1)	50 kDa	100%	24.20%	11	24	48	94629.4	95950.3	102127	109457	115698	118129	140480	118950	0.0143975	1.22650461
citrate synthase, mitochondrial precursor [Sus scrofa]	NP_999441.1 (+2)	52 kDa	100%	25.20%	12	29	51	92041.7	99334	101421	109457	93975.7	93326.6	90774.5	92681.9	0.0742367	0.921707785
acyl-CoA dehydrogenase family member 9, mitochondrial isoform X1 [Sus scrofa]	XP_020925064.1 (+1)	69 kDa	100%	24.40%	17	34	53	82379.6	84110.6	89524.9	82952.6	78478	78478	79573.5	79023.8	0.0122751	0.930924372
heterogeneous nuclear ribonucleoprotein A1 [Sus scrofa]	NP_001070686.1 (+2)	34 kDa	100%	40.60%	8	17	64	59475.2	62866.3	60305.4	66913.1	68319	64187.3	62432.1	59475.2	0.64359	1.01944863
cytosolic non-specific dipeptidase [Sus scrofa]	NP_001230636.1 (+3)	53 kDa	100%	35.20%	15	30	53	92041.7	81245.5	94629.4	89524.9	87076.7	92681.9	86475.2	80684.2	0.514286	0.970559633
poly(rC)-binding protein 1 [Sus scrofa]	XP_003125105.1	38 kDa	100%	54.80%	13	28	50	45387.3	42055.3	41476.3	44762.4	42939	42642.4	45702.9	43841.2	0.771968	1.008316387
LOW QUALITY PROTEIN: NADH-cytochrome b5 reductase 3-like [Sus scrofa]	XP_003126030.2	34 kDa	100%	40.20%	11	24	48	85284.7	76862.9	72716.7	76331.9	75281.1	76331.9	63303.6	74761.1	0.232517	0.930851385
prohibitin [Sus scrofa]	XP_003131608.4 (+3)	30 kDa	100%	31.20%	9	20	53	93975.7	91405.9	102837	95287.6	88292.3	87682.4	90774.5	100025	0.309355	0.956371999
very long-chain specific acyl-CoA dehydrogenase, mitochondrial isoform X2 [Sus scrofa]	XP_003131991.2 (+2)	70 kDa	100%	26.20%	18	39	58	66450.9	62000.8	88292.3	62866.3	68794.2	59064.4	73731.8	67378.5	0.71363	0.96194133
14-3-3 protein beta/alpha [Sus scrofa]	XP_005673018.1	28 kDa	100%	35.40%	5	16	91	81810.6	79023.8	87682.4	81810.6	82379.6	82379.6	82952.6	81245.5	0.859772	0.995851391
programmed cell death 6-interacting protein isoform X2 [Sus scrofa]	XP_020927281.1	97 kDa	100%	27.30%	25	39	50	102837	108701	105728	107950	102837	107950	104998	104998	0.534885	0.989577062
T-complex protein 1 subunit alpha [Sus scrofa]	NP_001230356.1	60 kDa	100%	29.50%	15	30	48	88906.5	88292.3	89524.9	90774.5	82379.6	82952.6	82952.6	80684.2	7.97E-05	0.920198714
RNA-binding protein 14 [Sus scrofa]	NP_001231150.1	70 kDa	100%	29.10%	18	32	50	82379.6	84695.7	82379.6	88292.3	83529.6	83529.6	81810.6	88292.3	0.943312	0.998267343
26S protease regulatory subunit 7 [Sus scrofa]	NP_001231937.1	49 kDa	100%	44.80%	18	32	49	71220.3	70239.8	71220.3	71715.6	67847.1	68794.2	68794.2	69272.7	0.00134078	0.96593623
LOW QUALITY PROTEIN: villin-1 [Sus scrofa]	XP_001925202.3	93 kDa	100%	25.30%	21	36	44	87682.4	82952.6	95950.3	95287.6	77397.5	92681.9	79573.5	94629.4	0.447768	0.951390654
peroxisomal acyl-coenzyme A oxidase 2 isoform X1 [Sus scrofa]	XP_003132329.2 (+2)	77 kDa	100%	33.30%	19	30	40	82952.6	68319	75281.1	66913.1	65083.3	71220.3	84110.6	84695.7	0.649833	1.039677509
bile salt export pump isoform X1 [Sus scrofa]	XP_003133505.3	147 kDa	100%	17.20%	22	34	47	127488	130167	123145	118950	102837	100025	106464	103552	0.000240117	0.826168389
pyruvate kinase PKM isoform X7 [Sus scrofa]	XP_005666244.1 (+8)	58 kDa	100%	36.20%	16	30	61	80127	81245.5	82952.6	86475.2	79573.5	81810.6	82952.6	84110.6	0.739725	0.992886345
melanoma inhibitory activity protein 3 isoform X1 [Sus scrofa]	XP_020919792.1 (+4)	216 kDa	100%	10.70%	22	34	46	78478	82952.6	76862.9	83529.6	97289.7	110218	108701	111757	0.000361325	1.329810902
desmin [Sus scrofa]	NP_001001535.1	54 kDa	100%	39.70%	18	32	51	95287.6	90147.5	86475.2	131072	83529.6	140480	88906.5	92681.9	0.97003	1.006481647
peptidyl-prolyl cis-trans isomerase FKBP4 [Sus scrofa]	NP_001182266.1	51 kDa	100%	34.60%	15	24	39	92681.9	102127	92041.7	99334	87682.4	90774.5	87076.7	90147.5	0.0279817	0.921013899
serpin H1 precursor [Sus scrofa]	NP_001231061.1	47 kDa	100%	37.70%	16	29	52	107204	109457	107204	124002	119778	133826	124002	110218	0.166846	1.089213786
sarcoplasmic/endoplasmic reticulum calcium ATPase 2 [Sus scrofa]	NP_999030.1	115 kDa	100%	15.50%	19	34	46	87682.4	92681.9	85877.9	87682.4	93326.6	113317	104273	107950	0.0109655	1.183483045
endoplasmic reticulum resident protein 29 [Sus scrofa]	XP_003483480.1	29 kDa	100%	33.30%	8	23	52	90147.5	95287.6	90774.5	100025	104273	116502	111757	100721	0.0152455	1.151548077
AP-1 complex subunit beta-1 isoform X4 [Sus scrofa]	XP_005657428.1 (+3)	104 kDa	100%	19.00%	19	34	47	67847.1	68319	66450.9	63743.9	63743.9	66450.9	66450.9	64187.3	0.313767	0.979246195
tight junction protein ZO-2 isoform X1 [Sus scrofa]	XP_005660200.1 (+1)	133 kDa	100%	19.90%	22	35	45	65083.3	68319	64633.7	65991.9	59888.9	59475.2	61572.6	64633.7	0.0180128	0.930092263
glutaryl-CoA dehydrogenase, mitochondrial isoform X2 [Sus scrofa]	XP_020939374.1	48 kDa	100%	26.30%	9	22	46	70239.8	70239.8	74244.7	82952.6	84110.6	79573.5	77935.9	80127	0.115414	1.080860853
dynamin-2 isoform X1 [Sus scrofa]	XP_020939459.1 (+5)	99 kDa	100%	22.00%	20	30	37	90147.5	90774.5	93326.6	95287.6	92681.9	93975.7	93975.7	92041.7	0.56292	1.008494977
cytochrome b5 [Sus scrofa]	NP_001001770.1	15 kDa	100%	49.30%	6	10	49	101421	95950.3	90147.5	87682.4	83529.6	93326.6	91405.9	86475.2	0.227542	0.945458597
sideroflexin-1 [Sus scrofa]	NP_001092072.1 (+7)	36 kDa	100%	37.00%	12	17	46	65083.3	59064.4	61572.6	62000.8	51776.1	55492.3	57052.4	61147.2	0.0519067	0.910168367
ribosomal protein S10 [Sus scrofa]	NP_001231035.1 (+1)	19 kDa	100%	37.60%	8	18	46	103552	110985	99334	107950	95287.6	102127	100025	102127	0.11454	0.9472429
26S protease regulatory subunit 4 [Sus scrofa]	NP_001231080.1	49 kDa	100%	32.70%	15	25	36	81245.5	78478	77935.9	81245.5	73731.8	74244.7	74761.1	75281.1	0.00147836	0.934507101
adipocyte plasma membrane-associated protein [Sus scrofa]	XP_001927122.3	46 kDa	100%	35.40%	15	27	46	74761.1	75804.7	77397.5	77397.5	60305.4	61572.6	63303.6	61147.2	3.36E-06	0.806681146
14-3-3 protein zeta/delta isoform X1 [Sus scrofa]	XP_001927263.3 (+3)	28 kDa	100%	44.90%	9	25	75	96617.7	90147.5	93326.6	97289.7	95950.3	96617.7	95950.3	93326.6	0.558038	1.011826756
all-trans-retinol 13,14-reductase [Sus scrofa]	XP_003124992.1	67 kDa	100%	27.00%	18	36	46	114105	100025	101421	105728	73222.5	77935.9	82952.6	95287.6	0.00693149	0.781899924
LOW QUALITY PROTEIN: cullin-associated NEDD8-dissociated protein 1 [Sus scrofa]	XP_003126410.2	136 kDa	100%	16.50%	19	33	47	67378.5	71715.6	70728.3	73731.8	73222.5	73222.5	71715.6	71715.6	0.300771	1.022295545
galactokinase [Sus scrofa]	XP_003131241.1	42 kDa	100%	35.70%	14	30	50	114898	110985	126607	116502	110985	107950	110218	113317	0.107548	0.943444664
alpha-methylacyl-CoA racemase [Sus scrofa]	XP_003133921.2	42 kDa	100%	29.50%	10	26	48	82379.6	170569	66450.9	145433	65536	100025	63743.9	104998	0.275454	0.719190589
LOW QUALITY PROTEIN: general vesicular transport factor p115 [Sus scrofa]	XP_005666819.2	109 kDa	100%	18.90%	18	33	47	124864	141457	129267	131072	149522	164759	154795	148489	0.00437681	1.172604717
nucleoprotein TPR isoform X1 [Sus scrofa]	XP_020919475.1	267 kDa	100%	12.00%	26	34	37	61572.6	60724.9	61572.6	62866.3	62866.3	59475.2	61147.2	67847.1	0.559554	1.018640136
tripeptidyl-peptidase 2 isoform X1 [Sus scrofa]	XP_020921541.1 (+6)	143 kDa	100%	18.80%	23	39	47	71220.3	75281.1	71220.3	73222.5	72214.4	71715.6	67378.5	68794.2	0.123468	0.962736523
uridine 5'-monophosphate synthase [Sus scrofa]	XP_020926912.1	52 kDa	100%	32.70%	19	28	38	104273	108701	103552	99334	98647.9	98647.9	103552	100721	0.162143	0.965632665
aldehyde dehydrogenase family 8 member A1 [Sus scrofa]	XP_020943280.1	54 kDa	100%	32.20%	14	31	49	81810.6	77397.5	90147.5	94629.4	74761.1	73222.5	80684.2	89524.9	0.275678	0.925019943
elongation factor 1-delta isoform X2 [Sus scrofa]	XP_020946118.1 (+1)	31 kDa	100%	40.70%	10	22	43	73222.5	73222.5	71220.3	78478	75804.7	72214.4	70728.3	79023.8	0.872249	1.00549734
complement factor B precursor [Sus scrofa]	NP_001095294.1 (+1)	86 kDa	100%	17.60%	14	23	33	92041.7	95287.6	95950.3	104998	104998	110218	105728	117313	0.0197709	1.128718216
40S ribosomal protein S3a [Sus scrofa]	NP_001131091.1	30 kDa	100%	32.60%	11	25	39	111757	133826	107204	120611	107950	117313	107950	94629.4	0.17927	0.90376767
protegrin-4 precursor [Sus scrofa]	NP_999028.1	26 kDa	100%	19.30%	5	9	36	60305.4	45387.3	57848.8	55109	60305.4	77935.9	119778	127488	0.0452128	1.763119574
corticosteroid 11-beta-dehydrogenase isozyme 1 isoform 1 [Sus scrofa]	NP_999413.2 (+5)	32 kDa	100%	19.90%	7	18	44	104273	107204	114898	97289.7	95950.3	92681.9	95287.6	96617.7	0.0281137	0.898206126
ATP-dependent RNA helicase DDX3X isoform X1 [Sus scrofa]	XP_005673618.1	73 kDa	100%	34.40%	21	33	62	104273	118950	111757	104273	108701	124002	114898	118129	0.213049	1.060275195
2-oxoglutarate dehydrogenase, mitochondrial isoform X3 [Sus scrofa]	XP_020934720.1 (+1)	116 kDa	100%	20.10%	19	26	38	65083.3	63743.9	63303.6	63303.6	63743.9	63743.9	71220.3	67378.5	0.19674	1.041703075
LOW QUALITY PROTEIN: collagen alpha-2(VI) chain [Sus scrofa]	XP_020938158.1	109 kDa	100%	14.90%	15	29	46	113317	106464	117313	131072	107950	142441	115698	97289.7	0.916465	0.989772815
heterogeneous nuclear ribonucleoprotein Q isoform X1 [Sus scrofa]	XP_020945329.1 (+4)	70 kDa	100%	22.00%	13	26	42	67847.1	69754.6	73731.8	71715.6	69754.6	71220.3	72214.4	67378.5	0.719134	0.99123262
cytochrome P450 4A24-like isoform X1 [Sus scrofa]	XP_020952358.1	68 kDa	100%	16.40%	10	21	46	110985	106464	94629.4	96617.7	84695.7	97966.4	76331.9	84110.6	0.0331358	0.83951103
isobutyryl-CoA dehydrogenase, mitochondrial isoform X3 [Sus scrofa]	XP_020957794.1 (+1)	39 kDa	100%	42.40%	14	25	38	100025	93975.7	98647.9	96617.7	92681.9	88906.5	105728	88906.5	0.467258	0.966491842
ras-related protein Rab-1A [Sus scrofa]	NP_001026957.1	23 kDa	100%	53.70%	12	28	48	60305.4	67378.5	67847.1	67378.5	71220.3	74761.1	69754.6	73731.8	0.0211392	1.101017232
delta(3,5)-Delta(2,4)-dienoyl-CoA isomerase, mitochondrial [Sus scrofa]	NP_001038072.1 (+2)	36 kDa	100%	41.90%	12	25	45	70239.8	72214.4	82379.6	68319	75804.7	74761.1	76862.9	78478	0.361956	1.043506322
endoribonuclease LACTB2 [Sus scrofa]	NP_001230339.1	33 kDa	100%	34.70%	10	26	45	96617.7	100721	110985	93975.7	102837	102127	102127	108701	0.438164	1.033537161
thioredoxin-dependent peroxide reductase, mitochondrial [Sus scrofa]	NP_001231460.1	28 kDa	100%	28.70%	7	15	45	57848.8	57052.4	60724.9	65536	59888.9	58251.2	61147.2	60724.9	0.891594	0.995231421
26S protease regulatory subunit 6A isoform X1 [Sus scrofa]	XP_003122857.1 (+1)	49 kDa	100%	37.40%	16	28	43	76862.9	78478	80127	81245.5	76862.9	76331.9	74761.1	78478	0.0811492	0.967544138
caldesmon isoform X2 [Sus scrofa]	XP_003134701.1 (+1)	101 kDa	100%	14.90%	13	22	32	73222.5	72716.7	78478	74761.1	78478	82952.6	80127	79573.5	0.0144992	1.073376955
glycine--tRNA ligase [Sus scrofa]	XP_003134854.3	83 kDa	100%	20.50%	15	29	45	99334	117313	95950.3	104273	84695.7	95287.6	97966.4	85877.9	0.0605427	0.87276452
catenin delta-1 isoform X7 [Sus scrofa]	XP_005660949.1 (+4)	105 kDa	100%	19.70%	19	28	33	70728.3	72214.4	67378.5	71220.3	71220.3	73222.5	72214.4	77397.5	0.11805	1.044445297
LOW QUALITY PROTEIN: delta-aminolevulinic acid dehydratase [Sus scrofa]	XP_020923424.1	36 kDa	100%	45.60%	12	25	49	107204	100721	105728	93975.7	97966.4	100025	97966.4	90774.5	0.197968	0.948738556
eIF-2-alpha kinase activator GCN1 [Sus scrofa]	XP_020928793.1	293 kDa	100%	8.91%	25	34	38	65991.9	71220.3	67378.5	74244.7	60305.4	64633.7	63743.9	64633.7	0.024487	0.908482143
ATP-binding cassette sub-family D member 3 [Sus scrofa]	NP_001231062.1 (+1)	75 kDa	100%	21.60%	14	24	38	80127	87682.4	83529.6	74761.1	79573.5	76862.9	87682.4	97289.7	0.501009	1.046943882
calmodulin [Sus scrofa]	NP_001231138.1 (+2)	17 kDa	100%	55.00%	8	15	39	55109	53974.9	59064.4	60305.4	57449.2	55878.3	55109	56658.3	0.619566	0.985297671
inter-alpha-trypsin inhibitor heavy chain H2 precursor [Sus scrofa]	NP_999068.1	105 kDa	100%	23.30%	21	34	42	95287.6	93975.7	91405.9	91405.9	77935.9	77935.9	90147.5	82379.6	0.0114537	0.882614052
membrane-associated progesterone receptor component 1 [Sus scrofa]	NP_999076.1	22 kDa	100%	21.60%	7	16	43	154795	147464	144429	135694	131072	149522	139509	156956	0.853644	0.990865071
dihydropyrimidine dehydrogenase [NADP(+)] precursor [Sus scrofa]	NP_999209.1	111 kDa	100%	26.50%	25	37	45	74244.7	67847.1	80684.2	77397.5	61572.6	57848.8	55878.3	52864.1	0.0015516	0.760105486
D-amino-acid oxidase [Sus scrofa]	NP_999231.1	39 kDa	100%	21.00%	8	23	42	97289.7	100025	86475.2	93326.6	95950.3	89524.9	73731.8	81245.5	0.156869	0.902778028
polypyrimidine tract-binding protein 1 [Sus scrofa]	NP_999396.2 (+1)	60 kDa	100%	15.10%	8	15	40	61147.2	62432.1	60724.9	59475.2	57449.2	57052.4	58656.4	60305.4	0.0351358	0.957684659
importin subunit beta-1 [Sus scrofa]	XP_003131576.3	97 kDa	100%	23.20%	17	29	44	99334	97966.4	94629.4	97289.7	97966.4	98647.9	102127	97289.7	0.28799	1.017499633
maleylacetoacetate isomerase isoform X1 [Sus scrofa]	XP_005656487.1	24 kDa	100%	30.40%	7	19	48	164759	153726	158048	154795	168221	160254	150562	147464	0.828795	0.992352628
ATP synthase subunit gamma, mitochondrial isoform X1 [Sus scrofa]	XP_020920661.1 (+2)	33 kDa	100%	29.90%	10	24	44	133826	135694	151609	130167	146445	145433	141457	161368	0.143028	1.078738101
cystathionine beta-synthase isoform X1 [Sus scrofa]	XP_020926704.1 (+2)	66 kDa	100%	20.60%	12	23	40	95287.6	95950.3	93326.6	84110.6	96617.7	100721	93326.6	93975.7	0.260884	1.043305327
tight junction protein ZO-1 isoform X8 [Sus scrofa]	XP_020954519.1	195 kDa	100%	14.10%	24	31	42	85877.9	85877.9	88292.3	85284.7	90147.5	84695.7	88906.5	93326.6	0.174584	1.034005458
LOW QUALITY PROTEIN: acyl-coenzyme A thioesterase 1-like [Sus scrofa]	XP_020955153.1	51 kDa	100%	19.20%	9	16	38	193235	194579	231395	233005	229797	200050	217401	226633	0.689691	1.025420785
WD repeat-containing protein 1 [Sus scrofa]	XP_020956671.1	66 kDa	100%	23.80%	17	31	46	95287.6	95950.3	99334	89524.9	87682.4	94629.4	96617.7	93975.7	0.545432	0.981079557
protein NDRG2 [Sus scrofa]	NP_001072151.1 (+11)	39 kDa	100%	26.30%	7	18	42	90774.5	90774.5	94629.4	96617.7	88906.5	80684.2	76862.9	77397.5	0.00799354	0.868708892
F-actin-capping protein subunit beta [Sus scrofa]	NP_001106915.1	31 kDa	100%	41.50%	11	23	38	163621	177813	171756	150562	152664	164759	167059	144429	0.314158	0.947510516
complement C4-A precursor [Sus scrofa]	NP_001116561.1	193 kDa	100%	13.60%	23	36	46	88906.5	87076.7	83529.6	89524.9	64187.3	62432.1	73222.5	80127	0.00727746	0.802116448
26S proteasome non-ATPase regulatory subunit 2 [Sus scrofa]	NP_001230406.1	100 kDa	100%	20.00%	18	31	39	97966.4	101421	97966.4	95287.6	87076.7	93975.7	89524.9	92681.9	0.0104552	0.925167379
macrophage mannose receptor 1 precursor [Sus scrofa]	NP_001242898.1	166 kDa	100%	18.10%	26	39	47	92041.7	91405.9	85877.9	82952.6	93975.7	92041.7	85284.7	94629.4	0.30806	1.038758026
proteasome activator complex subunit 1 [Sus scrofa]	NP_999469.1	29 kDa	100%	43.00%	12	23	45	111757	110985	110985	117313	115698	110985	118129	99334	0.711562	0.98471089
glycine N-acyltransferase isoform X1 [Sus scrofa]	XP_013849756.2 (+2)	34 kDa	100%	27.80%	9	18	40	191901	180295	165905	185364	185364	162491	211456	239556	0.323269	1.104226333
ATP-citrate synthase isoform X1 [Sus scrofa]	XP_020921684.1 (+1)	121 kDa	100%	23.60%	25	34	39	69272.7	74761.1	72214.4	79573.5	61147.2	69272.7	67378.5	65991.9	0.0283688	0.891721227
LOW QUALITY PROTEIN: golgin subfamily B member 1 [Sus scrofa]	XP_020925933.1	378 kDa	100%	9.17%	28	34	37	74244.7	76862.9	72214.4	75281.1	78478	82379.6	83529.6	82952.6	0.00305501	1.096237415
unconventional myosin-Ib isoform X1 [Sus scrofa]	XP_020931615.1 (+9)	132 kDa	100%	17.60%	22	34	41	85877.9	90774.5	83529.6	82379.6	92681.9	96617.7	88906.5	82379.6	0.25196	1.052615354
estradiol 17-beta-dehydrogenase 11 [Sus scrofa]	XP_020957431.1 (+2)	33 kDa	100%	35.30%	9	22	48	162491	147464	167059	155872	133826	143431	139509	149522	0.0214028	0.894773766
cytochrome c oxidase subunit II (mitochondrion) [Sus scrofa]	NP_008637.1 (+5)	26 kDa	100%	14.00%	4	8	35	105728	104998	110218	101421	107950	110985	117313	123145	0.0523596	1.087668457
voltage-dependent anion-selective channel protein 2 [Sus scrofa]	NP_999534.1 (+1)	32 kDa	100%	40.10%	11	22	46	88906.5	89524.9	101421	94629.4	100025	95950.3	97289.7	94629.4	0.323818	1.035815874
peroxiredoxin-6 [Sus scrofa]	NP_999573.1	25 kDa	100%	54.50%	11	23	45	83529.6	85284.7	80684.2	74761.1	88906.5	79573.5	78478	65991.9	0.60885	0.965120539
periplakin isoform X1 [Sus scrofa]	XP_003124688.4 (+1)	221 kDa	100%	13.30%	24	33	37	62866.3	58251.2	52864.1	61147.2	51063.3	48644.9	47975.2	55109	0.0248997	0.862473674
matrin-3 isoform X1 [Sus scrofa]	XP_005661764.1 (+9)	101 kDa	100%	14.80%	13	23	36	93975.7	92041.7	87076.7	89524.9	91405.9	90774.5	92681.9	96617.7	0.308809	1.024435551
erythrocyte band 7 integral membrane protein [Sus scrofa]	XP_020923940.1	31 kDa	100%	36.60%	9	18	43	56658.3	52498.9	56658.3	51063.3	50710.6	52864.1	51063.3	52864.1	0.180924	0.956764792
mitochondrial import receptor subunit TOM70 [Sus scrofa]	XP_020926968.1	68 kDa	100%	27.80%	15	29	40	82379.6	83529.6	83529.6	84110.6	85877.9	84110.6	82952.6	87682.4	0.157933	1.02120824
utrophin isoform X1 [Sus scrofa]	XP_020927911.1 (+12)	395 kDa	100%	9.33%	29	36	38	97966.4	97289.7	93975.7	97966.4	87682.4	87682.4	90147.5	95287.6	0.0174793	0.931822032
LOW QUALITY PROTEIN: multidrug resistance-associated protein 6 [Sus scrofa]	XP_020942218.1	165 kDa	100%	12.50%	20	32	44	84695.7	79023.8	80684.2	78478	73222.5	79573.5	73731.8	80684.2	0.152702	0.951469517
40S ribosomal protein S2 [Sus scrofa]	XP_020942455.1	31 kDa	100%	28.30%	9	19	42	165905	191901	159147	182812	169391	181549	171756	160254	0.646459	0.975974757
isoleucine--tRNA ligase, cytoplasmic isoform X1 [Sus scrofa]	XP_020942643.1 (+3)	145 kDa	100%	16.00%	20	32	36	117313	121450	114898	118129	109457	115698	110985	111757	0.0198813	0.94935861
eukaryotic translation initiation factor 3 subunit C [Sus scrofa]	XP_020943698.1 (+1)	106 kDa	100%	17.70%	16	31	42	93326.6	96617.7	92041.7	97966.4	88906.5	93975.7	92041.7	95950.3	0.30868	0.976106481
macrophage migration inhibitory factor [Sus scrofa]	NP_001070681.1	12 kDa	100%	23.50%	3	9	46	108701	100721	102837	83529.6	95950.3	107950	115698	108701	0.276209	1.082144987
serine/arginine-rich splicing factor 1 [Sus scrofa]	NP_001033096.1	28 kDa	100%	35.10%	9	15	41	76331.9	76862.9	78478	81810.6	82952.6	79573.5	79573.5	80127	0.189058	1.027891766
60S ribosomal protein L5 [Sus scrofa]	NP_001107756.1	34 kDa	100%	25.30%	9	21	39	82952.6	97289.7	74761.1	85284.7	74244.7	77397.5	77397.5	77397.5	0.123285	0.900523086
40S ribosomal protein S16 [Sus scrofa]	NP_001131092.1	16 kDa	100%	65.80%	12	23	36	90774.5	105728	77935.9	84695.7	76331.9	82952.6	80127	77397.5	0.133985	0.882146628
annexin A4 [Sus scrofa]	NP_001161111.1	36 kDa	100%	34.50%	11	24	42	77935.9	69272.7	73731.8	68794.2	70239.8	71715.6	74244.7	69754.6	0.703906	0.986953587
dnaJ homolog subfamily C member 3 precursor [Sus scrofa]	NP_001177113.1	58 kDa	100%	17.00%	10	22	39	69754.6	77397.5	68794.2	72716.7	130167	148489	141457	134757	5.56E-06	1.922198604
actin-related protein 2/3 complex subunit 2 [Sus scrofa]	NP_001177168.1	34 kDa	100%	39.00%	12	23	34	97966.4	100721	100721	97966.4	101421	100025	104273	102127	0.0701422	1.026346941
omega-amidase NIT2 [Sus scrofa]	NP_001231271.1 (+1)	31 kDa	100%	53.40%	16	28	40	95287.6	93975.7	101421	100721	97289.7	90774.5	91405.9	93326.6	0.0992837	0.952457453
glucosidase 2 subunit beta precursor [Sus scrofa]	NP_001231527.1 (+1)	61 kDa	100%	20.10%	10	25	45	71715.6	71220.3	75804.7	81810.6	72214.4	77397.5	75281.1	77397.5	0.879078	1.005788032
ceruloplasmin precursor [Sus scrofa]	NP_001254623.2 (+2)	122 kDa	100%	16.70%	16	29	39	74244.7	73731.8	70728.3	75281.1	74244.7	82379.6	88292.3	83529.6	0.0311811	1.117217827
interferon-induced GTP-binding protein Mx1 [Sus scrofa]	NP_999226.2	76 kDa	100%	24.70%	16	33	45	97289.7	131072	61147.2	108701	84110.6	70728.3	97966.4	83529.6	0.360328	0.844618512
tropomyosin alpha-4 chain [Sus scrofa]	NP_999500.1	29 kDa	100%	39.90%	5	14	59	107950	97966.4	111757	113317	117313	132902	128375	131984	0.00710049	1.184654793
acetyl-CoA acetyltransferase, cytosolic [Sus scrofa]	XP_001928380.1	41 kDa	100%	33.50%	10	18	36	79573.5	85877.9	80684.2	86475.2	73731.8	66913.1	76331.9	72716.7	0.00683414	0.870968712
hydroxymethylglutaryl-CoA lyase, mitochondrial isoform X3 [Sus scrofa]	XP_005656108.2	35 kDa	100%	31.50%	10	21	41	162491	176585	150562	175365	187951	175365	155872	198668	0.276763	1.079476214
Na(+)/H(+) exchange regulatory cofactor NHE-RF3 [Sus scrofa]	XP_005663592.1 (+3)	57 kDa	100%	31.20%	16	29	39	95287.6	96617.7	106464	101421	103552	103552	95950.3	89524.9	0.685086	0.981964531
threonine synthase-like 1 [Sus scrofa]	XP_020920567.1 (+2)	83 kDa	100%	19.70%	15	24	39	82379.6	75804.7	77397.5	79573.5	79023.8	74244.7	76331.9	71220.3	0.151233	0.954516378
beta-1-syntrophin [Sus scrofa]	XP_020944640.1	58 kDa	100%	38.90%	17	30	41	78478	81810.6	77397.5	75804.7	75804.7	76331.9	77935.9	78478	0.41821	0.984240686
nicotinate phosphoribosyltransferase isoform X1 [Sus scrofa]	XP_020946124.1	58 kDa	100%	26.40%	13	22	39	45387.3	43841.2	47643.8	40905.3	47643.8	38431.4	38967.9	38967.9	0.238575	0.922563923
hypoxanthine-guanine phosphoribosyltransferase [Sus scrofa]	NP_001027548.1 (+2)	25 kDa	100%	36.70%	7	18	43	85877.9	80684.2	88292.3	87076.7	88292.3	79573.5	81810.6	73222.5	0.226548	0.94433851
plasminogen precursor [Sus scrofa]	NP_001038055.1	91 kDa	100%	21.10%	17	28	43	106464	124864	112534	120611	102837	115698	113317	104998	0.229614	0.940526017
carnitine O-acetyltransferase [Sus scrofa]	NP_001106518.1 (+3)	71 kDa	100%	19.20%	12	26	41	93326.6	85284.7	101421	85284.7	85877.9	86475.2	85284.7	89524.9	0.297028	0.950305105
2-oxoisovalerate dehydrogenase subunit alpha, mitochondrial [Sus scrofa]	NP_001116555.1	51 kDa	100%	31.50%	12	22	33	71220.3	62432.1	68319	68319	83529.6	76331.9	80127	77397.5	0.00296392	1.174240743
dipeptidyl peptidase 4 [Sus scrofa]	NP_999422.1	88 kDa	100%	19.30%	16	28	39	85877.9	88906.5	87682.4	85284.7	79573.5	67378.5	72214.4	74761.1	0.00238111	0.845222854
LOW QUALITY PROTEIN: acyl-CoA dehydrogenase family member 11 [Sus scrofa]	XP_001924800.3	88 kDa	100%	24.70%	18	29	41	100721	91405.9	97289.7	82952.6	87682.4	83529.6	87076.7	95287.6	0.347351	0.949532829
heterogeneous nuclear ribonucleoprotein H isoform X7 [Sus scrofa]	XP_003123691.1 (+10)	49 kDa	100%	30.30%	11	22	41	35119.9	33923.6	35610.1	38166	35119.9	35610.1	36358.4	35364.1	0.924841	0.997428924
pyruvate dehydrogenase E1 component subunit alpha, somatic form, mitochondrial [Sus scrofa]	XP_003360292.2	43 kDa	100%	29.00%	13	27	40	60724.9	64633.7	65536	65991.9	61572.6	66450.9	70728.3	62866.3	0.636495	1.018419037
succinate--CoA ligase [ADP/GDP-forming] subunit alpha, mitochondrial isoform X2 [Sus scrofa]	XP_005655282.2 (+1)	36 kDa	100%	23.40%	6	18	41	130167	131072	139509	138545	128375	132902	134757	144429	0.946423	1.00217322
LOW QUALITY PROTEIN: canalicular multispecific organic anion transporter 1 [Sus scrofa]	XP_020929369.1	173 kDa	100%	11.70%	18	29	36	70728.3	80684.2	63303.6	76331.9	73731.8	81245.5	74244.7	76862.9	0.397603	1.05166433
GDH/6PGL endoplasmic bifunctional protein isoform X1 [Sus scrofa]	XP_020950944.1 (+3)	90 kDa	100%	16.00%	12	25	36	101421	95287.6	106464	98647.9	84695.7	92041.7	89524.9	95950.3	0.0250767	0.901429496
enoyl-CoA hydratase domain-containing protein 2, mitochondrial isoform X6 [Sus scrofa]	XP_020952281.1 (+1)	31 kDa	100%	26.30%	9	24	42	75281.1	78478	84695.7	84110.6	79023.8	77935.9	80127	84110.6	0.901166	0.995757762
GDP-mannose 4,6 dehydratase isoform X1 [Sus scrofa]	XP_020955407.1	42 kDa	100%	39.80%	15	27	42	113317	115698	122294	108701	99334	109457	105728	115698	0.144796	0.935235909
phosphoenolpyruvate carboxykinase, cytosolic [GTP] [Sus scrofa]	NP_001116630.1 (+1)	69 kDa	100%	26.40%	14	26	40	67847.1	86475.2	75281.1	65991.9	66913.1	65991.9	67378.5	86475.2	0.755631	0.970106416
endoplasmic reticulum resident protein 44 precursor [Sus scrofa]	NP_001131101.1	47 kDa	100%	25.40%	11	22	39	116502	116502	116502	123145	126607	128375	124864	127488	0.00312867	1.073373222
superoxide dismutase [Mn], mitochondrial [Sus scrofa]	NP_999292.2	25 kDa	100%	24.30%	8	16	36	97966.4	84110.6	107950	106464	109457	117313	105728	109457	0.106313	1.114670116
trans-1,2-dihydrobenzene-1,2-diol dehydrogenase [Sus scrofa]	NP_999331.1	37 kDa	100%	30.10%	10	24	40	143431	147464	148489	143431	134757	126607	122294	116502	0.00226395	0.858178224
eukaryotic translation initiation factor 2 subunit 1 [Sus scrofa]	XP_001928374.1	36 kDa	100%	36.80%	12	25	39	81245.5	83529.6	82379.6	83529.6	77935.9	82379.6	84695.7	79023.8	0.351067	0.979892611
dipeptidyl peptidase 3 isoform X3 [Sus scrofa]	XP_003353801.2 (+6)	83 kDa	100%	19.90%	14	25	39	79573.5	84110.6	79573.5	80127	74761.1	75804.7	69272.7	70239.8	0.0053549	0.897006909
17-beta-hydroxysteroid dehydrogenase 14 [Sus scrofa]	XP_020950364.1	29 kDa	100%	32.70%	9	15	39	201441	201441	200050	186653	159147	153726	161368	175365	0.000976622	0.822721838
adenylate kinase 2, mitochondrial isoform X1 [Sus scrofa]	XP_020951501.1 (+1)	27 kDa	100%	46.50%	9	19	41	76862.9	72716.7	91405.9	80684.2	90147.5	80684.2	86475.2	87682.4	0.241037	1.072495505
cytochrome c oxidase subunit 5B, mitochondrial precursor [Sus scrofa]	NP_001007518.1	14 kDa	100%	35.70%	7	18	31	118950	119778	134757	129267	138545	125733	130167	141457	0.167653	1.065933104
cytochrome c oxidase subunit 6C [Sus scrofa]	NP_001090942.2 (+1)	9 kDa	100%	45.30%	5	14	31	164759	170569	184083	175365	177813	175365	169391	156956	0.560868	0.978047601
acetyl-CoA carboxylase 1 [Sus scrofa]	NP_001107741.1 (+8)	265 kDa	100%	10.80%	23	33	38	62000.8	57848.8	53602	61147.2	57449.2	52864.1	46340.9	40905.3	0.0647689	0.842116839
myosin light polypeptide 6 [Sus scrofa]	NP_001157469.1 (+2)	17 kDa	100%	47.70%	6	15	30	81245.5	80684.2	88906.5	89524.9	80684.2	90774.5	88906.5	86475.2	0.635123	1.019037445
40S ribosomal protein S4, X isoform [Sus scrofa]	NP_001191212.1	30 kDa	100%	41.80%	11	22	39	112534	140480	109457	116502	106464	103552	101421	97289.7	0.0533628	0.853344246
arginine--tRNA ligase, cytoplasmic [Sus scrofa]	NP_001231189.1	75 kDa	100%	23.80%	16	26	34	73222.5	74761.1	74244.7	73222.5	68319	71715.6	73222.5	71715.6	0.0556904	0.96453555
integrin beta-1 precursor [Sus scrofa]	NP_999133.1	88 kDa	100%	13.00%	11	24	37	69272.7	72716.7	73222.5	73222.5	68794.2	71220.3	69272.7	68794.2	0.0592197	0.964106917
annexin A11 isoform X1 [Sus scrofa]	XP_001924213.1 (+3)	54 kDa	100%	31.70%	15	24	39	75804.7	70239.8	75281.1	74761.1	70728.3	72214.4	73731.8	75804.7	0.610023	0.987815735
dihydropyrimidinase-related protein 2 isoform X3 [Sus scrofa]	XP_001927831.1 (+2)	62 kDa	100%	28.10%	13	26	40	97966.4	94629.4	100721	103552	99334	101421	102837	97289.7	0.672753	1.010107119
ethylmalonyl-CoA decarboxylase isoform X1 [Sus scrofa]	XP_003121262.3 (+2)	33 kDa	100%	45.30%	13	23	40	71715.6	64187.3	60724.9	65536	65536	56266.9	60724.9	60305.4	0.155643	0.926265889
40S ribosomal protein S19 isoform X2 [Sus scrofa]	XP_003127229.3 (+1)	16 kDa	100%	48.30%	9	18	35	110218	123145	106464	114898	107204	112534	110218	104998	0.258344	0.956518679
annexin A5 [Sus scrofa]	XP_003129266.2	36 kDa	100%	29.60%	9	19	43	74244.7	76331.9	75281.1	82379.6	82379.6	89524.9	91405.9	73731.8	0.153384	1.093451407
vesicle-trafficking protein SEC22b [Sus scrofa]	XP_003484266.1	25 kDa	100%	45.60%	9	20	40	53602	55878.3	54728.3	54350.3	58656.4	66913.1	62432.1	66913.1	0.00439817	1.166344252
fumarylacetoacetate hydrolase domain-containing protein 2 [Sus scrofa]	XP_005662358.1 (+1)	34 kDa	100%	34.80%	8	20	38	86475.2	91405.9	81810.6	89524.9	93326.6	93326.6	87682.4	87076.7	0.303651	1.034923904
LOW QUALITY PROTEIN: protein NipSnap homolog 1 [Sus scrofa]	XP_005670843.2	33 kDa	100%	27.80%	10	18	31	109457	115698	115698	119778	122294	114898	112534	114898	0.750921	1.008675113
U5 small nuclear ribonucleoprotein 200 kDa helicase isoform X1 [Sus scrofa]	XP_020942757.1	245 kDa	100%	13.10%	27	35	40	56658.3	57052.4	57449.2	59064.4	57848.8	57449.2	57052.4	55492.3	0.450667	0.98965531
glutathione S-transferase A2 [Sus scrofa]	NP_999015.2	25 kDa	100%	41.30%	3	9	200	180295	265803	151609	167059	165905	177813	154795	126607	0.255864	0.817398217
GTP-binding protein SAR1b [Sus scrofa]	NP_001008689.1	22 kDa	100%	25.30%	7	16	31	84110.6	84695.7	76331.9	81245.5	72214.4	76862.9	79573.5	85284.7	0.386205	0.961860829
immunoglobulin lambda-like polypeptide 5 precursor [Sus scrofa]	NP_001230248.1	24 kDa	100%	26.90%	4	11	38	45702.9	37640.5	66913.1	39511.9	68794.2	79573.5	131984	68794.2	0.0526349	1.839851103
D-dopachrome decarboxylase [Sus scrofa]	NP_001230486.1	13 kDa	100%	42.40%	6	15	37	174153	155872	168221	156956	170569	163621	176585	146445	0.951064	1.003076904
proteasome subunit alpha type-7 [Sus scrofa]	NP_001230581.1	28 kDa	100%	33.50%	10	24	40	95287.6	97289.7	98647.9	101421	93975.7	93975.7	92041.7	92041.7	0.0104208	0.947505949
heterogeneous nuclear ribonucleoproteins C1/C2 isoform 1 [Sus scrofa]	NP_001230622.1 (+36)	34 kDa	100%	31.60%	11	19	28	87076.7	89524.9	89524.9	93975.7	100025	96617.7	97289.7	90774.5	0.0439203	1.068327307
heterogeneous nuclear ribonucleoprotein F [Sus scrofa]	XP_001929089.1 (+10)	46 kDa	100%	23.40%	6	19	47	112534	110218	116502	118950	124864	123145	124002	126607	0.00291851	1.088205254
glycine N-acyltransferase-like isoform X2 [Sus scrofa]	XP_003122754.4 (+2)	34 kDa	100%	28.90%	7	20	44	100721	135694	96617.7	92681.9	85284.7	85877.9	79573.5	94629.4	0.100818	0.81125821
hydroxyacid-oxoacid transhydrogenase, mitochondrial [Sus scrofa]	XP_003125651.1	50 kDa	100%	21.80%	8	22	42	65083.3	55492.3	75281.1	65083.3	66450.9	58251.2	59064.4	61147.2	0.401769	0.93858205
isoleucine--tRNA ligase, mitochondrial [Sus scrofa]	XP_005656840.2	114 kDa	100%	20.00%	17	30	40	84695.7	82952.6	87076.7	90774.5	82952.6	80684.2	79023.8	84110.6	0.0615395	0.94579328
40S ribosomal protein S7 [Sus scrofa]	XP_005662840.1	22 kDa	100%	16.50%	4	10	29	177813	180295	174153	186653	171756	184083	182812	165905	0.509532	0.980025483
choline dehydrogenase, mitochondrial [Sus scrofa]	XP_005669704.1 (+2)	66 kDa	100%	26.90%	14	25	41	71715.6	77397.5	68319	74244.7	81810.6	73731.8	73222.5	79023.8	0.205507	1.055239224
LOW QUALITY PROTEIN: coatomer subunit gamma-1 [Sus scrofa]	XP_020925076.1	98 kDa	100%	17.60%	13	26	41	68319	74761.1	71220.3	69754.6	81245.5	84110.6	84695.7	82952.6	0.000241452	1.172324495
arsenite methyltransferase isoform X2 [Sus scrofa]	XP_020929135.1	42 kDa	100%	34.90%	12	21	32	138545	131984	138545	128375	121450	116502	124002	118129	0.00322712	0.893265953
LOW QUALITY PROTEIN: ATP-dependent RNA helicase DDX1 [Sus scrofa]	XP_020943481.1	83 kDa	100%	28.80%	22	32	40	102837	106464	102837	104273	101421	103552	104273	111757	0.650512	1.01102754
vacuolar protein sorting-associated protein 35 [Sus scrofa]	XP_020949905.1	92 kDa	100%	21.20%	18	25	37	78478	79023.8	73222.5	73222.5	67847.1	73731.8	74761.1	72214.4	0.132128	0.949358243
cytosolic beta-glucosidase [Sus scrofa]	XP_020956729.1	54 kDa	100%	22.40%	11	21	35	90774.5	116502	104998	119778	91405.9	98647.9	101421	90147.5	0.126677	0.883278865
actin-related protein 3 [Sus scrofa]	NP_001127815.1	47 kDa	100%	25.40%	9	21	41	63303.6	60305.4	61572.6	61572.6	57449.2	59475.2	62000.8	59888.9	0.12611	0.967822203
S-adenosylmethionine synthase [Sus scrofa]	NP_001161122.1	44 kDa	100%	32.40%	13	22	34	95950.3	105728	87076.7	97289.7	84110.6	84110.6	84695.7	92041.7	0.0533715	0.893571938
S-formylglutathione hydrolase [Sus scrofa]	NP_999225.1 (+1)	31 kDa	100%	27.00%	8	16	37	87076.7	66450.9	97966.4	88906.5	80684.2	72716.7	86475.2	65991.9	0.323562	0.898553586
thimet oligopeptidase [Sus scrofa]	NP_999388.1	78 kDa	100%	19.80%	14	24	32	91405.9	78478	90147.5	87076.7	76862.9	77397.5	77397.5	76862.9	0.0162402	0.888832294
receptor of activated protein C kinase 1 [Sus scrofa]	NP_999497.1	35 kDa	100%	35.30%	11	22	34	92041.7	95950.3	91405.9	90774.5	92681.9	97289.7	95950.3	96617.7	0.092996	1.033409298
cytochrome P450 2A19 [Sus scrofa]	NP_999582.1	57 kDa	100%	26.90%	12	20	35	72716.7	95287.6	73731.8	93975.7	53974.9	42055.3	38166	40063.5	0.00131498	0.519074683
phytanoyl-CoA dioxygenase domain-containing protein 1 isoform X1 [Sus scrofa]	XP_001928876.1	32 kDa	100%	43.60%	11	22	41	70239.8	87682.4	67378.5	88292.3	64633.7	63743.9	59475.2	80127	0.162936	0.854546591
ATP synthase F(0) complex subunit B1, mitochondrial [Sus scrofa]	XP_003355292.1	29 kDa	100%	25.80%	9	18	38	129267	140480	150562	140480	134757	129267	124864	141457	0.225552	0.945712105
far upstream element-binding protein 3 isoform X2 [Sus scrofa]	XP_005660577.1 (+1)	61 kDa	100%	34.10%	16	23	30	67847.1	68794.2	67378.5	69754.6	66450.9	67847.1	68319	68794.2	0.449434	0.991368075
LOW QUALITY PROTEIN: leucine--tRNA ligase, cytoplasmic [Sus scrofa]	XP_020940620.1	135 kDa	100%	14.70%	16	26	32	55109	59064.4	56658.3	55878.3	53602	58656.4	51776.1	55878.3	0.359951	0.970018085
mitochondrial enolase superfamily member 1 isoform X1 [Sus scrofa]	XP_020949080.1	50 kDa	100%	28.70%	13	23	33	100025	99334	103552	101421	104998	100025	102127	102127	0.405454	1.012227575
peroxiredoxin-2 [Sus scrofa]	NP_001231403.1	22 kDa	100%	27.80%	7	15	35	137588	119778	150562	137588	176585	167059	202842	171756	0.00547204	1.316632326
calponin-1 [Sus scrofa]	NP_999043.1	33 kDa	100%	38.40%	10	26	35	67847.1	59475.2	69272.7	128375	69754.6	114898	72214.4	58656.4	0.910346	0.970932666
transferrin receptor protein 1 [Sus scrofa]	NP_999166.1	86 kDa	100%	22.10%	18	28	40	134757	144429	124002	127488	109457	112534	103552	97289.7	0.0030437	0.796779956
serine/threonine-protein phosphatase 2A 65 kDa regulatory subunit A alpha isoform [Sus scrofa]	NP_999189.1	65 kDa	100%	21.40%	12	19	34	112534	118950	112534	110218	106464	112534	114105	110218	0.318066	0.975968439
UV excision repair protein RAD23 homolog B [Sus scrofa]	XP_001927901.1	43 kDa	100%	16.90%	9	19	36	117313	114898	117313	108701	104998	99334	103552	101421	0.00214244	0.893239987
echinoderm microtubule-associated protein-like 4 isoform X3 [Sus scrofa]	XP_003125244.4 (+3)	110 kDa	100%	16.90%	14	21	31	75281.1	68319	74761.1	69754.6	70239.8	68319	67378.5	76862.9	0.648036	0.981549098
glyoxalase domain-containing protein 4 [Sus scrofa]	XP_003131863.2 (+1)	33 kDa	100%	35.20%	9	21	38	75281.1	72214.4	74244.7	71715.6	73222.5	68319	71220.3	67847.1	0.0790749	0.956221035
protein-glutamine gamma-glutamyltransferase 2 [Sus scrofa]	XP_003360037.3	77 kDa	100%	20.80%	11	20	35	69754.6	59888.9	72716.7	77935.9	70239.8	82379.6	76862.9	73222.5	0.269524	1.079946913
alpha-1-acid glycoprotein isoform X2 [Sus scrofa]	XP_005660429.1	23 kDa	100%	26.10%	5	15	35	100721	102127	103552	101421	75281.1	69272.7	88906.5	71220.3	0.00118067	0.747096268
glycine dehydrogenase (decarboxylating), mitochondrial [Sus scrofa]	XP_020919537.1	113 kDa	100%	13.50%	13	27	33	84110.6	90774.5	92681.9	99334	77397.5	72716.7	76331.9	70239.8	0.00255414	0.80862641
LIM and SH3 domain protein 1 isoform X1 [Sus scrofa]	XP_020922719.1	30 kDa	100%	36.90%	10	22	39	84110.6	79573.5	82379.6	84695.7	72214.4	71715.6	73222.5	75804.7	0.000660625	0.885710347
unconventional myosin-Ic isoform X1 [Sus scrofa]	XP_020923212.1 (+1)	126 kDa	100%	17.50%	18	25	29	73731.8	68319	68319	72716.7	63303.6	72214.4	67378.5	63743.9	0.152778	0.941904662
probable proline dehydrogenase 2 isoform X1 [Sus scrofa]	XP_020952768.1 (+11)	111 kDa	100%	11.80%	12	19	32	114898	124002	133826	124002	118129	109457	119778	119778	0.158107	0.940434201
tubulin beta chain [Sus scrofa]	NP_001038077.1	50 kDa	100%	43.90%	3	11	165	77935.9	75804.7	76331.9	87682.4	82952.6	85284.7	82379.6	76331.9	0.521368	1.02893426
peroxisomal acyl-coenzyme A oxidase 1 [Sus scrofa]	NP_001094498.1 (+1)	75 kDa	100%	18.00%	12	17	28	111757	123145	110218	105728	94629.4	94629.4	104998	94629.4	0.0140476	0.862565654
ADP-ribosylation factor 1 [Sus scrofa]	NP_001153899.1 (+8)	21 kDa	100%	42.50%	6	16	37	73222.5	73731.8	72716.7	77397.5	74761.1	80684.2	78478	77935.9	0.0626195	1.049787793
L-lactate dehydrogenase A chain [Sus scrofa]	NP_001165834.1 (+4)	37 kDa	100%	28.90%	10	21	35	101421	86475.2	96617.7	93326.6	87076.7	82379.6	85284.7	75804.7	0.0253209	0.874827705
rho GDP-dissociation inhibitor 1 [Sus scrofa]	NP_001188313.1 (+3)	23 kDa	100%	25.50%	6	19	37	107950	105728	116502	104273	103552	100721	104998	107950	0.216932	0.96033624
calnexin precursor [Sus scrofa]	NP_001230139.1 (+1)	68 kDa	100%	15.20%	9	20	33	111757	124864	111757	130167	127488	143431	131072	133826	0.0482775	1.119679695
ras-related protein Rab-6A [Sus scrofa]	NP_001230202.1 (+1)	24 kDa	100%	41.80%	8	17	45	62866.3	65536	63743.9	67847.1	66913.1	71715.6	69754.6	67847.1	0.0379851	1.062452403
uricase precursor [Sus scrofa]	NP_999435.1	35 kDa	100%	38.20%	13	26	36	81810.6	69754.6	81810.6	92681.9	80684.2	81245.5	68319	95950.3	0.996315	1.000433052
prostaglandin reductase 1 [Sus scrofa]	NP_999550.1 (+1)	36 kDa	100%	24.90%	7	13	33	74244.7	78478	70239.8	70728.3	64187.3	62866.3	71715.6	58656.4	0.0342664	0.876519115
methylmalonyl-CoA mutase, mitochondrial precursor [Sus scrofa]	NP_999570.1	83 kDa	100%	25.70%	16	27	39	90147.5	95287.6	90774.5	86475.2	104273	104273	97966.4	102837	0.00252026	1.128660479
proteasome subunit alpha type-3 [Sus scrofa]	XP_001928025.1	28 kDa	100%	42.00%	10	21	35	71220.3	73222.5	72716.7	74244.7	72716.7	69272.7	71715.6	71220.3	0.142167	0.977765607
fatty aldehyde dehydrogenase isoform X2 [Sus scrofa]	XP_003132080.1 (+1)	54 kDa	100%	24.30%	11	24	36	101421	103552	102837	101421	95287.6	96617.7	92041.7	102127	0.0370239	0.943410095
UDP-glucose 4-epimerase [Sus scrofa]	XP_003356250.1 (+1)	38 kDa	100%	38.20%	13	20	31	114105	104998	117313	112534	121450	124864	118950	112534	0.0982303	1.064265795
adenosine kinase isoform X1 [Sus scrofa]	XP_003359288.1 (+2)	40 kDa	100%	24.00%	10	17	31	102837	107204	102127	95287.6	102837	99334	100025	95287.6	0.425116	0.97552521
synaptic vesicle membrane protein VAT-1 homolog [Sus scrofa]	XP_005657006.1	43 kDa	100%	26.20%	9	26	36	71220.3	70239.8	75804.7	70239.8	59064.4	62000.8	63743.9	60305.4	0.000728947	0.852558778
collagen alpha-1(I) chain isoform X1 [Sus scrofa]	XP_020922812.1 (+2)	139 kDa	100%	5.32%	7	17	39	113317	122294	127488	151609	97966.4	109457	98647.9	97966.4	0.0186989	0.784980999
src substrate cortactin isoform X1 [Sus scrofa]	XP_020938306.1 (+3)	61 kDa	100%	29.80%	16	26	33	132902	137588	141457	147464	137588	136638	136638	131072	0.248895	0.968760055
coronin-1B [Sus scrofa]	XP_020938415.1	54 kDa	100%	24.90%	11	20	25	120611	117313	118950	114898	108701	104998	111757	115698	0.0249624	0.935095767
estradiol 17-beta-dehydrogenase 2 [Sus scrofa]	NP_001161121.1	43 kDa	100%	17.50%	6	14	34	75804.7	69272.7	66913.1	69272.7	62000.8	53602	71220.3	53974.9	0.0688983	0.856130486
leukotriene A-4 hydrolase [Sus scrofa]	NP_001172061.2	69 kDa	100%	29.60%	15	26	36	85284.7	81245.5	87682.4	85877.9	81245.5	82952.6	84110.6	81245.5	0.135621	0.969018826
E3 UFM1-protein ligase 1 [Sus scrofa]	NP_001230369.1	89 kDa	100%	22.20%	17	25	35	112534	115698	110985	112534	113317	115698	112534	118950	0.257642	1.019364607
histidine-rich glycoprotein precursor [Sus scrofa]	NP_001231568.1	62 kDa	100%	18.60%	11	17	34	118129	150562	104273	119778	98647.9	96617.7	124864	80684.2	0.13671	0.813435077
hemopexin precursor [Sus scrofa]	NP_999118.1	51 kDa	100%	25.90%	10	19	33	118950	111757	122294	125733	136638	124002	140480	132902	0.0242277	1.115479095
cytochrome P450 3A29 [Sus scrofa]	NP_999588.1	57 kDa	100%	32.00%	13	20	54	102127	89524.9	82952.6	99334	84110.6	68794.2	96617.7	94629.4	0.374216	0.920345084
alpha-mannosidase 2 [Sus scrofa]	XP_003123871.4	131 kDa	100%	18.40%	20	30	33	66450.9	72716.7	63743.9	65536	61147.2	64633.7	66913.1	70728.3	0.669614	0.981280518
EF-hand domain-containing protein D2 [Sus scrofa]	XP_003127676.1	27 kDa	100%	41.80%	12	23	34	96617.7	90147.5	103552	102127	90147.5	87682.4	90147.5	96617.7	0.101104	0.929037519
eukaryotic translation initiation factor 5A-1 isoform X2 [Sus scrofa]	XP_003131979.1 (+3)	17 kDa	100%	41.60%	6	17	33	125733	135694	124002	140480	143431	152664	153726	122294	0.212995	1.087863276
glycerol-3-phosphate dehydrogenase 1-like protein [Sus scrofa]	XP_003483187.1	38 kDa	100%	30.20%	10	16	35	154795	161368	167059	147464	153726	140480	153726	158048	0.31934	0.960823735
LOW QUALITY PROTEIN: septin-9 [Sus scrofa]	XP_005653913.2	64 kDa	100%	22.70%	14	22	29	75804.7	72214.4	76862.9	75804.7	72214.4	73731.8	72716.7	78478	0.631874	0.988206998
drebrin-like protein isoform X1 [Sus scrofa]	XP_005673382.1 (+1)	48 kDa	100%	25.30%	9	15	30	75804.7	67847.1	68794.2	69754.6	65991.9	65536	67378.5	68794.2	0.110804	0.948618074
nucleophosmin [Sus scrofa]	XP_013846116.1	33 kDa	100%	24.80%	8	17	34	265803	303219	322737	290867	327242	309590	313912	307452	0.187978	1.063901967
LOW QUALITY PROTEIN: nucleobindin-2 [Sus scrofa]	XP_020938935.1	50 kDa	100%	31.50%	14	23	35	52864.1	55492.3	47643.8	54728.3	82379.6	90147.5	85877.9	89524.9	9.83E-06	1.651082626
treacle protein [Sus scrofa]	XP_020940681.1	138 kDa	100%	14.30%	18	23	29	97289.7	102127	100721	99334	87076.7	99334	95950.3	106464	0.545471	0.973348767
acyl-CoA synthetase family member 3, mitochondrial isoform X1 [Sus scrofa]	XP_020949284.1 (+3)	71 kDa	100%	27.50%	17	24	34	66913.1	75281.1	75281.1	67378.5	69272.7	65991.9	68319	66913.1	0.194947	0.94959804
histone H2A type 3 [Sus scrofa]	XP_020939041.1 (+2)	14 kDa	100%	26.20%	5	8	32	151609	150562	163621	148489	145433	152664	149522	187951	0.626322	1.03465498
prolyl endopeptidase [Sus scrofa]	NP_001004050.1 (+1)	81 kDa	100%	28.30%	17	28	33	62432.1	69272.7	70728.3	66450.9	65536	64187.3	53974.9	61147.2	0.10607	0.910599366
spliceosome RNA helicase DDX39B [Sus scrofa]	NP_001005157.1 (+4)	49 kDa	100%	27.10%	12	22	27	85284.7	86475.2	85877.9	90774.5	87076.7	84695.7	85284.7	80684.2	0.196758	0.969371928
histone H1.2-like protein [Sus scrofa]	NP_001020387.1	21 kDa	100%	38.00%	9	18	37	201441	265803	187951	186653	179050	103552	104273	100025	0.0161462	0.578370442
pterin-4-alpha-carbinolamine dehydratase [Sus scrofa]	NP_001177148.1 (+2)	12 kDa	100%	49.00%	6	13	30	195933	187951	186653	193235	200050	190575	182812	190575	0.988968	1.00031423
glycogen [starch] synthase, liver [Sus scrofa]	NP_001182440.1	81 kDa	100%	16.40%	14	26	30	90147.5	96617.7	98647.9	92041.7	70728.3	73222.5	80127	87682.4	0.00865086	0.82595426
ruvB-like 2 [Sus scrofa]	NP_001230796.1	51 kDa	100%	35.60%	15	24	35	79023.8	78478	79023.8	81245.5	80127	81245.5	81810.6	81810.6	0.048564	1.022728303
heat shock protein 75 kDa, mitochondrial [Sus scrofa]	NP_001230874.1	80 kDa	100%	21.10%	11	19	51	45702.9	57449.2	57449.2	48983.2	57449.2	58251.2	55492.3	57449.2	0.169335	1.09092835
PDZ and LIM domain protein 1 [Sus scrofa]	NP_001302707.1	36 kDa	100%	42.90%	11	20	34	65991.9	72214.4	65991.9	68794.2	72716.7	76862.9	74244.7	68794.2	0.0712906	1.071892111
glutamine synthetase [Sus scrofa]	NP_999074.1	42 kDa	100%	30.60%	12	20	31	76862.9	71220.3	84110.6	83529.6	60724.9	64633.7	66913.1	65536	0.00481556	0.816561068
glutathione peroxidase 1 [Sus scrofa]	NP_999366.1	23 kDa	100%	37.40%	7	19	35	77397.5	79573.5	92041.7	72214.4	83529.6	84695.7	73731.8	77935.9	0.948135	0.995847176
proteasome activator complex subunit 2 [Sus scrofa]	NP_999444.1 (+1)	27 kDa	100%	14.20%	5	12	26	110218	109457	104998	109457	104273	107950	111757	102127	0.440687	0.981516972
tropomodulin-3 [Sus scrofa]	NP_999459.1	40 kDa	100%	33.50%	12	23	32	84110.6	82379.6	82952.6	86475.2	81810.6	81810.6	83529.6	80127	0.107422	0.974278246
inorganic pyrophosphatase [Sus scrofa]	XP_001925115.3	33 kDa	100%	25.60%	9	17	30	79023.8	80684.2	81245.5	90774.5	107204	108701	104273	96617.7	0.00134794	1.25643901
carbonic anhydrase 2 [Sus scrofa]	XP_001927840.1	29 kDa	100%	35.00%	7	17	33	111757	102837	140480	107204	156956	130167	137588	120611	0.120317	1.179641599
proteasome subunit alpha type-1 [Sus scrofa]	XP_003123013.1	30 kDa	100%	37.30%	11	23	34	110218	115698	112534	99334	99334	104273	110985	107950	0.414644	0.965179175
glycerate kinase [Sus scrofa]	XP_003132296.1 (+5)	55 kDa	100%	21.60%	10	22	36	88906.5	84110.6	94629.4	88906.5	84110.6	87076.7	89524.9	88906.5	0.509168	0.98055267
ADP-ribosylation factor GTPase-activating protein 3 isoform X1 [Sus scrofa]	XP_003481574.1	57 kDa	100%	22.10%	12	23	28	70728.3	77397.5	71715.6	73222.5	81810.6	92041.7	91405.9	87682.4	0.00165593	1.204311686
AP-2 complex subunit mu isoform X1 [Sus scrofa]	XP_005670078.1	49 kDa	100%	21.70%	11	20	31	130167	135694	118950	128375	116502	129267	116502	118950	0.134758	0.937722143
GTP-binding nuclear protein Ran [Sus scrofa]	XP_020928360.1	24 kDa	100%	33.30%	8	16	32	139509	152664	148489	135694	140480	141457	146445	136638	0.544059	0.980331601
phenylalanine--tRNA ligase beta subunit isoform X1 [Sus scrofa]	XP_020930478.1	66 kDa	100%	21.20%	12	20	27	80684.2	82952.6	84695.7	82952.6	76331.9	79023.8	76862.9	79573.5	0.00532134	0.941158856
inorganic pyrophosphatase 2, mitochondrial isoform X1 [Sus scrofa]	XP_020957372.1 (+1)	39 kDa	100%	29.20%	10	23	32	116502	119778	133826	128375	124002	114898	124002	119778	0.415145	0.968303643
PDZ and LIM domain protein 5 isoform X1 [Sus scrofa]	XP_020957405.1 (+5)	78 kDa	100%	25.00%	14	23	34	80127	86475.2	84695.7	84110.6	75804.7	74761.1	72214.4	76862.9	0.00173403	0.893368204
triosephosphate isomerase [Sus scrofa]	NP_001032228.1	27 kDa	100%	43.50%	11	23	35	144429	147464	159147	139509	152664	141457	144429	140480	0.585977	0.980492695
cathepsin B precursor [Sus scrofa]	NP_001090927.1 (+6)	37 kDa	100%	22.40%	9	19	36	97289.7	104998	99334	110218	104273	98647.9	96617.7	105728	0.668034	0.984042347
beta-glucuronidase precursor [Sus scrofa]	NP_001116593.1	75 kDa	100%	17.90%	11	24	34	67378.5	67847.1	64187.3	59064.4	61147.2	59888.9	62000.8	72716.7	0.855557	0.9894629
protein transport protein Sec61 subunit alpha [Sus scrofa]	NP_001231283.1 (+2)	52 kDa	100%	16.60%	9	21	28	92041.7	97966.4	90147.5	96617.7	96617.7	110985	102837	107204	0.0295729	1.108475868
solute carrier organic anion transporter family member 1B3 [Sus scrofa]	NP_001302536.1	76 kDa	100%	11.30%	10	22	33	131984	160254	132902	145433	113317	116502	109457	124864	0.0113564	0.813464383
inter-alpha-trypsin inhibitor heavy chain H1 precursor [Sus scrofa]	NP_999089.2	100 kDa	100%	21.30%	18	27	35	83529.6	75804.7	78478	86475.2	74761.1	74244.7	87682.4	76331.9	0.506175	0.965254299
dolichyl-diphosphooligosaccharide--protein glycosyltransferase 48 kDa subunit precursor [Sus scrofa]	NP_999353.1	49 kDa	100%	19.80%	9	17	30	123145	129267	128375	137588	108701	116502	120611	118129	0.0135891	0.894995139
thioredoxin [Sus scrofa]	NP_999478.1	12 kDa	100%	34.30%	4	10	34	119778	118129	124002	108701	107950	110985	118950	114898	0.309719	0.962125591
L-serine dehydratase/L-threonine deaminase [Sus scrofa]	XP_001928337.1	34 kDa	100%	23.20%	8	21	32	68319	65083.3	62000.8	64187.3	164759	360590	107950	110985	0.0884189	2.867147629
plastin-2 [Sus scrofa]	XP_001929173.1 (+1)	70 kDa	100%	30.90%	13	25	49	63303.6	52864.1	58251.2	65083.3	62432.1	53974.9	57052.4	53231.8	0.389481	0.946510676
protein transport protein Sec24A isoform X1 [Sus scrofa]	XP_005655058.1 (+1)	122 kDa	100%	13.80%	14	23	28	85284.7	87682.4	79023.8	83529.6	77935.9	85284.7	83529.6	85877.9	0.788147	0.991379362
cytochrome c oxidase subunit 5A, mitochondrial [Sus scrofa]	XP_005666204.1	17 kDa	100%	27.00%	6	13	30	80127	85284.7	87076.7	83529.6	87076.7	81810.6	85284.7	90147.5	0.399045	1.024705819
sorbin and SH3 domain-containing protein 1 isoform X46 [Sus scrofa]	XP_005671391.2 (+5)	98 kDa	100%	17.90%	14	19	26	75281.1	71715.6	74761.1	75281.1	84110.6	91405.9	84110.6	88906.5	0.000682987	1.173360517
proliferation-associated protein 2G4 isoform X1 [Sus scrofa]	XP_013843758.1	44 kDa	100%	29.20%	12	22	31	89524.9	93975.7	93975.7	86475.2	82952.6	88292.3	90774.5	91405.9	0.360197	0.971077473
LOW QUALITY PROTEIN: 26S proteasome non-ATPase regulatory subunit 11 [Sus scrofa]	XP_020923109.1	47 kDa	100%	35.10%	14	22	33	79573.5	82952.6	79573.5	85877.9	77397.5	75804.7	74244.7	76331.9	0.010654	0.926218132
clustered mitochondria protein homolog isoform X1 [Sus scrofa]	XP_020923282.1 (+4)	166 kDa	100%	9.62%	17	22	26	96617.7	102127	93975.7	97966.4	87076.7	93326.6	93975.7	97289.7	0.131849	0.951322595
protein TFG isoform X1 [Sus scrofa]	XP_020926220.1 (+3)	43 kDa	100%	32.40%	8	14	36	32768	31872	32995.9	31433.2	34636.4	35857.8	33923.6	34636.4	0.00378138	1.077360052
cordon-bleu protein-like 1 isoform X9 [Sus scrofa]	XP_020931079.1	130 kDa	100%	18.60%	17	22	28	83529.6	86475.2	82952.6	86475.2	88906.5	87682.4	84695.7	91405.9	0.0962739	1.039058099
protein transport protein Sec16A isoform X1 [Sus scrofa]	XP_020936786.1 (+12)	245 kDa	100%	9.05%	17	25	32	75281.1	76862.9	73731.8	76862.9	76331.9	81245.5	79023.8	83529.6	0.0440839	1.057448864
40S ribosomal protein S14 [Sus scrofa]	XP_020940685.1 (+2)	16 kDa	100%	41.10%	8	16	36	69754.6	70728.3	65991.9	72716.7	62866.3	66913.1	64633.7	69754.6	0.116794	0.946187493
EH domain-containing protein 3 [Sus scrofa]	XP_020943317.1	61 kDa	100%	29.90%	9	17	52	66450.9	57848.8	57848.8	57449.2	59888.9	59475.2	56266.9	57449.2	0.513477	0.972797724
cytochrome c oxidase subunit 6B1 [Sus scrofa]	NP_001090966.1 (+2)	10 kDa	100%	46.50%	6	14	29	271388	286862	296979	288858	313912	301125	320508	309590	0.00937338	1.088321877
60S acidic ribosomal protein P0 [Sus scrofa]	NP_001092068.1	34 kDa	100%	30.20%	9	19	33	103552	104998	106464	104273	100721	103552	102837	98647.9	0.0374102	0.967726241
ferrochelatase, mitochondrial [Sus scrofa]	NP_001163994.1	48 kDa	100%	29.90%	12	21	30	81245.5	76331.9	76862.9	87076.7	75804.7	71220.3	79573.5	79023.8	0.252928	0.950563143
dehydrogenase/reductase SDR family member 11 [Sus scrofa]	NP_001231461.1	28 kDa	100%	27.50%	6	15	33	88906.5	92041.7	89524.9	92681.9	95950.3	88906.5	88906.5	100025	0.394987	1.029280076
mannose-1-phosphate guanyltransferase beta [Sus scrofa]	NP_001231470.1 (+1)	40 kDa	100%	24.40%	7	19	30	58251.2	64633.7	58656.4	60724.9	79023.8	85284.7	80684.2	81245.5	4.07E-05	1.346612401
glutathione synthetase [Sus scrofa]	NP_001231554.1	52 kDa	100%	28.10%	12	21	29	93326.6	91405.9	93975.7	90147.5	84695.7	83529.6	89524.9	86475.2	0.00786024	0.933225902
sulfotransferase 1A3 [Sus scrofa]	NP_998930.1	34 kDa	100%	27.50%	8	13	27	72214.4	96617.7	65991.9	74761.1	85284.7	103552	80684.2	96617.7	0.146009	1.182675399
26S protease regulatory subunit 10B [Sus scrofa]	XP_001928782.2	46 kDa	100%	24.80%	11	19	29	104998	112534	114105	112534	107204	105728	107950	109457	0.165539	0.968858911
splicing factor 3B subunit 1 isoform X1 [Sus scrofa]	XP_001928829.1	146 kDa	100%	15.00%	15	19	23	100721	102127	100025	108701	92681.9	100025	95950.3	97289.7	0.0429436	0.937738233
prostaglandin reductase 2 isoform X1 [Sus scrofa]	XP_001929109.1 (+1)	38 kDa	100%	25.40%	8	17	33	55492.3	64633.7	61572.6	60305.4	62866.3	65991.9	56658.3	58656.4	0.854368	1.008961835
rho GTPase-activating protein 1 isoform X2 [Sus scrofa]	XP_003122873.2 (+2)	50 kDa	100%	29.20%	13	21	31	96617.7	92681.9	93975.7	93326.6	82952.6	87682.4	85877.9	87682.4	0.0012154	0.913949475
ubiquitin-40S ribosomal protein S27a [Sus scrofa]	XP_003125184.3	18 kDa	100%	30.10%	4	8	31	61572.6	58656.4	61147.2	61147.2	59888.9	59475.2	57449.2	57848.8	0.0705522	0.967585781
116 kDa U5 small nuclear ribonucleoprotein component [Sus scrofa]	XP_003131380.1	109 kDa	100%	21.70%	19	26	36	79023.8	76331.9	76331.9	76862.9	73731.8	76331.9	76331.9	78478	0.459587	0.988082351
integrin-linked protein kinase isoform X2 [Sus scrofa]	XP_003357179.1 (+5)	51 kDa	100%	22.30%	10	18	26	63743.9	61572.6	62866.3	62000.8	58251.2	63743.9	64633.7	63743.9	0.976498	1.000756245
glutamate--cysteine ligase catalytic subunit isoform X1 [Sus scrofa]	XP_003482212.1	73 kDa	100%	19.70%	11	24	32	97966.4	128375	110985	101421	91405.9	90147.5	92041.7	80127	0.0277923	0.806207664
xaa-Pro dipeptidase [Sus scrofa]	XP_005653330.2	55 kDa	100%	21.70%	9	18	33	71220.3	67378.5	65991.9	73222.5	81810.6	82379.6	75281.1	74244.7	0.0161428	1.1292336
asialoglycoprotein receptor 1 isoform X1 [Sus scrofa]	XP_013843394.1	33 kDa	100%	33.60%	9	17	32	97966.4	114105	104273	103552	92041.7	87076.7	80127	77935.9	0.00438617	0.803011222
amine oxidase [flavin-containing] A [Sus scrofa]	NP_001001640.1	60 kDa	100%	19.70%	10	15	29	74761.1	70728.3	75804.7	74761.1	69754.6	74244.7	75281.1	77397.5	0.939391	1.002103662
mesencephalic astrocyte-derived neurotrophic factor precursor [Sus scrofa]	NP_001231584.1	20 kDa	100%	30.70%	7	21	30	84695.7	97966.4	86475.2	95950.3	146445	171756	170569	176585	5.91E-05	1.822455761
pre-mRNA-splicing factor ATP-dependent RNA helicase DHX15 [Sus scrofa]	NP_001239141.1	91 kDa	100%	19.90%	14	20	29	59475.2	57848.8	56266.9	58251.2	57052.4	60724.9	59064.4	59475.2	0.310291	1.019301076
40S ribosomal protein S18 [Sus scrofa]	NP_999105.1	18 kDa	100%	38.20%	8	15	28	102837	121450	97966.4	102837	92041.7	98647.9	99334	96617.7	0.127773	0.90954711
26S proteasome non-ATPase regulatory subunit 1 [Sus scrofa]	XP_001925937.3	106 kDa	100%	16.80%	15	22	27	99334	110218	105728	100721	93326.6	100025	96617.7	91405.9	0.0324703	0.916767308
LOW QUALITY PROTEIN: mitochondrial 10-formyltetrahydrofolate dehydrogenase [Sus scrofa]	XP_001926622.4	102 kDa	100%	24.40%	16	27	53	95287.6	103552	88906.5	93326.6	85877.9	93975.7	93326.6	88906.5	0.237184	0.950177499
adenylyl cyclase-associated protein 1 isoform X1 [Sus scrofa]	XP_003127872.5 (+14)	51 kDa	100%	15.20%	8	14	30	98647.9	99334	97966.4	98647.9	88906.5	93975.7	97966.4	100025	0.213568	0.965224179
heterogeneous nuclear ribonucleoprotein A3 isoform X1 [Sus scrofa]	XP_003133549.1 (+4)	40 kDa	100%	29.30%	7	11	27	61572.6	63303.6	66450.9	65083.3	69272.7	63743.9	67847.1	69754.6	0.0857261	1.055411169
guanidinoacetate N-methyltransferase isoform X9 [Sus scrofa]	XP_003354023.1 (+3)	27 kDa	100%	34.70%	6	17	35	49323.9	43841.2	47314.7	46987.9	50012.4	47975.2	48983.2	53602	0.0973119	1.06990648
V-type proton ATPase subunit B, brain isoform [Sus scrofa]	XP_003483427.1	57 kDa	100%	23.90%	11	19	30	65536	65991.9	67847.1	67378.5	64633.7	64187.3	68319	67378.5	0.645585	0.991620732
glycerol kinase isoform X8 [Sus scrofa]	XP_005673582.1 (+1)	60 kDa	100%	24.60%	13	24	30	80127	80684.2	83529.6	74761.1	77935.9	81245.5	74761.1	79573.5	0.564901	0.982494626
protein 4.1 isoform X3 [Sus scrofa]	XP_013851280.1 (+11)	112 kDa	100%	18.70%	15	24	29	69272.7	69272.7	68794.2	70728.3	81245.5	77935.9	81245.5	77397.5	0.000114144	1.142973661
band 4.1-like protein 2 isoform X1 [Sus scrofa]	XP_020943702.1 (+24)	123 kDa	100%	21.00%	17	26	31	49667	46663.3	50360.3	53974.9	49667	50012.4	49323.9	49323.9	0.712168	0.988346782
thyroid hormone receptor-associated protein 3 [Sus scrofa]	XP_020951588.1	109 kDa	100%	16.50%	16	23	27	84110.6	86475.2	86475.2	88906.5	82952.6	81245.5	81810.6	85284.7	0.0325447	0.957584467
ras GTPase-activating-like protein IQGAP1 [Sus scrofa]	XP_020954569.1	189 kDa	100%	15.50%	19	26	45	52136.3	48308.9	51063.3	56266.9	47643.8	46020.8	46340.9	46020.8	0.0184507	0.895323609
fermitin family homolog 2 isoform X1 [Sus scrofa]	XP_020957719.1 (+12)	81 kDa	100%	19.70%	16	31	34	127488	134757	136638	132902	130167	131984	126607	124864	0.125963	0.965843275
V-type proton ATPase catalytic subunit A [Sus scrofa]	NP_001004042.1	68 kDa	100%	18.00%	10	20	26	52498.9	52864.1	54350.3	53231.8	51418.5	52498.9	52498.9	53974.9	0.370841	0.988006304
serine/arginine-rich splicing factor 2 [Sus scrofa]	NP_001070697.1 (+2)	25 kDa	100%	19.00%	4	9	28	90147.5	93975.7	91405.9	91405.9	93326.6	88292.3	95950.3	96617.7	0.41137	1.019763729
transcription factor A, mitochondrial precursor [Sus scrofa]	NP_001123683.1	29 kDa	100%	37.40%	10	23	29	100025	104998	104998	108701	107204	101421	102127	104273	0.689585	0.991173099
sterol-4-alpha-carboxylate 3-dehydrogenase, decarboxylating [Sus scrofa]	NP_001161108.1 (+2)	41 kDa	100%	33.20%	11	21	31	47975.2	52864.1	50710.6	53231.8	49667	48644.9	51063.3	52864.1	0.689546	0.987584822
ELAV-like protein 1 [Sus scrofa]	NP_001182263.1	36 kDa	100%	27.90%	8	16	30	75804.7	77397.5	80127	81245.5	80684.2	77935.9	78478	77397.5	0.989483	0.999748232
pyruvate dehydrogenase E1 component subunit beta, mitochondrial [Sus scrofa]	NP_001231327.1	39 kDa	100%	20.30%	6	14	29	59475.2	59475.2	64187.3	66913.1	63303.6	63743.9	71220.3	61572.6	0.419001	1.039150445
ras-related protein Rab-2A [Sus scrofa]	XP_001926739.2	24 kDa	100%	36.30%	7	17	32	71715.6	68319	67847.1	71715.6	70728.3	72214.4	72214.4	69754.6	0.315601	1.019007343
LOW QUALITY PROTEIN: ATPase family AAA domain-containing protein 3 [Sus scrofa]	XP_003127552.3	66 kDa	100%	28.00%	16	21	27	51776.1	55109	55492.3	53974.9	55109	57052.4	57449.2	59475.2	0.0406427	1.05885583
26S proteasome non-ATPase regulatory subunit 3 [Sus scrofa]	XP_003131544.1	61 kDa	100%	23.80%	13	23	28	91405.9	98647.9	91405.9	96617.7	81245.5	86475.2	84695.7	84110.6	0.00284272	0.89010181
glucokinase isoform X1 [Sus scrofa]	XP_003134931.2 (+1)	62 kDa	100%	25.00%	12	20	30	71715.6	74244.7	73222.5	73731.8	63743.9	63303.6	62866.3	62432.1	3.15E-06	0.861499658
vitamin D-binding protein [Sus scrofa]	XP_003357019.1	53 kDa	100%	18.40%	11	19	30	103552	109457	101421	115698	102837	96617.7	103552	93326.6	0.0820519	0.92143176
protein transport protein Sec24C isoform X2 [Sus scrofa]	XP_003483550.1 (+1)	118 kDa	100%	13.20%	13	23	34	82952.6	85284.7	84110.6	87682.4	87682.4	86475.2	80127	81810.6	0.652397	0.988426917
aminopeptidase N isoform X2 [Sus scrofa]	XP_005653580.1 (+1)	109 kDa	100%	11.90%	11	21	33	67847.1	74244.7	65991.9	72716.7	59064.4	68319	61572.6	71715.6	0.203077	0.928316341
dolichyl-diphosphooligosaccharide--protein glycosyltransferase subunit STT3A isoform X1 [Sus scrofa]	XP_013834996.1	85 kDa	100%	12.80%	12	19	26	76862.9	77397.5	77935.9	77397.5	65536	72716.7	72214.4	74244.7	0.0185249	0.919630225
septin-7 isoform X3 [Sus scrofa]	XP_013846294.1	51 kDa	100%	14.60%	8	14	26	121450	126607	131072	125733	121450	130167	126607	141457	0.458523	1.029354673
dynamin-like 120 kDa protein, mitochondrial isoform X2 [Sus scrofa]	XP_020925723.1 (+1)	116 kDa	100%	16.40%	16	26	32	56266.9	55492.3	58251.2	56266.9	56658.3	56658.3	58251.2	58251.2	0.281128	1.015653367
LOW QUALITY PROTEIN: trifunctional purine biosynthetic protein adenosine-3 [Sus scrofa]	XP_020926604.1	109 kDa	100%	11.10%	12	17	26	118950	111757	114898	126607	96617.7	116502	106464	104998	0.0615157	0.899130052
selenocysteine lyase isoform X1 [Sus scrofa]	XP_020930625.1	48 kDa	100%	23.20%	9	17	30	105728	106464	110218	101421	99334	97289.7	102837	113317	0.514848	0.973914192
clathrin interactor 1 isoform X1 [Sus scrofa]	XP_020932552.1 (+1)	70 kDa	100%	25.80%	15	21	31	90147.5	93975.7	89524.9	92041.7	85877.9	90147.5	90147.5	87682.4	0.0867361	0.967638128
glucose-6-phosphate 1-dehydrogenase isoform X1 [Sus scrofa]	XP_020936403.1	63 kDa	100%	26.30%	14	26	29	50710.6	51418.5	47314.7	56658.3	49667	50012.4	54728.3	58251.2	0.581848	1.031813374
hydroxyacylglutathione hydrolase, mitochondrial isoform X1 [Sus scrofa]	XP_020942483.1 (+3)	65 kDa	100%	11.10%	6	16	27	121450	123145	131072	126607	136638	123145	120611	130167	0.638976	1.016492924
splicing factor 3B subunit 3 [Sus scrofa]	XP_020949462.1 (+2)	136 kDa	100%	14.10%	16	27	32	57449.2	59475.2	59888.9	58656.4	59475.2	59064.4	59888.9	60305.4	0.222882	1.013863361
transcription intermediary factor 1-beta isoform X1 [Sus scrofa]	XP_020953003.1 (+2)	91 kDa	100%	19.90%	14	23	31	61572.6	62432.1	65083.3	68794.2	62866.3	61572.6	64187.3	62432.1	0.357604	0.973539836
40S ribosomal protein SA [Sus scrofa]	NP_001032223.1	33 kDa	100%	27.10%	7	13	28	90774.5	87682.4	88906.5	93975.7	87682.4	89524.9	93975.7	88906.5	0.877296	0.996541754
myosin regulatory light chain 2 protein isoform 1 [Sus scrofa]	NP_001038037.3 (+4)	21 kDa	100%	27.00%	5	14	29	175365	167059	181549	186653	163621	182812	177813	164759	0.428583	0.969570577
60S ribosomal protein L10a [Sus scrofa]	NP_001090946.2 (+1)	25 kDa	100%	27.60%	7	15	27	143431	162491	134757	149522	126607	141457	115698	114105	0.0361684	0.843558116
cytochrome c [Sus scrofa]	NP_001123442.1	12 kDa	100%	48.60%	7	16	30	100025	109457	114105	114105	127488	137588	137588	129267	0.00148654	1.215311223
actin-related protein 2 [Sus scrofa]	NP_001127826.1 (+1)	45 kDa	100%	16.50%	5	15	28	84110.6	82952.6	88292.3	90774.5	84695.7	84695.7	85284.7	92681.9	0.912204	1.0035478
coatomer subunit beta [Sus scrofa]	NP_001165837.1	107 kDa	100%	14.10%	12	22	32	64633.7	64187.3	59475.2	65083.3	67847.1	69272.7	68794.2	72214.4	0.00847291	1.097674793
sialic acid synthase [Sus scrofa]	NP_001172068.1	40 kDa	100%	30.90%	9	15	28	57449.2	56658.3	55878.3	57449.2	70239.8	68319	66450.9	68794.2	1.09E-05	1.203876972
ras-related protein Rab-11B [Sus scrofa]	NP_001231804.1	24 kDa	100%	34.90%	8	15	29	87076.7	85877.9	84695.7	88906.5	85877.9	87682.4	84695.7	84695.7	0.460195	0.989597088
enoyl-CoA delta isomerase 1, mitochondrial [Sus scrofa]	NP_001272902.1	33 kDa	100%	28.50%	7	15	30	175365	171756	181549	181549	164759	156956	154795	167059	0.00481757	0.906153023
aromatic-L-amino-acid decarboxylase [Sus scrofa]	NP_999019.2 (+4)	54 kDa	100%	21.00%	11	17	29	106464	107204	104998	102837	106464	118950	100721	99334	0.835478	1.009404418
acylamino-acid-releasing enzyme [Sus scrofa]	NP_999088.1	81 kDa	100%	16.90%	11	21	29	70728.3	64633.7	70239.8	63743.9	62866.3	60305.4	65083.3	58251.2	0.0518189	0.915204852
dihydrolipoyllysine-residue succinyltransferase component of 2-oxoglutarate dehydrogenase complex, mitochondrial precursor [Sus scrofa]	NP_999562.1	49 kDa	100%	20.20%	9	16	28	91405.9	85284.7	98647.9	94629.4	88906.5	87682.4	97289.7	95287.6	0.958304	0.997832245
aldose 1-epimerase [Sus scrofa]	NP_999571.1	38 kDa	100%	24.30%	8	16	26	162491	160254	165905	156956	149522	144429	132902	137588	0.00265668	0.874276651
signal recognition particle 54 kDa protein [Sus scrofa]	XP_001927834.3 (+1)	56 kDa	100%	31.50%	15	23	27	75804.7	77397.5	74761.1	82379.6	70728.3	71715.6	73222.5	74244.7	0.0334159	0.934164414
kynurenine--oxoglutarate transaminase 3 isoform X2 [Sus scrofa]	XP_001929419.2 (+16)	51 kDa	100%	14.80%	6	15	25	82379.6	79573.5	87682.4	85284.7	83529.6	79573.5	80127	79023.8	0.169903	0.962180864
lysine--tRNA ligase isoform X2 [Sus scrofa]	XP_003126904.2 (+1)	68 kDa	100%	17.90%	12	21	27	88906.5	90147.5	82379.6	80127	78478	76331.9	84695.7	67847.1	0.0911868	0.899849046
tyrosine aminotransferase [Sus scrofa]	XP_003126932.3	51 kDa	100%	24.00%	12	20	27	75281.1	84110.6	75804.7	75804.7	164759	214408	176585	145433	0.000562271	2.254602233
LOW QUALITY PROTEIN: serine--pyruvate aminotransferase [Sus scrofa]	XP_003133882.3	45 kDa	100%	20.00%	7	15	26	80127	93326.6	92041.7	82379.6	110218	107204	83529.6	101421	0.0936533	1.15665751
olfactomedin-like protein 3 isoform X1 [Sus scrofa]	XP_005655478.1	46 kDa	100%	25.80%	9	18	29	58251.2	55878.3	55878.3	62000.8	61572.6	64633.7	60305.4	66450.9	0.0406683	1.090313816
phytanoyl-CoA dioxygenase, peroxisomal isoform X1 [Sus scrofa]	XP_020919632.1	38 kDa	100%	25.40%	9	18	27	136638	118950	119778	115698	114898	95950.3	116502	145433	0.69846	0.96277471
pre-mRNA-processing-splicing factor 8 [Sus scrofa]	XP_020923227.1 (+1)	274 kDa	100%	7.32%	17	22	27	74244.7	73731.8	66450.9	71220.3	63743.9	67378.5	67378.5	68794.2	0.0697897	0.935751604
methylcrotonoyl-CoA carboxylase subunit alpha, mitochondrial isoform X1 [Sus scrofa]	XP_020925546.1 (+1)	80 kDa	100%	22.70%	14	26	27	66913.1	61572.6	66450.9	70239.8	77935.9	72214.4	68794.2	73731.8	0.0385222	1.103704553
LOW QUALITY PROTEIN: SEC23-interacting protein [Sus scrofa]	XP_020929123.1	112 kDa	100%	12.80%	12	20	24	57848.8	61147.2	57848.8	57848.8	59475.2	64187.3	64633.7	62866.3	0.0280165	1.070171492
40S ribosomal protein S15a isoform X1 [Sus scrofa]	XP_020942212.1 (+1)	17 kDa	100%	32.40%	5	11	30	79573.5	89524.9	76862.9	72716.7	67378.5	78478	73731.8	68319	0.131608	0.903442346
LOW QUALITY PROTEIN: AFG3-like protein 2 [Sus scrofa]	XP_020951683.1	89 kDa	100%	15.30%	14	19	25	118129	123145	125733	119778	124002	124002	127488	126607	0.0938592	1.031463647
heterogeneous nuclear ribonucleoprotein A/B [Sus scrofa]	NP_001106165.1	32 kDa	100%	33.40%	10	18	26	95287.6	103552	102127	109457	116502	106464	102127	104273	0.314017	1.046147399
guanine nucleotide-binding protein G(i) subunit alpha-2 [Sus scrofa]	NP_001116588.1 (+2)	40 kDa	100%	28.70%	9	16	24	58251.2	51776.1	55492.3	53602	52136.3	52864.1	53602	50360.3	0.151979	0.953638528
L-gulonolactone oxidase [Sus scrofa]	NP_001123420.1 (+1)	50 kDa	100%	18.00%	8	17	32	214408	189259	177813	242899	129267	110985	126607	122294	0.00140024	0.593357432
S-methylmethionine--homocysteine S-methyltransferase BHMT2 [Sus scrofa]	NP_001191700.1	40 kDa	100%	33.90%	8	15	94	164759	156956	152664	122294	137588	100721	102837	124002	0.0427186	0.779570685
collagen alpha-2(I) chain precursor [Sus scrofa]	NP_001230584.1	129 kDa	100%	7.91%	9	18	26	164759	181549	185364	221969	155872	180295	158048	161368	0.114394	0.869890133
mitochondrial ornithine transporter 1 [Sus scrofa]	NP_001230839.1 (+2)	33 kDa	100%	21.60%	8	20	29	97289.7	84695.7	105728	102127	87076.7	90774.5	92681.9	90774.5	0.183055	0.926809022
nucleobindin-1 precursor [Sus scrofa]	NP_001231417.1 (+1)	53 kDa	100%	28.90%	10	17	26	81810.6	84110.6	81245.5	82952.6	65991.9	62432.1	68794.2	65536	2.45E-05	0.79593674
basic leucine zipper and W2 domain-containing protein 1 [Sus scrofa]	NP_001231422.1 (+1)	48 kDa	100%	19.60%	10	18	25	123145	122294	115698	118129	110218	118129	117313	107204	0.0849409	0.944915537
dihydrolipoyllysine-residue acetyltransferase component of pyruvate dehydrogenase complex, mitochondrial precursor [Sus scrofa]	NP_999159.1	69 kDa	100%	21.20%	11	21	30	111757	100721	117313	124002	114105	107950	116502	116502	0.95447	1.002794232
transmembrane emp24 domain-containing protein 10 [Sus scrofa]	XP_001926746.1	25 kDa	100%	32.00%	5	14	27	53974.9	57052.4	51418.5	59064.4	68794.2	70728.3	69754.6	69754.6	0.000164347	1.259679473
delta-1-pyrroline-5-carboxylate synthase isoform X1 [Sus scrofa]	XP_001927564.2 (+1)	87 kDa	100%	17.10%	14	19	25	61147.2	71715.6	65536	72214.4	78478	102127	101421	80127	0.0172096	1.338267313
mitochondrial glutamate carrier 1 [Sus scrofa]	XP_003122446.2 (+4)	34 kDa	100%	33.50%	10	18	24	102837	114105	107204	110218	97966.4	103552	99334	109457	0.137821	0.944617878
NADH dehydrogenase [ubiquinone] flavoprotein 1, mitochondrial [Sus scrofa]	XP_003122486.1	51 kDa	100%	27.80%	12	22	28	75281.1	72214.4	63303.6	72716.7	77397.5	74244.7	68794.2	75804.7	0.360326	1.044883534
cytochrome b-c1 complex subunit Rieske, mitochondrial [Sus scrofa]	XP_003127050.1	29 kDa	100%	24.50%	8	15	29	131072	129267	138545	143431	143431	137588	133826	137588	0.535481	1.018660707
xylulose kinase isoform X3 [Sus scrofa]	XP_003358415.2 (+7)	59 kDa	100%	19.80%	10	22	32	84695.7	70728.3	67378.5	67847.1	82379.6	65083.3	71715.6	72214.4	0.973759	1.002557031
collagen alpha-5(VI) chain isoform X1 [Sus scrofa]	XP_005669320.2 (+6)	288 kDa	100%	6.78%	17	20	24	68319	61147.2	58251.2	101421	94629.4	130167	68319	83529.6	0.232883	1.302645377
3-hydroxyisobutyryl-CoA hydrolase, mitochondrial isoform X1 [Sus scrofa]	XP_020931922.1 (+1)	43 kDa	100%	21.50%	8	17	27	88906.5	90147.5	95950.3	98647.9	95287.6	88292.3	86475.2	92681.9	0.408958	0.970788862
sorting nexin-5 isoform X1 [Sus scrofa]	XP_020933988.1 (+1)	47 kDa	100%	28.70%	11	19	27	89524.9	88292.3	87682.4	81810.6	90147.5	90147.5	90147.5	82952.6	0.56301	1.017519795
bifunctional UDP-N-acetylglucosamine 2-epimerase/N-acetylmannosamine kinase isoform X1 [Sus scrofa]	XP_020939643.1 (+2)	84 kDa	100%	22.20%	15	22	25	74244.7	74761.1	66450.9	68794.2	81245.5	87076.7	82952.6	71220.3	0.0513092	1.134544564
eukaryotic translation initiation factor 5B isoform X1 [Sus scrofa]	XP_020942851.1 (+1)	138 kDa	100%	12.80%	15	24	28	58656.4	62432.1	59475.2	64633.7	57052.4	61147.2	59475.2	60724.9	0.344176	0.972277008
vesicle-associated membrane protein-associated protein A isoform X1 [Sus scrofa]	XP_020951712.1 (+1)	32 kDa	100%	34.00%	9	17	29	133826	141457	135694	137588	135694	141457	136638	151609	0.332552	1.030691041
carnitine O-palmitoyltransferase 1, liver isoform [Sus scrofa]	NP_001123277.1	88 kDa	100%	16.80%	14	22	25	90147.5	86475.2	89524.9	84695.7	69272.7	74761.1	82952.6	92681.9	0.18886	0.911143212
erlin-2 precursor [Sus scrofa]	NP_001137178.1 (+5)	38 kDa	100%	27.70%	10	19	28	93975.7	89524.9	100721	102837	90147.5	85877.9	91405.9	89524.9	0.0619602	0.922227757
annexin A1 [Sus scrofa]	NP_001157470.1	39 kDa	100%	15.60%	6	11	26	175365	136638	170569	184083	179050	180295	211456	233005	0.0856272	1.205725292
cell cycle and apoptosis regulator protein 2 [Sus scrofa]	NP_001193269.1	102 kDa	100%	14.00%	13	18	22	70728.3	71220.3	70239.8	69754.6	69754.6	72716.7	70239.8	74761.1	0.294715	1.01961107
proteasome subunit beta type-1 [Sus scrofa]	NP_001231282.1	26 kDa	100%	27.80%	5	12	25	80684.2	81245.5	76331.9	82379.6	75281.1	72716.7	74761.1	72716.7	0.00546803	0.921514765
serine/arginine repetitive matrix protein 2 [Sus scrofa]	NP_001231474.1 (+2)	297 kDa	100%	8.60%	18	23	26	63303.6	63743.9	59888.9	64187.3	61572.6	63743.9	64187.3	69272.7	0.353289	1.030474237
peptidyl-prolyl cis-trans isomerase FKBP5 [Sus scrofa]	NP_001302540.1 (+8)	51 kDa	100%	27.80%	13	16	27	67847.1	65991.9	70728.3	71220.3	93975.7	95287.6	84110.6	87076.7	0.000378075	1.306986971
cytochrome P450 2C23-like [Sus scrofa]	NP_001302663.1 (+1)	57 kDa	100%	19.40%	10	19	54	75804.7	85877.9	68319	73731.8	88292.3	120611	107950	128375	0.00976253	1.465850337
estrogen sulfotransferase [Sus scrofa]	NP_999157.1 (+2)	35 kDa	100%	30.50%	9	16	26	82952.6	65991.9	82379.6	69754.6	93975.7	82379.6	100025	91405.9	0.0260961	1.22156193
acyl-CoA-binding protein [Sus scrofa]	NP_999284.1	10 kDa	100%	67.80%	5	10	22	65083.3	70239.8	71220.3	66450.9	69272.7	63303.6	68794.2	66450.9	0.543391	0.981051626
4-aminobutyrate aminotransferase, mitochondrial [Sus scrofa]	NP_999428.1	57 kDa	100%	26.80%	13	18	24	108701	102127	104273	112534	110218	108701	97966.4	110218	0.972997	0.998765294
translationally-controlled tumor protein [Sus scrofa]	NP_999538.1	20 kDa	100%	34.30%	5	15	30	100025	96617.7	98647.9	97289.7	110218	109457	120611	102127	0.0182796	1.126933489
mevalonate kinase isoform X1 [Sus scrofa]	XP_001929219.1 (+2)	42 kDa	100%	22.60%	8	16	27	114898	102837	122294	118950	113317	80127	95950.3	99334	0.071363	0.846938864
coronin-1C [Sus scrofa]	XP_001929380.1 (+1)	53 kDa	100%	14.30%	8	16	20	114105	125733	114105	113317	103552	112534	106464	108701	0.0434669	0.922937979
tetratricopeptide repeat protein 38 isoform X3 [Sus scrofa]	XP_003125999.3	52 kDa	100%	27.70%	13	24	28	82952.6	70239.8	51063.3	62000.8	79023.8	70728.3	71220.3	69272.7	0.429236	1.090096614
alanine aminotransferase 2 [Sus scrofa]	XP_003127043.1 (+1)	58 kDa	100%	19.90%	10	17	22	63743.9	65991.9	52864.1	61572.6	120611	132902	102837	114898	0.000170659	1.92998062
glycine N-phenylacetyltransferase [Sus scrofa]	XP_003480745.2 (+1)	21 kDa	100%	35.80%	4	12	38	67378.5	87076.7	110218	88292.3	73222.5	92041.7	87076.7	82952.6	0.662267	0.949932798
cingulin [Sus scrofa]	XP_005663504.1 (+2)	136 kDa	100%	16.00%	16	24	25	64633.7	65991.9	65083.3	68319	64187.3	60724.9	62432.1	64187.3	0.0367027	0.952670171
methylcrotonoyl-CoA carboxylase beta chain, mitochondrial [Sus scrofa]	XP_005672588.2	61 kDa	100%	24.30%	11	19	30	61147.2	57052.4	60305.4	64187.3	70239.8	66913.1	69272.7	63303.6	0.0192098	1.111403571
LOW QUALITY PROTEIN: lysosomal alpha-glucosidase [Sus scrofa]	XP_020922164.1	105 kDa	100%	9.95%	9	17	25	74761.1	74761.1	71220.3	75281.1	64187.3	61147.2	68319	71220.3	0.0179347	0.894773255
eukaryotic translation initiation factor 2A isoform X1 [Sus scrofa]	XP_020925259.1	65 kDa	100%	31.80%	15	24	28	73222.5	71715.6	67378.5	73731.8	74244.7	80684.2	73731.8	77397.5	0.0598729	1.069953197
collagen alpha-1(XVIII) chain isoform X1 [Sus scrofa]	XP_020927188.1 (+5)	179 kDa	100%	11.40%	16	24	28	77935.9	73222.5	65083.3	79573.5	61572.6	62866.3	62866.3	63743.9	0.014273	0.848669034
retinol dehydrogenase 12-like isoform X1 [Sus scrofa]	XP_020943020.1	36 kDa	100%	28.50%	9	18	30	109457	95287.6	99334	94629.4	85877.9	88906.5	87682.4	98647.9	0.0795985	0.90571336
LOW QUALITY PROTEIN: 5-oxoprolinase [Sus scrofa]	XP_020946072.1	138 kDa	100%	20.20%	20	24	24	81245.5	76331.9	74244.7	71220.3	70728.3	74761.1	75804.7	76862.9	0.642282	0.983879484
cysteine sulfinic acid decarboxylase isoform X1 [Sus scrofa]	XP_020947359.1 (+4)	66 kDa	100%	16.50%	12	20	26	80127	75804.7	73222.5	80684.2	74244.7	75281.1	76862.9	70728.3	0.199802	0.958942468
tubulin--tyrosine ligase-like protein 12 [Sus scrofa]	XP_020948755.1	116 kDa	100%	15.70%	15	21	26	57052.4	62432.1	57052.4	63743.9	49667	48983.2	55109	54350.3	0.0144372	0.866109985
heme oxygenase 1 [Sus scrofa]	NP_001004027.1	33 kDa	100%	44.80%	10	18	27	65991.9	68794.2	68319	75804.7	65991.9	57449.2	64633.7	63303.6	0.0510711	0.90128988
LIM domain and actin-binding protein 1 [Sus scrofa]	NP_001108148.1	84 kDa	100%	17.90%	12	18	23	89524.9	90774.5	90774.5	91405.9	79573.5	82379.6	84695.7	91405.9	0.0540583	0.932617449
ankycorbin [Sus scrofa]	NP_001121934.1	109 kDa	100%	17.40%	17	23	26	77935.9	81245.5	75281.1	80684.2	73731.8	77935.9	79023.8	79573.5	0.545898	0.984510076
asparagine synthetase [Sus scrofa]	NP_001161112.1	64 kDa	100%	23.40%	12	19	23	71220.3	86475.2	63743.9	61572.6	57449.2	66450.9	62432.1	48983.2	0.12887	0.83146863
tricarboxylate transport protein, mitochondrial [Sus scrofa]	NP_001177118.1	34 kDa	100%	31.50%	10	18	25	90774.5	96617.7	98647.9	97289.7	88906.5	87076.7	86475.2	90147.5	0.00731093	0.919850698
catechol O-methyltransferase [Sus scrofa]	NP_001182259.1 (+2)	30 kDa	100%	18.90%	5	11	25	195933	180295	194579	168221	146445	148489	147464	164759	0.00571686	0.821560212
lumican precursor [Sus scrofa]	NP_001230268.1	39 kDa	100%	23.50%	8	17	29	85877.9	84110.6	104273	109457	94629.4	114898	105728	88292.3	0.589979	1.051679673
serine beta-lactamase-like protein LACTB, mitochondrial [Sus scrofa]	NP_001230291.1	62 kDa	100%	17.10%	11	19	25	104998	100025	108701	103552	110985	107950	111757	117313	0.0274585	1.07363951
elongation factor 1-beta [Sus scrofa]	NP_001230453.1	25 kDa	100%	25.80%	5	13	30	97289.7	105728	109457	110985	108701	112534	108701	118950	0.154545	1.060038729
UDP-glucuronosyltransferase 2B31 precursor [Sus scrofa]	NP_001231053.1	61 kDa	100%	24.00%	5	14	89	181549	214408	189259	194579	152664	153726	169391	175365	0.0118669	0.835018389
phosphotriesterase-related protein [Sus scrofa]	NP_001231177.1 (+1)	39 kDa	100%	24.90%	8	17	26	131072	132902	127488	130167	128375	125733	113317	121450	0.0568212	0.937204291
clusterin precursor [Sus scrofa]	NP_999136.1 (+8)	52 kDa	100%	20.60%	8	16	26	73222.5	70728.3	68794.2	73731.8	50360.3	50710.6	53231.8	66913.1	0.00718174	0.772193769
vitronectin precursor [Sus scrofa]	NP_999269.1	53 kDa	100%	20.30%	9	14	25	117313	88292.3	112534	95287.6	68319	65536	72214.4	77397.5	0.00450426	0.685649738
lactotransferrin precursor [Sus scrofa]	NP_999527.2 (+1)	77 kDa	100%	18.40%	11	21	34	77935.9	60724.9	81245.5	76331.9	72716.7	92681.9	113317	138545	0.0872853	1.408529628
isocitrate dehydrogenase [NAD] subunit alpha, mitochondrial [Sus scrofa]	XP_001927373.4	40 kDa	100%	24.90%	9	18	23	113317	119778	122294	120611	117313	112534	121450	125733	0.942813	1.002159664
peroxiredoxin-4 isoform X1 [Sus scrofa]	XP_001927404.1 (+1)	31 kDa	100%	35.70%	6	14	45	124002	129267	128375	131984	132902	130167	131984	127488	0.317014	1.017351079
serpin A3-6 [Sus scrofa]	XP_001928879.1	47 kDa	100%	25.80%	12	19	32	26801	21920.6	28133.5	29737.6	29125.6	25531.7	30152.7	38967.9	0.242368	1.161222897
splicing factor 3B subunit 2 isoform X2 [Sus scrofa]	XP_003122553.1 (+1)	100 kDa	100%	12.40%	11	16	21	79573.5	80127	81810.6	77935.9	76862.9	78478	80127	84110.6	0.985605	1.000411962
lysosomal alpha-mannosidase isoform X2 [Sus scrofa]	XP_003123362.2 (+1)	114 kDa	100%	17.30%	14	21	28	124864	122294	110985	110218	99334	99334	102127	114105	0.0415087	0.885857033
cytochrome c1, heme protein, mitochondrial [Sus scrofa]	XP_003125491.1	35 kDa	100%	17.50%	4	8	23	92041.7	85284.7	93326.6	110218	107950	95950.3	93975.7	100025	0.513875	1.044713325
ATP-dependent RNA helicase DDX19A [Sus scrofa]	XP_003126917.1 (+1)	54 kDa	100%	19.00%	9	18	26	110218	110218	110218	111757	107950	107950	110218	110985	0.178352	0.987993092
far upstream element-binding protein 1 isoform X9 [Sus scrofa]	XP_003127965.2 (+15)	70 kDa	100%	23.80%	11	19	40	97966.4	100721	98647.9	100025	98647.9	95287.6	99334	100721	0.545045	0.991519026
prolargin [Sus scrofa]	XP_003130154.1 (+1)	44 kDa	100%	25.70%	10	16	24	94629.4	95950.3	108701	110218	103552	133826	124002	102837	0.167815	1.133616606
60S ribosomal protein L23a [Sus scrofa]	XP_003131820.1	18 kDa	100%	37.80%	6	14	24	89524.9	123145	92041.7	96617.7	89524.9	81245.5	80684.2	79573.5	0.0723825	0.824831559
ES1 protein homolog, mitochondrial [Sus scrofa]	XP_003359054.1	29 kDa	100%	27.40%	6	15	28	133826	137588	151609	138545	138545	140480	144429	149522	0.555694	1.020314548
SPRY domain-containing protein 4 [Sus scrofa]	XP_003481678.1	23 kDa	100%	42.00%	9	17	28	82952.6	86475.2	88292.3	87682.4	100025	93975.7	94629.4	107204	0.00862408	1.146006923
LOW QUALITY PROTEIN: heterogeneous nuclear ribonucleoprotein U-like protein 2 [Sus scrofa]	XP_005660840.2	85 kDa	100%	13.80%	11	20	24	85284.7	82379.6	85877.9	84695.7	84695.7	81810.6	85284.7	85877.9	0.908203	0.998317161
14-3-3 protein gamma [Sus scrofa]	XP_005662019.1	28 kDa	100%	30.00%	4	12	74	124864	131072	132902	128375	109457	128375	120611	148489	0.770204	0.980124204
sulfotransferase 1C4 [Sus scrofa]	XP_005662396.1 (+1)	36 kDa	100%	23.50%	7	12	20	59064.4	55878.3	56266.9	59888.9	51063.3	50360.3	55492.3	47643.8	0.0132481	0.885162338
spectrin alpha chain, erythrocytic 1 [Sus scrofa]	XP_005663276.2	280 kDa	100%	8.89%	21	26	27	76862.9	66913.1	71715.6	74244.7	107950	97966.4	128375	107950	0.00130066	1.526352919
periostin isoform X2 [Sus scrofa]	XP_005668408.1	90 kDa	100%	16.80%	13	22	27	104998	98647.9	113317	108701	110218	113317	108701	119778	0.14662	1.061898587
APOBEC1 complementation factor isoform X1 [Sus scrofa]	XP_005671308.2 (+1)	65 kDa	100%	25.20%	14	19	24	75804.7	76331.9	77397.5	77397.5	71715.6	68794.2	67847.1	70239.8	0.000275759	0.907683666
tetratricopeptide repeat protein 36 [Sus scrofa]	XP_020918581.1 (+1)	20 kDa	100%	38.30%	8	12	20	93326.6	87076.7	85877.9	82379.6	89524.9	82952.6	85877.9	84110.6	0.586575	0.982232588
ATP-dependent 6-phosphofructokinase, liver type [Sus scrofa]	XP_020927169.1	85 kDa	100%	17.30%	12	16	22	68319	70239.8	71715.6	65536	67847.1	71220.3	69272.7	65991.9	0.838205	0.994639796
cysteine--tRNA ligase, cytoplasmic isoform X1 [Sus scrofa]	XP_020938290.1	94 kDa	100%	21.70%	16	24	27	79573.5	76862.9	73222.5	75804.7	72214.4	72214.4	72716.7	72716.7	0.0256296	0.948926157
nodal modulator 1 [Sus scrofa]	XP_020942217.1	134 kDa	100%	14.60%	15	23	28	67378.5	65083.3	69754.6	66913.1	57052.4	57052.4	60305.4	59475.2	0.000453026	0.869044505
LOW QUALITY PROTEIN: serpin A3-8 [Sus scrofa]	XP_020955329.1	47 kDa	100%	23.80%	9	17	37	57848.8	65991.9	74761.1	73222.5	82379.6	77397.5	97289.7	172950	0.130089	1.581962473
heterogeneous nuclear ribonucleoprotein D0 isoform X1 [Sus scrofa]	XP_020957539.1 (+5)	38 kDa	100%	24.50%	8	21	33	69272.7	67847.1	71715.6	72716.7	72214.4	67847.1	74244.7	69754.6	0.737808	1.00891061
60S ribosomal protein L23 [Sus scrofa]	NP_001123427.1	15 kDa	100%	36.40%	6	10	28	107950	125733	106464	109457	104273	109457	102837	103552	0.170267	0.934422292
gephyrin [Sus scrofa]	NP_001230231.1 (+21)	84 kDa	100%	18.30%	12	19	26	51418.5	48644.9	52864.1	52864.1	51063.3	48983.2	48644.9	50360.3	0.192072	0.96724842
carboxylesterase 3 precursor [Sus scrofa]	NP_001230554.1	62 kDa	100%	6.14%	4	14	27	90774.5	120611	90147.5	122294	112534	128375	99334	112534	0.525686	1.068301292
RNA-binding protein FUS [Sus scrofa]	NP_001274349.1 (+1)	53 kDa	100%	10.40%	5	16	26	71220.3	70728.3	67378.5	76331.9	69754.6	64633.7	71220.3	66913.1	0.213537	0.954009533
calpain-1 catalytic subunit [Sus scrofa]	NP_001335713.1 (+1)	82 kDa	100%	25.20%	16	25	28	56266.9	55109	52864.1	58251.2	53974.9	55109	55109	51776.1	0.279705	0.970684683
junction plakoglobin [Sus scrofa]	NP_999488.1	82 kDa	100%	23.20%	14	20	26	69272.7	68319	70239.8	67847.1	68794.2	69272.7	67378.5	76862.9	0.479442	1.024049762
neurolysin, mitochondrial [Sus scrofa]	NP_999524.1 (+6)	81 kDa	100%	18.20%	13	17	21	130167	122294	124002	124864	134757	124864	137588	138545	0.0520614	1.068673603
ADP/ATP translocase 3 [Sus scrofa]	NP_999583.1	33 kDa	100%	41.30%	5	11	76	105728	103552	118950	124002	114105	114105	115698	118129	0.646446	1.021679138
hydroxyacid oxidase 2 isoform X1 [Sus scrofa]	XP_003125868.1 (+2)	39 kDa	100%	29.20%	10	18	27	106464	112534	103552	97289.7	93975.7	100025	97966.4	99334	0.0837528	0.932024581
LOW QUALITY PROTEIN: canalicular multispecific organic anion transporter 2 [Sus scrofa]	XP_003131623.4	170 kDa	100%	10.10%	14	17	22	94629.4	102127	88906.5	100025	93975.7	98647.9	93326.6	92681.9	0.607614	0.981706438
B-cell receptor-associated protein 31 isoform X2 [Sus scrofa]	XP_003135528.2 (+2)	28 kDa	100%	24.00%	6	13	27	107950	114898	109457	114105	102837	112534	101421	118950	0.574296	0.976111539
lamin-B2 [Sus scrofa]	XP_003354039.2	70 kDa	100%	24.40%	13	22	36	62000.8	58251.2	60724.9	61572.6	58656.4	60724.9	59064.4	62000.8	0.660907	0.991328784
lipoamide acyltransferase component of branched-chain alpha-keto acid dehydrogenase complex, mitochondrial isoform X2 [Sus scrofa]	XP_003481553.2	53 kDa	100%	24.70%	11	18	22	114105	110218	113317	114105	109457	110218	121450	107950	0.843181	0.994085146
E3 ubiquitin/ISG15 ligase TRIM25 [Sus scrofa]	XP_005657028.3	71 kDa	100%	19.10%	10	17	24	99334	111757	95950.3	98647.9	86475.2	94629.4	91405.9	88292.3	0.0295787	0.889360297
eukaryotic translation initiation factor 2 subunit 3 isoform X2 [Sus scrofa]	XP_005658004.1	51 kDa	100%	29.20%	12	23	26	56658.3	54350.3	58251.2	56266.9	48644.9	59064.4	53602	61147.2	0.802079	0.986394522
ras-related protein Rab-7a isoform X1 [Sus scrofa]	XP_020925090.1 (+4)	24 kDa	100%	52.70%	10	17	26	53602	51418.5	48983.2	51418.5	49323.9	52864.1	54728.3	47643.8	0.912092	0.995801821
40S ribosomal protein S9 [Sus scrofa]	XP_020950537.1 (+1)	23 kDa	100%	30.40%	9	13	18	131984	167059	115698	124002	108701	113317	109457	94629.4	0.0574805	0.790921105
cytochrome P450 1A2 [Sus scrofa]	NP_001153086.1 (+1)	58 kDa	100%	20.20%	10	18	26	136638	94629.4	132902	125733	95287.6	91405.9	76331.9	94629.4	0.02012	0.730056746
dihydrofolate reductase [Sus scrofa]	NP_001230993.1 (+2)	22 kDa	100%	29.40%	6	13	15	73222.5	80684.2	74761.1	86475.2	78478	71715.6	76331.9	71220.3	0.261154	0.94479589
sorting nexin-6 [Sus scrofa]	NP_001231145.1	47 kDa	100%	19.20%	9	14	19	139509	148489	145433	143431	139509	139509	135694	143431	0.105489	0.967548677
dnaJ homolog subfamily B member 1 [Sus scrofa]	NP_001231359.1	38 kDa	100%	31.90%	11	18	22	75804.7	84110.6	76862.9	82379.6	82379.6	84110.6	84110.6	85284.7	0.0964624	1.052411658
proteasome subunit alpha type-4 [Sus scrofa]	NP_001231397.1 (+1)	29 kDa	100%	20.70%	7	13	22	128375	133826	143431	128375	124864	126607	125733	127488	0.0876286	0.945101946
26S proteasome regulatory subunit 8 [Sus scrofa]	NP_999148.1 (+2)	46 kDa	100%	35.20%	11	20	37	74244.7	77397.5	76331.9	78478	74761.1	76862.9	79023.8	76331.9	0.920122	1.00172164
hydroxymethylglutaryl-CoA synthase, mitochondrial precursor [Sus scrofa]	NP_999545.1 (+1)	57 kDa	100%	14.20%	6	14	26	76331.9	45073.8	116502	41476.3	52136.3	56266.9	73222.5	75281.1	0.770032	0.919545973
ubiquitin carboxyl-terminal hydrolase 5 isoform X3 [Sus scrofa]	XP_001925819.3 (+2)	93 kDa	100%	19.50%	13	20	23	55109	57848.8	56266.9	58656.4	58251.2	55878.3	56658.3	55109	0.650302	0.991291954
heparin cofactor 2 [Sus scrofa]	XP_001929601.1	56 kDa	100%	18.00%	10	16	20	55109	53231.8	55109	58656.4	50360.3	53602	57848.8	48983.2	0.25993	0.949071164
nicalin isoform X5 [Sus scrofa]	XP_003123084.1 (+5)	63 kDa	100%	22.60%	12	17	22	74761.1	82379.6	74244.7	79023.8	65083.3	65991.9	70728.3	66450.9	0.0037033	0.864196035
6-phosphogluconolactonase isoform X1 [Sus scrofa]	XP_003123542.1 (+1)	28 kDa	100%	29.80%	6	16	27	90774.5	87076.7	90774.5	90147.5	95287.6	86475.2	90774.5	95950.3	0.346226	1.027076716
26S proteasome non-ATPase regulatory subunit 13 [Sus scrofa]	XP_003124275.1	43 kDa	100%	30.60%	11	19	27	88292.3	92041.7	94629.4	89524.9	82379.6	85877.9	87682.4	84695.7	0.0158481	0.934558137
serine/arginine-rich splicing factor 7 isoform X1 [Sus scrofa]	XP_003125258.1 (+5)	27 kDa	100%	31.50%	8	17	24	85284.7	84695.7	81810.6	88292.3	83529.6	89524.9	89524.9	85877.9	0.331722	1.024623386
ketohexokinase isoform X6 [Sus scrofa]	XP_003125348.1 (+4)	33 kDa	100%	25.80%	9	15	26	120611	118129	113317	110985	123145	125733	113317	104998	0.849508	1.008966828
LOW QUALITY PROTEIN: poly [ADP-ribose] polymerase 1 [Sus scrofa]	XP_003357689.2	113 kDa	100%	14.90%	14	19	21	89524.9	92041.7	84110.6	91405.9	74244.7	80127	76862.9	66913.1	0.00450716	0.834952751
NADH dehydrogenase [ubiquinone] flavoprotein 3, mitochondrial isoform X1 [Sus scrofa]	XP_003359029.4	48 kDa	100%	32.50%	11	17	23	97966.4	92681.9	99334	98647.9	103552	94629.4	90147.5	109457	0.636784	1.023557601
cold shock domain-containing protein E1 isoform X1 [Sus scrofa]	XP_003481532.1 (+5)	94 kDa	100%	15.90%	14	19	24	88906.5	89524.9	85284.7	88906.5	88906.5	93326.6	92041.7	87682.4	0.203455	1.02647251
protein transport protein Sec24D [Sus scrofa]	XP_003482499.3 (+2)	113 kDa	100%	10.20%	11	17	22	87076.7	87076.7	78478	87682.4	99334	108701	108701	93326.6	0.0072164	1.20494602
60S ribosomal protein L4 [Sus scrofa]	XP_005659919.2	48 kDa	100%	18.50%	8	16	19	59888.9	75804.7	53602	54350.3	51418.5	47314.7	47314.7	45073.8	0.0487401	0.784423303
LOW QUALITY PROTEIN: enoyl-CoA hydratase domain-containing protein 3, mitochondrial [Sus scrofa]	XP_005668259.3	32 kDa	100%	20.10%	6	12	21	84110.6	94629.4	92681.9	92041.7	91405.9	89524.9	100025	90147.5	0.59158	1.021018886
E3 ubiquitin-protein ligase HUWE1 isoform X4 [Sus scrofa]	XP_005673709.1 (+15)	486 kDa	100%	4.55%	16	18	18	71715.6	70728.3	66450.9	72214.4	67378.5	70728.3	70239.8	68794.2	0.536801	0.985883066
spectrin beta chain, erythrocytic [Sus scrofa]	XP_013833744.2 (+3)	270 kDa	100%	8.72%	16	17	25	69272.7	63303.6	63743.9	69272.7	86475.2	79573.5	95950.3	87682.4	0.00136694	1.31660798
collagen alpha-1(XII) chain isoform X1 [Sus scrofa]	XP_013848273.2 (+2)	339 kDa	100%	6.35%	17	19	20	32768	30573.6	34636.4	36865.9	32995.9	37902.4	36865.9	35119.9	0.28625	1.059624455
CDK5 regulatory subunit-associated protein 3 [Sus scrofa]	XP_020922750.1	57 kDa	100%	15.80%	9	14	21	97966.4	99334	100025	97966.4	100721	102837	104998	109457	0.0262207	1.057476498
stabilin-1 isoform X1 [Sus scrofa]	XP_020924549.1 (+6)	277 kDa	100%	7.94%	16	21	23	63303.6	57449.2	58656.4	60305.4	59064.4	62432.1	62866.3	64187.3	0.234709	1.036857132
lanosterol synthase [Sus scrofa]	XP_020938159.1	83 kDa	100%	15.10%	10	18	24	84695.7	88292.3	81245.5	81810.6	74244.7	74761.1	76862.9	80684.2	0.0147847	0.912240064
phylloquinone omega-hydroxylase CYP4F2-like isoform X1 [Sus scrofa]	XP_020939257.1	61 kDa	100%	15.10%	8	15	22	131072	126607	114898	111757	118129	118129	107204	116502	0.294769	0.949679561
eukaryotic peptide chain release factor GTP-binding subunit ERF3A isoform X1 [Sus scrofa]	XP_020942248.1 (+1)	69 kDa	100%	15.20%	11	18	20	91405.9	100025	97289.7	97966.4	93975.7	100025	95287.6	94629.4	0.773964	0.992837622
constitutive coactivator of PPAR-gamma-like protein 1 isoform X1 [Sus scrofa]	XP_020943836.1 (+1)	127 kDa	100%	16.70%	15	20	25	60724.9	60305.4	60724.9	63303.6	54728.3	57848.8	55492.3	57848.8	0.00401917	0.921894664
eukaryotic translation initiation factor 3 subunit E [Sus scrofa]	XP_020944686.1	52 kDa	100%	26.50%	11	15	23	63303.6	67847.1	66450.9	65536	59888.9	63303.6	61147.2	59064.4	0.009884	0.925006537
aspartyl/asparaginyl beta-hydroxylase isoform X1 [Sus scrofa]	XP_020944974.1 (+18)	92 kDa	100%	17.60%	12	19	23	64187.3	68319	62000.8	66913.1	62866.3	73731.8	68319	62432.1	0.63992	1.022679179
sorting nexin-3 isoform X1 [Sus scrofa]	XP_020946444.1	19 kDa	100%	32.10%	7	15	24	61147.2	61572.6	62866.3	54350.3	55492.3	56266.9	54728.3	50710.6	0.0468299	0.905231553
U1 small nuclear ribonucleoprotein 70 kDa [Sus scrofa]	XP_020950368.1	51 kDa	100%	14.20%	10	19	25	95287.6	96617.7	92681.9	97289.7	95287.6	97966.4	97966.4	107204	0.190244	1.0433323
nidogen-2 isoform X1 [Sus scrofa]	XP_020957573.1 (+2)	153 kDa	100%	12.00%	14	18	24	59475.2	51418.5	55878.3	62432.1	54728.3	57848.8	59064.4	55109	0.821225	0.989295126
high mobility group protein B1 [Sus scrofa]	NP_001004034.1 (+5)	25 kDa	100%	28.40%	7	11	17	128375	148489	170569	153726	167059	142441	143431	140480	0.862485	0.987111584
40S ribosomal protein S21 [Sus scrofa]	NP_001090949.1 (+1)	9 kDa	100%	59.00%	5	10	22	22851.5	24662	21920.6	25531.7	23987.6	23821.9	24662	25006.2	0.497867	1.026451684
vesicle-associated membrane protein-associated protein B [Sus scrofa]	NP_001116685.1	27 kDa	100%	28.40%	7	12	25	191901	189259	179050	175365	171756	185364	169391	201441	0.827646	0.989640715
proteasome subunit beta type-3 [Sus scrofa]	NP_001138374.1	23 kDa	100%	33.20%	7	11	20	82379.6	77397.5	82952.6	79573.5	76331.9	75804.7	80127	75281.1	0.0726623	0.954209577
mitogen-activated protein kinase 1 [Sus scrofa]	NP_001185851.1	41 kDa	100%	31.80%	11	19	26	100721	100025	94629.4	107204	94629.4	101421	99334	95287.6	0.366228	0.970420786
exportin-2 [Sus scrofa]	NP_001230144.1	110 kDa	100%	11.00%	11	16	20	83529.6	86475.2	79573.5	82952.6	75804.7	79023.8	78478	74244.7	0.0136051	0.924879229
heterogeneous nuclear ribonucleoprotein H3 [Sus scrofa]	NP_001230484.1 (+5)	37 kDa	100%	24.60%	8	17	25	120611	129267	127488	135694	128375	125733	123145	116502	0.27436	0.962374771
thrombospondin-1 precursor [Sus scrofa]	NP_001231465.1	130 kDa	100%	10.60%	12	19	22	55109	44762.4	51776.1	48644.9	60305.4	62432.1	68319	75804.7	0.0067642	1.332358092
vesicle-fusing ATPase [Sus scrofa]	NP_001231489.1 (+2)	84 kDa	100%	18.40%	14	19	21	71220.3	70728.3	68319	69272.7	67378.5	70239.8	70728.3	66913.1	0.399194	0.984686292
deoxynucleoside triphosphate triphosphohydrolase SAMHD1 [Sus scrofa]	NP_001279034.1	72 kDa	100%	19.90%	12	15	21	102837	102837	102127	102837	103552	99334	100721	107204	0.981005	1.000428603
mimecan precursor [Sus scrofa]	NP_001302657.1 (+2)	34 kDa	100%	25.20%	10	16	24	72214.4	68794.2	83529.6	102837	82379.6	106464	85877.9	75281.1	0.598635	1.069117025
probable ATP-dependent RNA helicase DDX58 [Sus scrofa]	NP_998969.2	108 kDa	100%	12.70%	12	20	21	114105	119778	87076.7	107204	84695.7	83529.6	93975.7	94629.4	0.0603043	0.833396549
glutaredoxin-1 [Sus scrofa]	NP_999398.1 (+1)	12 kDa	100%	45.30%	6	13	24	86475.2	92041.7	85877.9	81810.6	86475.2	86475.2	80684.2	90147.5	0.839916	0.992999536
histidine ammonia-lyase [Sus scrofa]	XP_001925096.2	72 kDa	100%	21.50%	13	22	25	92041.7	78478	96617.7	77935.9	92041.7	92681.9	78478	91405.9	0.697374	1.02763008
huntingtin-interacting protein 1-related protein [Sus scrofa]	XP_001925858.3	120 kDa	100%	14.30%	15	19	20	65536	61572.6	67378.5	65536	62866.3	66913.1	63743.9	64633.7	0.766547	0.992823717
ADP/ATP translocase 2 [Sus scrofa]	XP_001927475.1	33 kDa	100%	45.30%	7	12	76	174153	174153	164759	180295	167059	182812	179050	175365	0.578305	1.015755163
alpha-1B-glycoprotein [Sus scrofa]	XP_003128180.1	54 kDa	100%	15.20%	8	13	21	124864	120611	111757	117313	135694	153726	156956	139509	0.00328866	1.23462524
dimethylaniline monooxygenase [N-oxide-forming] 3 [Sus scrofa]	XP_003130142.2	60 kDa	100%	17.50%	10	16	20	81245.5	53602	52864.1	75804.7	48644.9	70239.8	55878.3	80127	0.839975	0.967264277
zyxin [Sus scrofa]	XP_003134640.2 (+1)	61 kDa	100%	24.80%	10	16	24	61147.2	57449.2	58656.4	62000.8	62000.8	69272.7	65991.9	67378.5	0.0146177	1.106123377
structural maintenance of chromosomes protein 1A isoform X2 [Sus scrofa]	XP_003135172.3	143 kDa	100%	7.62%	11	15	18	63743.9	62866.3	66450.9	65083.3	64187.3	65991.9	68319	69754.6	0.134452	1.039157929
rRNA 2'-O-methyltransferase fibrillarin [Sus scrofa]	XP_003355972.2	34 kDa	100%	23.70%	7	11	18	90774.5	89524.9	89524.9	90774.5	84695.7	87076.7	87076.7	90147.5	0.0484264	0.967825739
galactose-1-phosphate uridylyltransferase isoform X1 [Sus scrofa]	XP_003357765.1	41 kDa	100%	18.60%	6	14	24	77397.5	77397.5	76862.9	74244.7	76862.9	74244.7	76862.9	87076.7	0.466057	1.029893156
ezrin [Sus scrofa]	XP_013847913.2	69 kDa	100%	25.50%	8	15	59	78478	65083.3	75281.1	74244.7	63743.9	67378.5	72716.7	66450.9	0.14811	0.922217006
LOW QUALITY PROTEIN: sickle tail protein homolog [Sus scrofa]	XP_020919888.1	210 kDa	100%	10.10%	16	19	20	65083.3	65991.9	63303.6	67847.1	61147.2	64187.3	65536	67378.5	0.561492	0.984834456
ubiquilin-1 isoform X1 [Sus scrofa]	XP_020920317.1	62 kDa	100%	21.90%	8	11	21	55492.3	43538.4	47975.2	51418.5	46340.9	41189.8	43237.6	42939	0.0661924	0.875432658
protein-L-isoaspartate(D-aspartate) O-methyltransferase isoform X1 [Sus scrofa]	XP_020922676.1 (+2)	36 kDa	100%	23.10%	7	13	16	56658.3	55492.3	53602	56658.3	59475.2	56658.3	58251.2	58656.4	0.0292279	1.04779624
ATP-binding cassette sub-family A member 8 isoform X1 [Sus scrofa]	XP_020923748.1 (+12)	190 kDa	100%	8.09%	14	21	25	60305.4	55878.3	63743.9	65536	69754.6	64633.7	50360.3	72214.4	0.609139	1.046848494
bifunctional 3'-phosphoadenosine 5'-phosphosulfate synthase 2 isoform X1 [Sus scrofa]	XP_020928761.1 (+2)	70 kDa	100%	19.00%	11	18	21	73222.5	66450.9	65536	67847.1	93975.7	108701	107950	92681.9	0.000431596	1.47701354
dolichyl-diphosphooligosaccharide--protein glycosyltransferase subunit 2 isoform X1 [Sus scrofa]	XP_020932875.1 (+3)	72 kDa	100%	15.50%	8	15	25	100025	100721	100025	110218	88906.5	91405.9	92041.7	90147.5	0.00339937	0.882024779
arylsulfatase D isoform X2 [Sus scrofa]	XP_020935450.1	65 kDa	100%	9.93%	6	11	18	73731.8	79023.8	67378.5	74244.7	52498.9	59888.9	50360.3	63303.6	0.00451899	0.767893612
KN motif and ankyrin repeat domain-containing protein 2 isoform X1 [Sus scrofa]	XP_020939511.1 (+5)	97 kDa	100%	16.60%	14	17	22	82952.6	79023.8	84110.6	85877.9	72214.4	80127	80684.2	79023.8	0.087613	0.940006965
protein PRRC1 [Sus scrofa]	XP_020940365.1	46 kDa	100%	14.80%	7	15	21	62000.8	63743.9	58656.4	63743.9	69754.6	74761.1	72214.4	72214.4	0.000645167	1.16441664
eukaryotic translation initiation factor 3 subunit L isoform X1 [Sus scrofa]	XP_020946699.1	67 kDa	100%	23.90%	13	18	23	56266.9	56658.3	55878.3	58251.2	51776.1	55878.3	55492.3	50710.6	0.056956	0.941874825
nascent polypeptide-associated complex subunit alpha isoform X1 [Sus scrofa]	XP_020947460.1 (+2)	66 kDa	100%	9.82%	5	12	24	73731.8	70728.3	69272.7	77397.5	71220.3	70728.3	73222.5	71220.3	0.55183	0.983722758
LOW QUALITY PROTEIN: stabilin-2 [Sus scrofa]	XP_020948306.1	276 kDa	100%	4.43%	10	17	23	73222.5	72214.4	73222.5	60724.9	65991.9	69272.7	65083.3	74244.7	0.756246	0.982848004
ATP-dependent Clp protease ATP-binding subunit clpX-like, mitochondrial isoform X1 [Sus scrofa]	XP_020955740.1 (+3)	70 kDa	100%	21.50%	13	17	22	92041.7	95287.6	97966.4	102127	93326.6	93975.7	97289.7	87076.7	0.239462	0.959337405
peptidyl-prolyl cis-trans isomerase D isoform X1 [Sus scrofa]	XP_020956018.1	41 kDa	100%	25.10%	9	16	29	97966.4	107950	101421	112534	100721	104998	112534	102127	0.976827	1.001209893
LOW QUALITY PROTEIN: keratin, type I cytoskeletal 15 [Sus scrofa]	XP_020922660.1	50 kDa	100%	9.70%	3	5	18	72716.7	69754.6	74244.7	62866.3	71220.3	67378.5	72716.7	87682.4	0.379654	1.069445001
radixin [Sus scrofa]	NP_001009576.1	69 kDa	100%	26.60%	9	16	55	101421	97966.4	100025	105728	99334	101421	95287.6	102127	0.467875	0.982795083
AP-3 complex subunit beta-1 [Sus scrofa]	NP_001092055.1	121 kDa	100%	16.00%	16	19	21	76862.9	76331.9	72716.7	74244.7	76862.9	78478	80684.2	79023.8	0.0239838	1.049615467
eukaryotic initiation factor 4A-III [Sus scrofa]	NP_001093663.1	47 kDa	100%	35.00%	12	18	28	107204	108701	105728	113317	107950	104998	105728	110985	0.556342	0.987842225
4-hydroxy-2-oxoglutarate aldolase, mitochondrial [Sus scrofa]	NP_001177098.1	35 kDa	100%	23.90%	7	14	24	137588	145433	148489	154795	152664	141457	137588	133826	0.374733	0.964571522
septin-2 [Sus scrofa]	NP_001230722.1 (+4)	42 kDa	100%	17.50%	7	12	23	93975.7	93326.6	99334	96617.7	96617.7	93975.7	93975.7	102127	0.728044	1.008979945
phosphatidylinositol-binding clathrin assembly protein [Sus scrofa]	NP_001233199.1 (+13)	72 kDa	100%	12.60%	8	17	22	76862.9	81810.6	79023.8	74244.7	73222.5	76331.9	76331.9	82379.6	0.725876	0.988215758
kynurenine 3-monooxygenase [Sus scrofa]	NP_999241.1	55 kDa	100%	22.60%	11	16	25	93975.7	75281.1	75281.1	63743.9	59475.2	54350.3	74761.1	87076.7	0.433893	0.894191682
protein kinase C and casein kinase substrate in neurons protein 3 [Sus scrofa]	XP_003122859.1 (+10)	49 kDa	100%	23.10%	8	13	25	43841.2	46663.3	44453.2	47643.8	48983.2	44453.2	46020.8	50012.4	0.316352	1.037611938
coatomer subunit epsilon [Sus scrofa]	XP_003123584.1	35 kDa	100%	20.80%	6	10	20	71220.3	72214.4	70728.3	70239.8	73731.8	81810.6	87076.7	95950.3	0.0275983	1.19045804
LOW QUALITY PROTEIN: acid sphingomyelinase-like phosphodiesterase 3b [Sus scrofa]	XP_003127785.2	53 kDa	100%	18.70%	6	15	25	62432.1	62000.8	62000.8	58656.4	39511.9	37902.4	37640.5	40342.1	8.61E-07	0.634039741
40S ribosomal protein S5 [Sus scrofa]	XP_003128181.1	23 kDa	100%	22.10%	6	11	21	137588	146445	126607	144429	118129	132902	129267	139509	0.213022	0.936476252
polyadenylate-binding protein 4 isoform X1 [Sus scrofa]	XP_003482078.1 (+3)	72 kDa	100%	26.50%	14	22	48	107950	107204	110985	106464	108701	110218	109457	109457	0.255182	1.012094313
probable ATP-dependent RNA helicase DDX46 isoform X1 [Sus scrofa]	XP_005655064.1 (+1)	117 kDa	100%	11.20%	12	16	17	72214.4	71220.3	74761.1	75281.1	72214.4	70239.8	74244.7	75281.1	0.809688	0.994899767
60S ribosomal protein L12 [Sus scrofa]	XP_005660499.1	18 kDa	100%	57.60%	9	16	24	110985	113317	118950	117313	115698	117313	114898	116502	0.629838	1.008354973
interleukin enhancer-binding factor 2 [Sus scrofa]	XP_005663466.1	43 kDa	100%	19.20%	6	8	25	45702.9	45387.3	45387.3	43841.2	45387.3	44453.2	45073.8	43237.6	0.425407	0.987983505
exportin-5 [Sus scrofa]	XP_005666094.2	136 kDa	100%	8.17%	9	17	18	85877.9	92041.7	84695.7	90774.5	84110.6	85284.7	82379.6	85284.7	0.0786157	0.953790378
golgin subfamily A member 5 [Sus scrofa]	XP_013844672.2 (+1)	82 kDa	100%	18.10%	12	16	17	75281.1	81810.6	75804.7	80127	92681.9	95950.3	96617.7	106464	0.00112876	1.251388395
LOW QUALITY PROTEIN: mitochondrial dicarboxylate carrier [Sus scrofa]	XP_020922127.1	33 kDa	100%	22.10%	7	16	20	98647.9	95950.3	94629.4	94629.4	87076.7	85877.9	96617.7	87682.4	0.0452917	0.930698115
AP-2 complex subunit alpha-2 isoform X1 [Sus scrofa]	XP_020938239.1 (+1)	103 kDa	100%	19.80%	13	21	33	77397.5	75804.7	75804.7	72716.7	68794.2	69272.7	71715.6	69272.7	0.00300897	0.924870312
glutathione S-transferase P-like isoform X3 [Sus scrofa]	XP_020938403.1	24 kDa	100%	22.60%	4	9	23	85284.7	124864	101421	81245.5	71715.6	78478	49323.9	74761.1	0.0468225	0.698238054
glutathione S-transferase Mu 1-like isoform X2 [Sus scrofa]	XP_020945718.1	26 kDa	100%	45.40%	5	9	59	92041.7	82379.6	85284.7	97289.7	165905	99334	117313	102127	0.0896641	1.357663792
AMP deaminase 2 isoform X1 [Sus scrofa]	XP_020945724.1 (+1)	95 kDa	100%	10.70%	11	16	20	80684.2	79023.8	72214.4	74761.1	74244.7	80127	75281.1	77935.9	0.92645	1.002951576
LOW QUALITY PROTEIN: E3 ubiquitin-protein ligase UBR4 [Sus scrofa]	XP_020951123.1	573 kDa	100%	2.76%	14	15	15	110218	114105	104998	107950	90774.5	90774.5	95950.3	98647.9	0.00142574	0.860213323
guanine nucleotide-binding protein G(I)/G(S)/G(T) subunit beta-1 [Sus scrofa]	XP_020953149.1 (+5)	37 kDa	100%	22.10%	7	13	24	129267	123145	124864	122294	123145	125733	127488	131984	0.400014	1.017567037
peptidyl-prolyl cis-trans isomerase FKBP1A [Sus scrofa]	NP_001033089.1	12 kDa	100%	25.00%	2	6	23	74761.1	75281.1	73731.8	82379.6	71715.6	72214.4	70728.3	78478	0.264338	0.957481473
enoyl-CoA delta isomerase 2, mitochondrial [Sus scrofa]	NP_001106914.1 (+1)	43 kDa	100%	6.85%	3	10	22	143431	146445	142441	138545	129267	131072	135694	127488	0.00263488	0.917066061
ubiquinol-cytochrome c reductase binding protein [Sus scrofa]	NP_001172101.1	14 kDa	100%	45.90%	7	16	22	55109	53602	55492.3	59475.2	62866.3	58656.4	59888.9	62000.8	0.0205504	1.08822488
cation-independent mannose-6-phosphate receptor precursor [Sus scrofa]	NP_001231402.1	273 kDa	100%	4.70%	11	14	15	93326.6	87682.4	86475.2	100025	97966.4	110218	104998	100721	0.0297975	1.126241193
indolethylamine N-methyltransferase [Sus scrofa]	NP_001231662.1	29 kDa	100%	22.10%	5	11	22	106464	85284.7	101421	83529.6	87682.4	89524.9	83529.6	87682.4	0.274665	0.924926838
stromal cell-derived factor 2-like protein 1 [Sus scrofa]	XP_001929577.2	24 kDa	100%	32.10%	6	14	21	46340.9	53974.9	45387.3	50012.4	80684.2	102127	97289.7	92041.7	0.000118035	1.901444749
S-methyl-5'-thioadenosine phosphorylase [Sus scrofa]	XP_003121927.3	40 kDa	100%	21.20%	7	15	20	100721	97289.7	98647.9	99334	92041.7	95287.6	100721	94629.4	0.140147	0.966380163
acetolactate synthase-like protein isoform X2 [Sus scrofa]	XP_003123501.2 (+2)	68 kDa	100%	11.90%	5	9	21	51063.3	45387.3	49667	52498.9	46987.9	45387.3	51776.1	48644.9	0.505362	0.97069527
signal recognition particle receptor subunit alpha isoform X2 [Sus scrofa]	XP_003130105.4	70 kDa	100%	19.90%	10	15	18	79573.5	82379.6	79573.5	77397.5	70239.8	75804.7	76331.9	78478	0.0678119	0.943341987
keratin, type I cytoskeletal 19 [Sus scrofa]	XP_003131485.1	44 kDa	100%	26.70%	10	16	26	98647.9	97966.4	125733	100025	102127	90147.5	106464	94629.4	0.38041	0.931328781
translocon-associated protein subunit delta isoform X1 [Sus scrofa]	XP_003135530.1 (+1)	19 kDa	100%	30.60%	4	8	24	85284.7	89524.9	81810.6	87682.4	82952.6	89524.9	90147.5	82952.6	0.906285	1.003703721
LOW QUALITY PROTEIN: host cell factor 1 [Sus scrofa]	XP_003135533.2	207 kDa	100%	8.33%	14	20	22	87682.4	89524.9	82379.6	91405.9	85877.9	84695.7	85284.7	88906.5	0.497761	0.982256046
protein ABHD14B [Sus scrofa]	XP_003358507.1 (+3)	23 kDa	100%	39.20%	7	13	22	122294	109457	82952.6	94629.4	124864	114105	111757	83529.6	0.630727	1.060889449
glutathione reductase, mitochondrial [Sus scrofa]	XP_003483683.2	56 kDa	100%	26.20%	11	17	25	83529.6	82952.6	81810.6	82379.6	75281.1	77397.5	76862.9	79573.5	0.00137162	0.934807985
UDP-N-acetylhexosamine pyrophosphorylase isoform X1 [Sus scrofa]	XP_005663206.1 (+1)	59 kDa	100%	24.10%	12	19	22	93975.7	97966.4	92041.7	94629.4	102837	112534	107204	113317	0.00199182	1.151285798
UDP glucuronosyltransferase 1 family, polypeptide A6 isoform X1 [Sus scrofa]	XP_005672350.1	60 kDa	100%	26.40%	7	15	88	82379.6	85284.7	84695.7	73222.5	89524.9	93975.7	68794.2	71220.3	0.943123	0.993650762
LIM domain only protein 7 isoform X34 [Sus scrofa]	XP_020921381.1 (+2)	150 kDa	100%	11.10%	14	18	22	85877.9	87682.4	82379.6	85877.9	77397.5	81245.5	80684.2	87682.4	0.177019	0.95667753
proteasome-associated protein ECM29 homolog isoform X1 [Sus scrofa]	XP_020923117.1 (+4)	205 kDa	100%	9.01%	15	17	19	38967.9	40342.1	37122.3	37902.4	33456.5	35364.1	35364.1	37902.4	0.0371955	0.920642655
acetoacetyl-CoA synthetase [Sus scrofa]	XP_020928146.1	75 kDa	100%	16.50%	11	15	18	64633.7	66913.1	65083.3	57449.2	62866.3	63743.9	65991.9	52864.1	0.569338	0.966100334
mitochondrial peptide methionine sulfoxide reductase isoform X7 [Sus scrofa]	XP_020928297.1	26 kDa	100%	41.60%	7	16	23	67378.5	70728.3	62000.8	65991.9	70239.8	62000.8	59888.9	70239.8	0.784646	0.985981189
CAP-Gly domain-containing linker protein 1 isoform X1 [Sus scrofa]	XP_020928617.1 (+6)	162 kDa	100%	8.76%	13	14	15	88292.3	92681.9	82379.6	87076.7	89524.9	90147.5	92681.9	96617.7	0.132097	1.052910935
nidogen-1 isoform X1 [Sus scrofa]	XP_020929417.1 (+1)	136 kDa	100%	13.50%	16	20	23	78478	77397.5	80684.2	86475.2	71715.6	79573.5	77935.9	76331.9	0.148832	0.945894374
melanoma inhibitory activity protein 2 isoform X1 [Sus scrofa]	XP_020929626.1 (+1)	160 kDa	100%	12.60%	16	21	22	66913.1	65991.9	64187.3	67847.1	73731.8	79023.8	79023.8	80127	0.000370566	1.17727539
LOW QUALITY PROTEIN: integrin alpha-1 [Sus scrofa]	XP_020932428.1	131 kDa	100%	10.50%	12	19	21	62000.8	65536	64187.3	66450.9	63743.9	67378.5	63743.9	63743.9	0.937301	1.001685677
regulator of nonsense transcripts 1 isoform X1 [Sus scrofa]	XP_020939127.1 (+3)	126 kDa	100%	14.70%	14	17	24	55492.3	55109	55109	57052.4	53231.8	52498.9	54350.3	54350.3	0.018305	0.962598782
very-long-chain enoyl-CoA reductase isoform X2 [Sus scrofa]	XP_020939350.1	36 kDa	100%	21.40%	7	11	22	127488	121450	112534	122294	110218	119778	113317	119778	0.235623	0.95726842
prostaglandin reductase 3 isoform X1 [Sus scrofa]	XP_020954789.1	40 kDa	100%	20.70%	7	14	19	104273	97289.7	108701	113317	100025	100025	94629.4	99334	0.0893437	0.930197837
thioredoxin domain-containing protein 5 [Sus scrofa]	XP_020955819.1	48 kDa	100%	17.50%	9	15	19	131072	144429	137588	161368	153726	147464	148489	152664	0.337856	1.048546799
2'-5'-oligoadenylate synthase 2 [Sus scrofa]	NP_001026966.1	81 kDa	100%	12.90%	9	13	17	114898	110218	92041.7	110218	100025	97966.4	93326.6	109457	0.316545	0.937759724
serine/arginine-rich splicing factor 6 [Sus scrofa]	NP_001070685.1	40 kDa	100%	16.80%	7	10	18	78478	83529.6	77935.9	75804.7	71715.6	77397.5	81810.6	82379.6	0.843319	0.992257116
solute carrier family 2, facilitated glucose transporter member 2 [Sus scrofa]	NP_001090886.1	57 kDa	100%	8.40%	5	11	22	131984	100025	116502	125733	177813	146445	156956	131984	0.0265319	1.292996854
alpha-2-macroglobulin receptor-associated protein precursor [Sus scrofa]	NP_001106907.1	42 kDa	100%	22.80%	9	15	18	88292.3	97966.4	87076.7	88292.3	108701	112534	104998	112534	0.000816226	1.213313128
ras-related protein Rab-1B [Sus scrofa]	NP_001116645.1	22 kDa	100%	55.20%	6	13	42	76331.9	75281.1	79023.8	74761.1	69272.7	73222.5	71220.3	69754.6	0.00557345	0.928198613
plasma protease C1 inhibitor precursor [Sus scrofa]	NP_001116666.1 (+1)	55 kDa	100%	13.60%	7	11	13	115698	113317	106464	113317	79573.5	86475.2	87076.7	85877.9	4.71E-05	0.755362347
actin-related protein 2/3 complex subunit 5 [Sus scrofa]	NP_001127829.1	16 kDa	100%	47.70%	7	12	23	146445	143431	143431	147464	148489	142441	154795	160254	0.165798	1.043404296
proteasome subunit alpha type-6 [Sus scrofa]	NP_001132944.1	27 kDa	100%	36.60%	8	15	21	97289.7	91405.9	94629.4	96617.7	92041.7	93326.6	96617.7	91405.9	0.387483	0.982758457
proteasome subunit alpha type-5 [Sus scrofa]	NP_001138373.1 (+1)	26 kDa	100%	28.60%	6	14	24	103552	100721	104998	102127	93326.6	92041.7	97289.7	99334	0.00889666	0.928526286
proteasome subunit beta type-6 [Sus scrofa]	NP_001138398.2	26 kDa	100%	19.50%	5	8	19	124864	131984	133826	114105	117313	116502	107950	117313	0.063062	0.909457585
protein canopy homolog 2 precursor [Sus scrofa]	NP_001171997.1 (+2)	21 kDa	100%	26.40%	4	9	16	66450.9	70239.8	65083.3	62866.3	63743.9	69754.6	65991.9	72716.7	0.481223	1.028592762
hexokinase-1 [Sus scrofa]	NP_001230113.1	102 kDa	100%	9.83%	9	14	15	47314.7	45073.8	46663.3	49667	46987.9	50710.6	50710.6	46663.3	0.322446	1.033667022
ribose-phosphate pyrophosphokinase 2 [Sus scrofa]	NP_001230730.1	35 kDa	100%	15.40%	8	15	21	71220.3	57449.2	58251.2	53231.8	51418.5	51418.5	57449.2	51063.3	0.135753	0.880064492
ATP synthase subunit g, mitochondrial [Sus scrofa]	NP_001231066.1	11 kDa	100%	33.00%	4	7	17	107950	105728	115698	101421	110985	105728	111757	114105	0.42921	1.027344729
nuclear pore complex protein Nup93 [Sus scrofa]	NP_001231081.1 (+1)	93 kDa	100%	15.00%	14	17	19	55878.3	53602	56658.3	57848.8	52498.9	53974.9	52864.1	55492.3	0.0868979	0.959115594
redox-regulatory protein FAM213A isoform 1 [Sus scrofa]	NP_001231302.1 (+7)	26 kDa	100%	31.40%	7	14	22	140480	128375	131984	136638	136638	144429	145433	152664	0.0482527	1.077562533
alpha-soluble NSF attachment protein [Sus scrofa]	NP_001231313.1	33 kDa	100%	16.90%	4	9	16	65083.3	64187.3	66913.1	58251.2	64187.3	65083.3	62000.8	55878.3	0.53873	0.971367124
aminomethyltransferase, mitochondrial [Sus scrofa]	NP_001231355.1	44 kDa	100%	20.60%	8	13	18	64633.7	62432.1	65991.9	66913.1	68319	67378.5	67847.1	68319	0.0247753	1.045746676
NADPH:adrenodoxin oxidoreductase, mitochondrial [Sus scrofa]	NP_001231656.1 (+1)	54 kDa	100%	14.40%	6	11	14	59064.4	57848.8	64633.7	62432.1	56266.9	53231.8	57848.8	60305.4	0.10594	0.93308282
thymopoietin [Sus scrofa]	NP_001335683.1	51 kDa	100%	33.70%	11	15	20	61147.2	62000.8	61147.2	63303.6	57848.8	65536	67378.5	66450.9	0.32502	1.038833791
dihydrolipoyl dehydrogenase, mitochondrial precursor [Sus scrofa]	NP_999227.1	54 kDa	100%	8.45%	5	11	19	152664	171756	184083	169391	176585	171756	179050	161368	0.731524	1.016026057
integrin alpha-5 [Sus scrofa]	XP_001925287.3	115 kDa	100%	10.30%	10	14	19	64633.7	69272.7	61572.6	62432.1	58656.4	63743.9	64633.7	67847.1	0.777971	0.98825177
insulin-degrading enzyme isoform X1 [Sus scrofa]	XP_001925416.3 (+6)	118 kDa	100%	15.20%	13	17	18	66450.9	72214.4	70239.8	70728.3	69754.6	74244.7	72214.4	72716.7	0.182095	1.03324784
serine--tRNA ligase, cytoplasmic [Sus scrofa]	XP_001925705.4	59 kDa	100%	17.90%	9	17	20	113317	126607	121450	114898	116502	111757	108701	106464	0.0716269	0.931031007
annexin A7 isoform X2 [Sus scrofa]	XP_001927837.1 (+1)	50 kDa	100%	18.30%	8	15	20	82379.6	81810.6	84695.7	85877.9	81810.6	76862.9	80127	82952.6	0.0940131	0.96113556
NADH dehydrogenase [ubiquinone] 1 alpha subcomplex subunit 2 [Sus scrofa]	XP_003124094.3	11 kDa	100%	49.50%	6	13	22	88292.3	84110.6	69754.6	78478	86475.2	83529.6	72214.4	79573.5	0.956258	1.003609081
calcium-regulated heat-stable protein 1 [Sus scrofa]	XP_003124656.3 (+2)	16 kDa	100%	41.10%	5	9	20	91405.9	97289.7	94629.4	110218	93326.6	86475.2	90774.5	84110.6	0.0800143	0.901266139
mannosyl-oligosaccharide glucosidase [Sus scrofa]	XP_003125038.1	93 kDa	100%	15.00%	11	16	21	110985	104273	104998	107950	96617.7	110218	109457	114898	0.864954	1.006977982
LOW QUALITY PROTEIN: calponin-3 [Sus scrofa]	XP_003125950.3	36 kDa	100%	19.80%	5	10	20	110218	99334	103552	110218	105728	108701	102837	103552	0.840668	0.99407546
N-acylneuraminate cytidylyltransferase [Sus scrofa]	XP_003126481.1	48 kDa	100%	21.40%	10	18	20	112534	113317	123145	113317	112534	111757	111757	114105	0.284772	0.973697416
acyl-CoA-binding domain-containing protein 5 isoform X10 [Sus scrofa]	XP_003130802.2 (+5)	58 kDa	100%	15.00%	7	12	21	44762.4	43538.4	43538.4	42642.4	38967.9	38967.9	39786.7	43237.6	0.0223974	0.922506442
RNA-binding protein Raly isoform X7 [Sus scrofa]	XP_003134451.1 (+7)	32 kDa	100%	33.10%	10	17	21	75804.7	77397.5	77935.9	77935.9	76862.9	75804.7	77935.9	79023.8	0.877024	1.001789863
biliverdin reductase A [Sus scrofa]	XP_003134937.1 (+1)	34 kDa	100%	31.40%	9	17	24	82379.6	69754.6	67378.5	77397.5	65536	65991.9	71715.6	71715.6	0.205113	0.926067932
LOW QUALITY PROTEIN: UDP-glucuronosyltransferase 2B31 [Sus scrofa]	XP_003357000.2	61 kDa	100%	15.80%	5	12	39	167059	181549	122294	130167	83529.6	100721	104998	104998	0.014335	0.655909148
proteasome subunit alpha type-2 [Sus scrofa]	XP_003360255.2	26 kDa	100%	21.40%	6	12	21	88906.5	88906.5	88906.5	95950.3	87682.4	86475.2	87682.4	80684.2	0.0835104	0.944453023
epidermal growth factor receptor substrate 15 isoform X1 [Sus scrofa]	XP_005665495.1 (+2)	99 kDa	100%	18.30%	13	20	22	43841.2	40905.3	42939	44453.2	43237.6	42939	44146.2	44146.2	0.51157	1.013535589
structural maintenance of chromosomes protein 3 [Sus scrofa]	XP_005671509.1	142 kDa	100%	12.70%	14	19	22	53231.8	52864.1	54728.3	54728.3	53602	51776.1	53231.8	55878.3	0.795268	0.995063845
clathrin light chain A isoform X1 [Sus scrofa]	XP_020921668.1 (+3)	27 kDa	100%	12.80%	4	8	19	104273	114105	100721	99334	108701	114898	113317	111757	0.0794796	1.072269807
pyrroline-5-carboxylate reductase 1, mitochondrial isoform X2 [Sus scrofa]	XP_020922068.1 (+6)	39 kDa	100%	30.90%	9	14	22	59475.2	65536	51776.1	59064.4	51776.1	63743.9	49323.9	53231.8	0.335647	0.924630573
probable ATP-dependent RNA helicase DDX5 isoform X1 [Sus scrofa]	XP_020922417.1 (+2)	74 kDa	100%	24.90%	11	15	49	65083.3	71220.3	67378.5	66450.9	73731.8	77935.9	74761.1	66913.1	0.0725513	1.085917741
phosphatidylcholine transfer protein isoform X1 [Sus scrofa]	XP_020922913.1	25 kDa	100%	29.90%	7	12	18	97289.7	99334	110218	85284.7	128375	128375	127488	104998	0.0198447	1.247648717
nuclear pore membrane glycoprotein 210 [Sus scrofa]	XP_020925047.1	204 kDa	100%	6.14%	11	15	15	87076.7	79573.5	90147.5	87682.4	66450.9	65536	64633.7	71220.3	0.000403088	0.777522062
ruvB-like 1 isoform X1 [Sus scrofa]	XP_020925101.1	50 kDa	100%	24.30%	10	16	21	73731.8	74244.7	70728.3	72214.4	70728.3	72214.4	72214.4	74761.1	0.835523	0.99655987
glutamine--tRNA ligase [Sus scrofa]	XP_020926311.1	88 kDa	100%	14.60%	9	14	16	66913.1	67378.5	65536	61572.6	60305.4	63743.9	65083.3	58656.4	0.137886	0.94793114
N(G),N(G)-dimethylarginine dimethylaminohydrolase 1 isoform X1 [Sus scrofa]	XP_020946001.1	31 kDa	100%	33.30%	9	13	21	111757	111757	112534	119778	126607	118950	124864	118950	0.0236941	1.073598582
LOW QUALITY PROTEIN: protein phosphatase 1 regulatory subunit 12A [Sus scrofa]	XP_020948470.1	115 kDa	100%	10.50%	10	13	16	100025	100721	106464	103552	100025	105728	103552	112534	0.394105	1.026974389
CCR4-NOT transcription complex subunit 1 isoform X1 [Sus scrofa]	XP_020949612.1 (+7)	268 kDa	100%	5.42%	12	13	13	81245.5	75804.7	74761.1	78478	72716.7	75804.7	77397.5	75804.7	0.267553	0.972394785
LOW QUALITY PROTEIN: multifunctional protein ADE2 [Sus scrofa]	XP_020957034.1	51 kDa	100%	19.20%	9	14	20	97966.4	99334	111757	107204	106464	96617.7	104998	100025	0.62695	0.980406477
LOW QUALITY PROTEIN: UDP-glucuronosyltransferase 2B31-like [Sus scrofa]	XP_020957063.1	61 kDa	100%	16.70%	7	17	34	52498.9	50360.3	51418.5	48983.2	39786.7	57449.2	48644.9	47314.7	0.521506	0.950481352
NADH dehydrogenase [ubiquinone] flavoprotein 2, mitochondrial [Sus scrofa]	NP_001090944.2	27 kDa	100%	28.50%	6	9	22	46020.8	47314.7	44453.2	47314.7	51418.5	48983.2	45702.9	50012.4	0.0954786	1.059501943
COP9 signalosome complex subunit 4 [Sus scrofa]	NP_001098774.1 (+2)	46 kDa	100%	23.90%	8	15	21	55109	56266.9	57848.8	57052.4	55878.3	57052.4	57052.4	57848.8	0.604468	1.006871218
glutathione S-transferase A4 [Sus scrofa]	NP_001230308.1 (+1)	26 kDa	100%	21.50%	6	13	18	117313	104998	102127	114898	119778	130167	169391	115698	0.111004	1.217819619
nuclear migration protein nudC [Sus scrofa]	NP_001230732.1	38 kDa	100%	25.60%	8	16	19	73222.5	80684.2	82952.6	84695.7	78478	80684.2	76331.9	77397.5	0.45173	0.973057192
importin-5 [Sus scrofa]	NP_001231230.1	124 kDa	100%	9.94%	11	17	19	107950	111757	107950	118950	109457	118129	110218	107204	0.91328	0.99641744
ribosome maturation protein SBDS [Sus scrofa]	NP_001231322.1	29 kDa	100%	28.80%	8	14	20	82952.6	87682.4	84695.7	84110.6	84695.7	88906.5	90147.5	90774.5	0.0682896	1.044434205
protein diaphanous homolog 1 [Sus scrofa]	NP_001245364.1 (+2)	137 kDa	100%	9.46%	11	14	17	72716.7	73222.5	72716.7	73222.5	70239.8	69272.7	74761.1	68794.2	0.159697	0.969814827
very long-chain acyl-CoA synthetase [Sus scrofa]	NP_001265706.1	70 kDa	100%	15.00%	10	16	22	75804.7	70728.3	74761.1	68794.2	75804.7	79023.8	79573.5	81245.5	0.0190784	1.088108315
inositol monophosphatase 1 [Sus scrofa]	NP_999381.1 (+3)	30 kDa	100%	31.00%	9	14	18	96617.7	88906.5	101421	101421	95950.3	95950.3	95950.3	94629.4	0.638148	0.984843179
amine sulfotransferase-like isoform X1 [Sus scrofa]	XP_001928605.1 (+2)	35 kDa	100%	28.70%	7	14	20	83529.6	77935.9	78478	61147.2	80684.2	81810.6	99334	78478	0.201893	1.130246424
methylglutaconyl-CoA hydratase, mitochondrial isoform X1 [Sus scrofa]	XP_001928827.3	36 kDa	100%	24.30%	8	12	18	70239.8	81245.5	71715.6	63303.6	69754.6	79023.8	92041.7	68319	0.423687	1.079003324
SWI/SNF complex subunit SMARCC2 isoform X7 [Sus scrofa]	XP_001929203.4 (+9)	125 kDa	100%	10.90%	11	14	14	68319	69272.7	69754.6	73731.8	66913.1	74244.7	77935.9	71220.3	0.412335	1.032859206
phosphoglucomutase-like protein 5 [Sus scrofa]	XP_003121981.4	62 kDa	100%	20.50%	10	14	19	69272.7	70239.8	74244.7	83529.6	68794.2	80684.2	68794.2	65991.9	0.506948	0.956195835
phenylalanine--tRNA ligase alpha subunit isoform X2 [Sus scrofa]	XP_003123385.1	58 kDa	100%	19.50%	11	16	20	100721	108701	102127	102127	94629.4	103552	98647.9	102837	0.247812	0.966133883
peptidyl-prolyl cis-trans isomerase FKBP11 [Sus scrofa]	XP_003126145.1	22 kDa	100%	23.90%	5	11	23	64187.3	63303.6	63303.6	69272.7	69754.6	74244.7	69754.6	68794.2	0.0245888	1.086442273
protein disulfide-isomerase A5 [Sus scrofa]	XP_003132681.3	65 kDa	100%	18.40%	12	16	20	119778	112534	121450	110985	114898	120611	124864	121450	0.245961	1.036742493
prenylcysteine oxidase 1 [Sus scrofa]	XP_003354827.1	57 kDa	100%	14.10%	7	11	19	87076.7	85284.7	85284.7	90774.5	72214.4	73222.5	75804.7	72214.4	0.000113302	0.842245928
spermidine synthase isoform X2 [Sus scrofa]	XP_003481998.1	34 kDa	100%	28.80%	9	16	23	50360.3	56658.3	58251.2	57052.4	53231.8	58656.4	63303.6	65536	0.206592	1.08278608
asialoglycoprotein receptor 2 isoform X3 [Sus scrofa]	XP_003483141.2 (+5)	34 kDa	100%	28.20%	8	11	18	122294	133826	128375	131984	110985	108701	102837	97966.4	0.000827315	0.814141884
mitochondrial carnitine/acylcarnitine carrier protein [Sus scrofa]	XP_003483226.1	33 kDa	100%	24.60%	8	14	21	133826	123145	141457	123145	123145	119778	116502	122294	0.0786773	0.923592524
alpha-2-HS-glycoprotein [Sus scrofa]	XP_005652426.1	39 kDa	100%	16.40%	4	9	20	100025	101421	92041.7	112534	89524.9	77397.5	107204	87076.7	0.186252	0.889619231
protein LYRIC isoform X1 [Sus scrofa]	XP_005655404.1 (+1)	67 kDa	100%	19.40%	10	14	22	59064.4	62000.8	53974.9	62000.8	59064.4	63303.6	57848.8	64633.7	0.464519	1.032946227
vacuolar protein sorting-associated protein 26A isoform X3 [Sus scrofa]	XP_005657447.1	42 kDa	100%	22.50%	8	16	19	64633.7	62432.1	61147.2	62866.3	60305.4	65083.3	62432.1	64633.7	0.802591	1.005477156
vesicular integral-membrane protein VIP36 isoform X1 [Sus scrofa]	XP_005661508.1	40 kDa	100%	21.20%	7	15	22	68794.2	75281.1	71715.6	68319	77397.5	83529.6	80684.2	83529.6	0.003225	1.144420119
ras suppressor protein 1 isoform X1 [Sus scrofa]	XP_020920486.1	32 kDa	100%	29.20%	9	13	15	102837	104273	107204	102127	102127	107950	110218	112534	0.152268	1.039352608
pyridoxine-5'-phosphate oxidase isoform X1 [Sus scrofa]	XP_020922744.1	30 kDa	100%	28.00%	6	13	19	81245.5	88906.5	86475.2	89524.9	92041.7	88292.3	87076.7	83529.6	0.658314	1.013833229
probable E3 ubiquitin-protein ligase HERC4 isoform X1 [Sus scrofa]	XP_020928530.1 (+6)	119 kDa	100%	7.85%	6	6	7	64187.3	60305.4	63303.6	62000.8	58656.4	56266.9	61147.2	53602	0.0328547	0.919435446
cytochrome P450 2C42 [Sus scrofa]	XP_020929679.1	56 kDa	100%	30.00%	6	9	57	56266.9	48983.2	40342.1	58251.2	85284.7	101421	75804.7	84695.7	0.00175138	1.703298019
peroxisomal trans-2-enoyl-CoA reductase [Sus scrofa]	XP_020930776.1	32 kDa	100%	16.50%	5	15	22	143431	139509	167059	158048	143431	127488	138545	156956	0.284308	0.9315383
LOW QUALITY PROTEIN: alpha-parvin [Sus scrofa]	XP_020938970.1	46 kDa	100%	19.30%	7	11	18	79573.5	79573.5	85284.7	82379.6	80127	85284.7	80684.2	80127	0.939233	0.998199572
receptor expression-enhancing protein 6 isoform X3 [Sus scrofa]	XP_020939898.1	21 kDa	100%	28.80%	5	10	17	97966.4	86475.2	99334	91405.9	91405.9	90774.5	92681.9	87682.4	0.357997	0.966318178
poly(U)-binding-splicing factor PUF60 isoform X2 [Sus scrofa]	XP_020946096.1 (+4)	54 kDa	100%	30.30%	11	16	18	60305.4	53974.9	57052.4	59475.2	59888.9	58656.4	62000.8	60724.9	0.150145	1.045331184
plexin-B2 isoform X1 [Sus scrofa]	XP_020946936.1 (+30)	209 kDa	100%	8.54%	13	21	22	69754.6	75804.7	72214.4	74244.7	63743.9	63743.9	65083.3	62866.3	0.000584132	0.874731181
methionine--tRNA ligase, cytoplasmic isoform X1 [Sus scrofa]	XP_020947525.1 (+1)	108 kDa	100%	11.70%	10	15	17	62866.3	68794.2	61572.6	64633.7	60724.9	65536	57848.8	58656.4	0.156943	0.941439534
LOW QUALITY PROTEIN: probable imidazolonepropionase [Sus scrofa]	XP_020948398.1	48 kDa	100%	17.90%	8	13	20	126607	125733	90774.5	92041.7	97966.4	89524.9	110985	97966.4	0.411731	0.911035123
heterogeneous nuclear ribonucleoprotein R isoform X1 [Sus scrofa]	XP_020951169.1 (+4)	71 kDa	100%	19.70%	8	10	34	76862.9	77935.9	76331.9	81245.5	79023.8	80684.2	81245.5	76331.9	0.461061	1.015716956
mitochondrial 2-oxodicarboxylate carrier isoform X1 [Sus scrofa]	XP_020954800.1 (+3)	37 kDa	100%	27.50%	9	14	16	52498.9	53231.8	59064.4	57848.8	45387.3	46987.9	45073.8	46987.9	0.00143181	0.828393309
thyroid receptor-interacting protein 11 isoform X1 [Sus scrofa]	XP_020955280.1 (+1)	227 kDa	100%	8.26%	17	17	17	82379.6	84695.7	75804.7	82379.6	85284.7	92041.7	93975.7	95950.3	0.0129688	1.12910549
LOW QUALITY PROTEIN: transmembrane emp24 domain-containing protein 2 [Sus scrofa]	XP_003359136.2	23 kDa	100%	9.13%	2	5	15	85877.9	100025	87682.4	84110.6	88292.3	102127	90147.5	92041.7	0.46231	1.041689032
eukaryotic initiation factor 4A-II [Sus scrofa]	NP_001093665.1	46 kDa	100%	43.70%	7	15	96	133826	142441	141457	148489	136638	141457	129267	130167	0.135523	0.94934053
COP9 signalosome complex subunit 2 [Sus scrofa]	NP_001098771.1 (+1)	52 kDa	100%	26.40%	11	14	18	59064.4	58251.2	60305.4	59888.9	59888.9	60724.9	62000.8	57848.8	0.481128	1.012434003
RNA-binding protein 4B [Sus scrofa]	NP_001116660.1 (+2)	40 kDa	100%	25.10%	8	12	15	172950	181549	176585	171756	176585	176585	184083	171756	0.662873	1.008775824
eukaryotic translation initiation factor 4H isoform 1 [Sus scrofa]	NP_001230376.1 (+1)	27 kDa	100%	18.10%	5	10	14	154795	169391	155872	159147	152664	155872	153726	155872	0.174763	0.967033999
KH domain-containing, RNA-binding, signal transduction-associated protein 1 [Sus scrofa]	NP_001230525.1	48 kDa	100%	12.20%	6	11	14	99334	99334	90147.5	95950.3	83529.6	93975.7	90774.5	100025	0.349961	0.957218629
60S ribosomal protein L3 [Sus scrofa]	NP_001230992.1	46 kDa	100%	19.10%	9	16	19	158048	195933	140480	153726	140480	134757	139509	137588	0.0920592	0.852128408
von Willebrand factor precursor [Sus scrofa]	NP_001233150.1 (+1)	308 kDa	100%	4.31%	12	16	16	68319	58656.4	66913.1	65083.3	73731.8	68794.2	76862.9	73222.5	0.0208548	1.129898414
ribokinase [Sus scrofa]	NP_001302705.1 (+1)	35 kDa	100%	22.30%	7	13	22	74761.1	67847.1	76331.9	66450.9	64187.3	64633.7	70239.8	65536	0.115676	0.927137207
40S ribosomal protein S12 [Sus scrofa]	NP_999528.1	15 kDa	100%	31.80%	4	7	17	125733	127488	119778	125733	126607	131072	138545	125733	0.136584	1.046566092
coagulation factor XIII A chain [Sus scrofa]	XP_001927665.3	83 kDa	100%	12.90%	9	15	19	50710.6	47975.2	53602	49667	66913.1	58656.4	79023.8	74244.7	0.00583065	1.380695086
mitotic checkpoint protein BUB3 isoform X2 [Sus scrofa]	XP_001928080.1 (+1)	37 kDa	100%	26.70%	8	14	17	60724.9	61572.6	60305.4	58656.4	57449.2	61572.6	62866.3	62866.3	0.561419	1.014487323
malectin [Sus scrofa]	XP_001928729.1	32 kDa	100%	21.50%	7	15	22	91405.9	89524.9	90147.5	98647.9	83529.6	90774.5	81245.5	82952.6	0.0396348	0.915549353
asparagine--tRNA ligase, cytoplasmic isoform X2 [Sus scrofa]	XP_003121503.3 (+2)	64 kDa	100%	20.80%	11	18	19	68319	65083.3	65536	68794.2	62432.1	67378.5	64633.7	65991.9	0.24529	0.972747415
acyl-coenzyme A amino acid N-acyltransferase 2 [Sus scrofa]	XP_003122092.2	46 kDa	100%	27.20%	5	8	57	159147	92681.9	148489	142441	87076.7	96617.7	200050	147464	0.926269	0.978716191
LOW QUALITY PROTEIN: methylthioribulose-1-phosphate dehydratase [Sus scrofa]	XP_003122918.2	27 kDa	100%	36.00%	8	15	21	59064.4	51418.5	52864.1	50710.6	49667	51418.5	50710.6	54350.3	0.393575	0.963041723
LOW QUALITY PROTEIN: extended synaptotagmin-1 [Sus scrofa]	XP_003126310.2	123 kDa	100%	9.09%	10	14	17	75804.7	72214.4	76862.9	77397.5	75281.1	79573.5	79573.5	78478	0.136594	1.035154208
UMP-CMP kinase [Sus scrofa]	XP_003128059.3	26 kDa	100%	18.90%	4	9	21	51418.5	46987.9	54350.3	51063.3	58251.2	54350.3	54728.3	56266.9	0.0304197	1.097030713
phosphopantothenate--cysteine ligase isoform X1 [Sus scrofa]	XP_003128149.1	34 kDa	100%	46.00%	14	18	21	70728.3	72214.4	70239.8	68319	67378.5	67378.5	73222.5	63743.9	0.292589	0.965264851
xaa-Pro aminopeptidase 1 isoform X1 [Sus scrofa]	XP_003133228.3	75 kDa	100%	17.70%	11	15	19	61147.2	62432.1	61572.6	59064.4	53602	55109	55492.3	54350.3	0.000244149	0.894917786
NADH dehydrogenase [ubiquinone] 1 alpha subcomplex subunit 10, mitochondrial [Sus scrofa]	XP_003133833.1	40 kDa	100%	18.50%	7	12	19	82379.6	75281.1	63743.9	78478	85877.9	80127	67378.5	84110.6	0.475935	1.058726943
mitochondrial import inner membrane translocase subunit Tim13 [Sus scrofa]	XP_003354038.1	11 kDa	100%	53.70%	4	10	20	66450.9	65991.9	65991.9	72716.7	75281.1	70728.3	74244.7	70239.8	0.0582987	1.071335845
nebulette isoform X11 [Sus scrofa]	XP_003357811.1	31 kDa	100%	36.70%	9	15	19	91405.9	95950.3	85284.7	84695.7	95287.6	92041.7	87076.7	95950.3	0.369709	1.036436254
phosphatidylinositide phosphatase SAC1 isoform X1 [Sus scrofa]	XP_003358453.3	67 kDa	100%	19.30%	10	13	14	94629.4	93326.6	91405.9	95950.3	84695.7	94629.4	88292.3	99334	0.561386	0.977724134
low molecular weight phosphotyrosine protein phosphatase isoform X1 [Sus scrofa]	XP_003481357.1 (+1)	18 kDa	100%	38.60%	5	11	21	66913.1	67378.5	69754.6	65536	68319	69754.6	73731.8	73731.8	0.051154	1.05918496
signal recognition particle subunit SRP68 [Sus scrofa]	XP_005653924.2	70 kDa	100%	22.30%	13	17	20	72214.4	75281.1	72214.4	73731.8	69272.7	71715.6	71715.6	75804.7	0.453794	0.983187137
LOW QUALITY PROTEIN: transcription elongation factor SPT5 [Sus scrofa]	XP_005655879.2	121 kDa	100%	10.90%	11	15	16	63303.6	62432.1	57848.8	61572.6	63303.6	65536	65536	65536	0.0316972	1.060183425
adenylate kinase 4, mitochondrial isoform X1 [Sus scrofa]	XP_005656211.1 (+1)	25 kDa	100%	27.40%	6	14	20	80684.2	114105	81810.6	93326.6	72716.7	68319	69272.7	71715.6	0.0307609	0.762379503
caspase-6 isoform X1 [Sus scrofa]	XP_005656604.1	33 kDa	100%	15.90%	5	8	16	88906.5	89524.9	89524.9	85284.7	85877.9	80684.2	85877.9	75804.7	0.0546677	0.929238072
ras-related protein Rab-14 isoform X1 [Sus scrofa]	XP_005660460.1	24 kDa	100%	44.20%	7	15	27	66913.1	65536	66913.1	66450.9	60724.9	62432.1	62000.8	59064.4	0.000601423	0.918773033
apoptosis inhibitor 5 isoform X2 [Sus scrofa]	XP_005661041.1	57 kDa	100%	26.00%	13	19	22	75804.7	75281.1	74761.1	80127	73222.5	75281.1	73222.5	71715.6	0.0711651	0.959040964
aldo-keto reductase family 1 member C1 isoform X1 [Sus scrofa]	XP_005668287.1 (+5)	37 kDa	100%	26.50%	8	13	35	163621	170569	174153	172950	140480	137588	154795	169391	0.0422924	0.883985815
insulin-like growth factor 2 mRNA-binding protein 3 isoform X1 [Sus scrofa]	XP_020919108.1 (+1)	64 kDa	100%	22.10%	11	15	17	54350.3	56266.9	52864.1	55109	60724.9	60305.4	58251.2	55492.3	0.0271484	1.074036188
citrate lyase subunit beta-like protein, mitochondrial isoform X1 [Sus scrofa]	XP_020921514.1 (+7)	37 kDa	100%	29.00%	10	16	20	85877.9	85877.9	94629.4	91405.9	89524.9	85284.7	92041.7	87682.4	0.764132	0.990895248
lethal(2) giant larvae protein homolog 2 [Sus scrofa]	XP_020922285.1	114 kDa	100%	9.79%	9	12	12	75281.1	69272.7	68319	76331.9	64187.3	68794.2	70728.3	70728.3	0.199581	0.94893999
membrane primary amine oxidase-like isoform X1 [Sus scrofa]	XP_020922633.1	77 kDa	100%	13.40%	8	12	18	51776.1	46987.9	54728.3	50710.6	61147.2	57848.8	59475.2	51418.5	0.0523503	1.125790636
dehydrogenase/reductase SDR family member 7B isoform X1 [Sus scrofa]	XP_020923705.1 (+3)	35 kDa	100%	29.50%	9	16	21	108701	102127	104273	105728	93326.6	101421	100025	106464	0.158099	0.953444162
26S proteasome non-ATPase regulatory subunit 6 [Sus scrofa]	XP_020924841.1	52 kDa	100%	13.10%	8	13	16	135694	133826	133826	136638	120611	128375	124864	124864	0.00101604	0.923568106
la-related protein 1 [Sus scrofa]	XP_020932367.1	124 kDa	100%	10.40%	12	16	19	92041.7	92681.9	90147.5	95950.3	88292.3	99334	98647.9	91405.9	0.585256	1.018496246
growth arrest-specific protein 2 [Sus scrofa]	XP_020938899.1 (+8)	35 kDa	100%	20.40%	6	13	19	91405.9	91405.9	97966.4	97289.7	96617.7	85877.9	83529.6	82952.6	0.094217	0.92305617
phosphomannomutase 2 isoform X1 [Sus scrofa]	XP_020942313.1	28 kDa	100%	25.60%	8	14	20	65536	63743.9	65991.9	64633.7	65083.3	65991.9	76331.9	51418.5	0.959782	0.995844645
coronin-1A [Sus scrofa]	XP_020943687.1 (+1)	51 kDa	100%	19.70%	8	12	19	82952.6	67378.5	77935.9	81810.6	61147.2	65991.9	75281.1	82379.6	0.326926	0.918479761
pyrroline-5-carboxylate reductase 3 [Sus scrofa]	XP_020946202.1	29 kDa	100%	28.10%	8	14	18	72716.7	71220.3	69272.7	68794.2	65083.3	66913.1	68794.2	68794.2	0.0500874	0.955960908
sorting nexin-1 [Sus scrofa]	XP_020949569.1	59 kDa	100%	20.30%	7	15	26	73222.5	73731.8	74244.7	73222.5	71220.3	73731.8	76862.9	76862.9	0.472354	1.01445682
cingulin-like protein 1 isoform X1 [Sus scrofa]	XP_020950317.1 (+3)	148 kDa	100%	13.20%	15	16	17	80127	75804.7	77397.5	78478	61147.2	62866.3	63303.6	65536	2.60E-05	0.810928035
serine/arginine-rich splicing factor 3 [Sus scrofa]	XP_020954304.1 (+1)	19 kDa	100%	30.50%	4	6	17	171756	168221	170569	182812	174153	174153	170569	163621	0.530776	0.984331372
acyl-coenzyme A thioesterase 13 [Sus scrofa]	NP_001231908.1	15 kDa	100%	29.80%	4	9	21	145433	155872	167059	161368	167059	161368	180295	171756	0.0828242	1.080586662
NADH dehydrogenase [ubiquinone] 1 beta subcomplex subunit 9 [Sus scrofa]	XP_013851951.1	22 kDa	100%	17.30%	3	7	16	55109	50710.6	44762.4	54350.3	54728.3	52136.3	50360.3	48983.2	0.908694	1.006224492
surfeit locus protein 4 [Sus scrofa]	XP_020926787.1	30 kDa	100%	6.69%	2	5	15	92681.9	100721	85284.7	92041.7	90774.5	101421	96617.7	98647.9	0.322645	1.045133801
glucosylceramidase precursor [Sus scrofa]	NP_001005730.1 (+1)	60 kDa	100%	15.70%	7	7	10	90147.5	84695.7	76331.9	77935.9	73731.8	70728.3	70239.8	64187.3	0.0156864	0.847396075
nicotinamide phosphoribosyltransferase [Sus scrofa]	NP_001026963.1 (+1)	55 kDa	100%	24.40%	12	15	19	84110.6	89524.9	87682.4	88906.5	82952.6	83529.6	82952.6	86475.2	0.0514942	0.959127919
NAD(P)H dehydrogenase [quinone] 1 [Sus scrofa]	NP_001153085.1	31 kDa	100%	16.80%	6	11	17	124864	223513	95287.6	86475.2	85877.9	87682.4	118129	96617.7	0.314077	0.732460859
actin-related protein 2/3 complex subunit 4 [Sus scrofa]	NP_001193464.1 (+1)	20 kDa	100%	35.10%	6	10	19	87076.7	80684.2	86475.2	87076.7	76331.9	81245.5	81245.5	73731.8	0.0254135	0.915742978
eukaryotic translation initiation factor 6 [Sus scrofa]	NP_001230506.1 (+1)	27 kDa	100%	20.40%	4	8	20	70728.3	67378.5	68319	68319	65991.9	67378.5	70239.8	73731.8	0.738326	1.009453136
protein phosphatase 1 regulatory subunit 7 [Sus scrofa]	NP_001230831.1	41 kDa	100%	21.70%	8	14	18	58251.2	54350.3	56266.9	57449.2	53602	52498.9	52498.9	50012.4	0.00807917	0.921768347
NSFL1 cofactor p47 [Sus scrofa]	NP_001231372.1 (+2)	41 kDa	100%	27.80%	9	15	20	81245.5	80127	77397.5	80684.2	75804.7	76331.9	78478	84110.6	0.590848	0.985196009
core histone macro-H2A.1 isoform 1 [Sus scrofa]	NP_001231491.1 (+9)	40 kDa	100%	19.10%	7	12	21	102837	104273	104273	107950	96617.7	97289.7	96617.7	90147.5	0.00293845	0.907806702
protein transport protein Sec23B [Sus scrofa]	NP_001254761.1 (+4)	86 kDa	100%	18.60%	11	13	23	67847.1	67378.5	57052.4	62866.3	65083.3	78478	76331.9	79573.5	0.037656	1.173714963
laminin subunit gamma-1 precursor [Sus scrofa]	NP_001258644.1	178 kDa	100%	9.39%	13	15	17	59888.9	54350.3	62432.1	71220.3	65536	69754.6	62432.1	59888.9	0.575621	1.039210687
complement factor H precursor [Sus scrofa]	NP_999446.1 (+4)	139 kDa	100%	6.08%	9	13	18	81245.5	82952.6	81245.5	85877.9	104998	111757	108701	121450	0.000228673	1.348852595
interferon-induced, double-stranded RNA-activated protein kinase [Sus scrofa]	NP_999484.1 (+1)	61 kDa	100%	15.60%	9	16	19	66913.1	70728.3	56266.9	62000.8	48308.9	53231.8	47643.8	51418.5	0.00655814	0.783882721
translocation protein SEC63 homolog isoform X1 [Sus scrofa]	XP_001925514.4	88 kDa	100%	13.70%	9	15	19	67847.1	63303.6	60305.4	66450.9	74244.7	77935.9	74761.1	76331.9	0.000935088	1.175903854
GMP reductase 2 isoform X1 [Sus scrofa]	XP_001928049.1 (+1)	38 kDa	100%	21.30%	8	13	15	102837	102127	104998	106464	99334	101421	99334	102837	0.0423536	0.967590725
alpha-centractin [Sus scrofa]	XP_001928912.1	43 kDa	100%	27.10%	7	14	18	52498.9	48308.9	50360.3	57449.2	52498.9	47975.2	49667	48983.2	0.319756	0.954496561
prostaglandin E synthase 3 isoform X1 [Sus scrofa]	XP_001929448.3 (+1)	19 kDa	100%	23.70%	5	15	16	120611	134757	126607	140480	134757	133826	124864	126607	0.909266	0.995406312
acyl-coenzyme A synthetase ACSM3, mitochondrial isoform X1 [Sus scrofa]	XP_003124616.2 (+2)	66 kDa	100%	21.90%	12	15	17	35119.9	31000.4	28526.2	29328.2	24322.4	31433.2	32768	28724.6	0.505126	0.945743812
plakophilin-2 [Sus scrofa]	XP_003126444.4	92 kDa	100%	15.00%	12	14	15	75281.1	77397.5	77397.5	76331.9	72716.7	76331.9	72716.7	82379.6	0.816645	0.992615075
LOW QUALITY PROTEIN: grpE protein homolog 1, mitochondrial [Sus scrofa]	XP_003356895.2	26 kDa	100%	28.70%	6	13	17	73731.8	76862.9	82379.6	80127	85877.9	77935.9	79573.5	82379.6	0.264	1.040452097
cysteine and glycine-rich protein 1 [Sus scrofa]	XP_003357724.1	21 kDa	100%	54.40%	10	17	20	104998	107950	109457	123145	114898	125733	116502	114898	0.216579	1.059441407
LOW QUALITY PROTEIN: phosphoribosylformylglycinamidine synthase [Sus scrofa]	XP_003358324.3	147 kDa	100%	8.39%	11	15	17	59064.4	59475.2	61147.2	65536	59064.4	58251.2	57052.4	61572.6	0.235979	0.962147076
isoamyl acetate-hydrolyzing esterase 1 homolog isoform X1 [Sus scrofa]	XP_003481337.1	27 kDa	100%	21.30%	6	8	12	93326.6	95950.3	93975.7	88906.5	88906.5	91405.9	92041.7	93975.7	0.453257	0.984335736
tropomyosin alpha-1 chain isoform X7 [Sus scrofa]	XP_005659575.1 (+2)	33 kDa	100%	35.20%	6	10	62	45073.8	40342.1	45073.8	61147.2	48308.9	61572.6	50012.4	44762.4	0.596633	1.067938934
transducin beta-like protein 2 [Sus scrofa]	XP_005662035.1 (+2)	50 kDa	100%	20.10%	9	15	17	104998	109457	101421	110218	101421	114898	110985	107950	0.53817	1.021497705
activated RNA polymerase II transcriptional coactivator p15 [Sus scrofa]	XP_005671677.2 (+1)	14 kDa	100%	28.30%	3	8	17	88906.5	88292.3	94629.4	98647.9	96617.7	90147.5	95287.6	95287.6	0.569094	1.018528596
apoptotic chromatin condensation inducer in the nucleus isoform X1 [Sus scrofa]	XP_013833674.2 (+4)	146 kDa	100%	7.50%	10	14	16	82379.6	79573.5	83529.6	79573.5	81810.6	80127	81245.5	83529.6	0.747683	1.005095731
LOW QUALITY PROTEIN: dysferlin [Sus scrofa]	XP_013851496.2	241 kDa	100%	5.58%	12	14	14	89524.9	81245.5	76331.9	75804.7	80127	78478	76862.9	79023.8	0.541395	0.97393923
beta-galactoside alpha-2,6-sialyltransferase 1 isoform X1 [Sus scrofa]	XP_020925678.1 (+18)	49 kDa	100%	17.90%	7	10	15	92681.9	93326.6	76331.9	90147.5	84110.6	87076.7	85877.9	88906.5	0.705895	0.98151313
lipoma-preferred partner [Sus scrofa]	XP_020926905.1 (+5)	66 kDa	100%	14.80%	6	15	20	47975.2	46663.3	50012.4	59888.9	50710.6	55109	51063.3	50360.3	0.839547	1.013217978
cell division cycle and apoptosis regulator protein 1 isoform X1 [Sus scrofa]	XP_020928155.1 (+7)	133 kDa	100%	8.68%	11	16	18	92041.7	93975.7	93975.7	92041.7	93326.6	95950.3	97966.4	104273	0.0886636	1.052363919
CDGSH iron-sulfur domain-containing protein 1 [Sus scrofa]	XP_020928882.1	12 kDa	100%	34.90%	3	14	19	84110.6	93326.6	113317	112534	102837	93326.6	94629.4	106464	0.855035	0.985043939
tumor protein D54 isoform X1 [Sus scrofa]	XP_020933261.1 (+2)	24 kDa	100%	32.00%	7	14	18	58251.2	62432.1	61572.6	59888.9	59888.9	63303.6	60305.4	63303.6	0.409274	1.019231468
LOW QUALITY PROTEIN: ankyrin-1 [Sus scrofa]	XP_020933972.1	208 kDa	100%	9.08%	15	16	18	80127	70728.3	68794.2	72716.7	90774.5	87076.7	108701	93975.7	0.00619913	1.301543543
probable ubiquitin carboxyl-terminal hydrolase FAF-X isoform X1 [Sus scrofa]	XP_020935806.1 (+5)	293 kDa	100%	5.01%	13	14	15	78478	82952.6	81245.5	79023.8	74761.1	82379.6	82379.6	84695.7	0.802113	1.007820951
pleckstrin homology domain-containing family A member 7 isoform X1 [Sus scrofa]	XP_020938937.1 (+8)	150 kDa	100%	11.30%	14	15	15	63743.9	60305.4	59064.4	63303.6	60305.4	58656.4	60724.9	62866.3	0.525092	0.984317653
enhancer of rudimentary homolog [Sus scrofa]	NP_001172092.1	12 kDa	100%	21.20%	2	6	13	74761.1	75281.1	77397.5	85877.9	78478	79023.8	79023.8	85877.9	0.494699	1.028999328
carbonic anhydrase 3 [Sus scrofa]	NP_001008688.1	29 kDa	100%	25.80%	5	8	17	93326.6	121450	126607	92681.9	205674	124002	137588	93975.7	0.255241	1.292989052
26S proteasome non-ATPase regulatory subunit 4 [Sus scrofa]	NP_001038000.1 (+1)	41 kDa	100%	19.90%	7	14	18	74761.1	77397.5	73222.5	70728.3	68794.2	75281.1	75281.1	70239.8	0.485776	0.97800409
signal transducer and activator of transcription 3 [Sus scrofa]	NP_001038045.1	88 kDa	100%	15.60%	11	13	14	125733	121450	120611	127488	103552	107204	108701	106464	0.000122829	0.859958004
U2 small nuclear ribonucleoprotein B'' [Sus scrofa]	NP_001070696.1 (+6)	25 kDa	100%	29.80%	7	12	16	88292.3	89524.9	86475.2	89524.9	86475.2	87682.4	87076.7	80684.2	0.143974	0.966371335
serpin B9 [Sus scrofa]	NP_001104726.1	43 kDa	100%	23.20%	7	14	17	62000.8	57052.4	47314.7	61147.2	56658.3	59475.2	60724.9	53974.9	0.829505	1.014583641
Na(+)/H(+) exchange regulatory cofactor NHE-RF2 [Sus scrofa]	NP_001131111.1	37 kDa	100%	35.30%	10	14	17	80684.2	83529.6	78478	88292.3	74244.7	77397.5	75281.1	79023.8	0.0386756	0.924356464
aspartyl aminopeptidase [Sus scrofa]	NP_001172115.1	52 kDa	100%	13.30%	6	11	17	55109	57052.4	56658.3	53231.8	49667	46020.8	53231.8	57449.2	0.181529	0.929373173
tubulin-specific chaperone D [Sus scrofa]	NP_001231034.1	133 kDa	100%	8.85%	11	13	14	61572.6	66913.1	58251.2	60724.9	52498.9	53974.9	51776.1	54350.3	0.00396286	0.85912481
toll-interacting protein [Sus scrofa]	NP_001302729.1	30 kDa	100%	30.00%	6	12	15	38967.9	35857.8	39786.7	41476.3	34636.4	34397.1	35119.9	33689.2	0.00942959	0.883102439
transthyretin precursor [Sus scrofa]	NP_999377.1	16 kDa	100%	30.00%	4	10	19	90147.5	100721	93326.6	87682.4	71220.3	59064.4	85877.9	59888.9	0.013092	0.742319239
cAMP-dependent protein kinase type II-alpha regulatory subunit [Sus scrofa]	NP_999423.2	45 kDa	100%	18.50%	7	13	18	100721	100721	109457	107950	104273	101421	98647.9	106464	0.511258	0.980794942
uncharacterized protein LOC100157017 isoform X1 [Sus scrofa]	XP_001924750.5 (+8)	44 kDa	100%	19.20%	6	11	17	90147.5	105728	104273	100025	99334	98647.9	97289.7	100025	0.743795	0.987816239
serine dehydratase-like [Sus scrofa]	XP_001928354.2 (+2)	35 kDa	100%	17.30%	6	13	19	121450	123145	129267	131984	150562	154795	124002	151609	0.0475224	1.14851219
peptidyl-prolyl cis-trans isomerase F, mitochondrial isoform X1 [Sus scrofa]	XP_001929518.1	22 kDa	100%	31.40%	7	12	31	94629.4	87076.7	100025	87682.4	92681.9	88292.3	95287.6	98647.9	0.728326	1.014877633
LOW QUALITY PROTEIN: pyruvate dehydrogenase protein X component, mitochondrial [Sus scrofa]	XP_003122917.2	54 kDa	100%	13.20%	7	12	17	104273	104998	104998	114105	104273	102127	108701	108701	0.703641	0.989327034
eukaryotic translation initiation factor 3 subunit H isoform X1 [Sus scrofa]	XP_003125563.2 (+1)	40 kDa	100%	21.30%	6	10	13	62000.8	60724.9	62000.8	61147.2	58656.4	59888.9	61572.6	59475.2	0.0637677	0.974455167
sphingosine-1-phosphate lyase 1 isoform X4 [Sus scrofa]	XP_003133111.1 (+4)	64 kDa	100%	15.30%	9	13	14	59475.2	65991.9	55878.3	63303.6	58656.4	66450.9	60724.9	60724.9	0.869159	1.00780057
LOW QUALITY PROTEIN: WASH complex subunit 2A [Sus scrofa]	XP_003133159.2	147 kDa	100%	8.30%	10	11	12	87682.4	82379.6	83529.6	83529.6	80684.2	86475.2	85284.7	84695.7	0.997927	1.000055766
adenine phosphoribosyltransferase isoform X4 [Sus scrofa]	XP_003355772.1	20 kDa	100%	21.10%	4	9	18	35119.9	32093.7	31000.4	32768	32316.9	28924.4	30362.4	30786.3	0.102677	0.9344032
ADP-ribose pyrophosphatase, mitochondrial isoform X1 [Sus scrofa]	XP_003357134.1 (+2)	39 kDa	100%	26.30%	9	15	19	77935.9	81810.6	79573.5	80684.2	77397.5	74761.1	73222.5	71220.3	0.00904198	0.926868414
ladinin-1 isoform X1 [Sus scrofa]	XP_003357722.2	55 kDa	100%	13.50%	7	10	14	101421	114105	92681.9	94629.4	87076.7	90774.5	98647.9	94629.4	0.195665	0.921289061
rab GDP dissociation inhibitor alpha isoform X1 [Sus scrofa]	XP_003360570.1 (+1)	51 kDa	100%	22.60%	6	14	33	64187.3	56266.9	60305.4	61147.2	56658.3	59064.4	59064.4	56266.9	0.182132	0.955136441
copine-3 isoform X4 [Sus scrofa]	XP_005663052.1 (+9)	60 kDa	100%	16.30%	9	16	18	95950.3	94629.4	97966.4	97966.4	92681.9	95950.3	92681.9	89524.9	0.0444099	0.959448649
NADH dehydrogenase [ubiquinone] iron-sulfur protein 2, mitochondrial isoform X1 [Sus scrofa]	XP_005663223.1 (+1)	54 kDa	100%	18.90%	7	9	10	45387.3	40342.1	39786.7	44453.2	48644.9	46663.3	43538.4	52136.3	0.0619079	1.123631811
cullin-5 isoform X1 [Sus scrofa]	XP_005667355.1	91 kDa	100%	11.00%	9	12	14	107204	114898	110985	114105	105728	104273	108701	103552	0.0244161	0.944229772
kininogen-1 isoform X1 [Sus scrofa]	XP_013843662.2	70 kDa	100%	14.90%	10	14	18	59064.4	61572.6	59475.2	67378.5	67847.1	60305.4	71715.6	64633.7	0.217483	1.068736404
atlastin-3 isoform X2 [Sus scrofa]	XP_013849639.1	60 kDa	100%	11.50%	6	10	12	112534	119778	105728	112534	98647.9	106464	97966.4	102837	0.0185259	0.900890424
succinate--CoA ligase [ADP-forming] subunit beta, mitochondrial isoform X1 [Sus scrofa]	XP_020921243.1 (+1)	50 kDa	100%	17.10%	8	12	22	74244.7	75804.7	77935.9	84110.6	89524.9	87076.7	87076.7	90147.5	0.00403952	1.133707577
arylacetamide deacetylase-like isoform X1 [Sus scrofa]	XP_020925289.1 (+1)	46 kDa	100%	18.80%	7	12	18	55492.3	57848.8	51776.1	54728.3	48308.9	48983.2	46340.9	51776.1	0.0109649	0.888847446
serine/threonine-protein kinase PAK 2 [Sus scrofa]	XP_020925795.1 (+2)	58 kDa	100%	26.10%	11	17	20	85877.9	81810.6	86475.2	88292.3	82952.6	84695.7	82952.6	86475.2	0.434525	0.984291121
myosin light chain kinase, smooth muscle isoform X1 [Sus scrofa]	XP_020925890.1 (+9)	217 kDa	100%	6.97%	12	17	20	51776.1	50012.4	50012.4	61572.6	50360.3	61147.2	53231.8	51063.3	0.875627	1.011384726
surfeit locus protein 1 isoform X1 [Sus scrofa]	XP_020926771.1 (+2)	34 kDa	100%	22.50%	6	9	10	25180.2	24491.6	24833.5	24322.4	22693.6	21769.2	22073.1	24322.4	0.0160319	0.919362607
kynureninase isoform X1 [Sus scrofa]	XP_020931491.1 (+3)	56 kDa	100%	17.30%	8	12	16	41764.8	37122.3	42347.8	40905.3	36611.3	36358.4	36611.3	38431.4	0.0319213	0.91286564
carboxymethylenebutenolidase homolog isoform X1 [Sus scrofa]	XP_020932217.1 (+1)	28 kDa	100%	18.40%	4	11	19	158048	189259	144429	168221	208545	172950	158048	201441	0.230556	1.122777882
epidermal growth factor receptor kinase substrate 8-like protein 2 isoform X2 [Sus scrofa]	XP_020938216.1 (+3)	80 kDa	100%	18.70%	12	16	17	139509	137588	126607	135694	130167	135694	137588	141457	0.722455	1.01020393
oxysterol-binding protein 1 [Sus scrofa]	XP_020938654.1	90 kDa	100%	12.00%	9	14	16	67378.5	66450.9	62000.8	67847.1	71220.3	80127	79023.8	75804.7	0.00447426	1.161177379
eukaryotic translation initiation factor 4 gamma 2, partial [Sus scrofa]	XP_020938978.1	111 kDa	100%	10.40%	10	13	14	37122.3	40063.5	37640.5	38166	37122.3	36358.4	35119.9	35119.9	0.028624	0.939395682
pyridoxal-dependent decarboxylase domain-containing protein 1 [Sus scrofa]	XP_020941837.1	86 kDa	100%	16.60%	10	16	18	44453.2	47314.7	43841.2	44453.2	42939	47975.2	50012.4	47975.2	0.240623	1.049089649
NADH dehydrogenase [ubiquinone] 1 beta subcomplex subunit 10 [Sus scrofa]	XP_020942457.1	21 kDa	100%	34.70%	5	9	16	81245.5	76331.9	69754.6	83529.6	88292.3	83529.6	80127	80684.2	0.178706	1.070036312
tyrosine-protein kinase Lyn isoform X3 [Sus scrofa]	XP_020945022.1	56 kDa	100%	17.30%	8	12	17	59064.4	55492.3	53974.9	58251.2	52136.3	48308.9	52864.1	53602	0.0249096	0.912376071
dynactin subunit 2 isoform X1 [Sus scrofa]	XP_020947538.1 (+2)	45 kDa	100%	23.50%	9	13	19	73222.5	74761.1	75281.1	67847.1	73731.8	72716.7	75281.1	76331.9	0.391219	1.023872599
dynamin-1-like protein isoform X1 [Sus scrofa]	XP_020947715.1 (+7)	83 kDa	100%	13.00%	10	13	14	98647.9	97966.4	90147.5	100025	91405.9	98647.9	101421	107950	0.468595	1.032673297
FYVE, RhoGEF and PH domain-containing protein 4 isoform X1 [Sus scrofa]	XP_020947725.1	106 kDa	100%	13.20%	11	13	14	65083.3	65536	62432.1	64187.3	62432.1	59475.2	60724.9	63303.6	0.0421186	0.956059506
26S protease regulatory subunit 6B [Sus scrofa]	XP_020950042.1	47 kDa	100%	24.90%	10	13	19	122294	120611	114105	118129	107204	107950	108701	114898	0.0109477	0.923416256
LOW QUALITY PROTEIN: heterogeneous nuclear ribonucleoprotein U-like protein 1 [Sus scrofa]	XP_020950075.1	96 kDa	100%	10.90%	8	11	14	78478	79573.5	80127	82379.6	77935.9	75804.7	77397.5	77397.5	0.0188197	0.962495399
OCIA domain-containing protein 1 isoform X1 [Sus scrofa]	XP_020956848.1 (+4)	28 kDa	100%	30.40%	6	10	16	69754.6	72716.7	69754.6	73731.8	69754.6	68794.2	68319	75804.7	0.697946	0.988511584
methylmalonic aciduria type A protein, mitochondrial isoform X1 [Sus scrofa]	XP_020957201.1	47 kDa	100%	22.90%	10	14	16	138545	128375	133826	142441	135694	137588	148489	137588	0.374051	1.029772381
coactosin-like protein [Sus scrofa]	XP_003361781.2	16 kDa	100%	21.80%	4	10	17	165905	164759	180295	162491	161368	163621	162491	160254	0.168329	0.96181465
histone H2B type 2-E [Sus scrofa]	XP_003355262.2 (+3)	14 kDa	100%	53.20%	2	5	105	102127	103552	109457	101421	103552	93326.6	95287.6	104273	0.183716	0.951706853
aldose reductase [Sus scrofa]	NP_001001539.1	36 kDa	100%	26.90%	7	12	27	73731.8	71220.3	71715.6	64187.3	77397.5	71220.3	71715.6	66913.1	0.612661	1.02275621
40S ribosomal protein S17 [Sus scrofa]	NP_001001634.1	16 kDa	100%	23.70%	4	8	17	59064.4	69272.7	66913.1	60305.4	59064.4	65536	62866.3	62000.8	0.6091	0.976177395
60S ribosomal protein L6 [Sus scrofa]	NP_001038007.1	32 kDa	100%	25.00%	8	12	14	144429	191901	138545	144429	132902	110218	113317	115698	0.0337904	0.762365494
prothrombin precursor [Sus scrofa]	NP_001116457.1	70 kDa	100%	13.30%	8	12	17	86475.2	80127	84695.7	91405.9	129267	124002	141457	149522	0.000193082	1.588099351
interferon-induced guanylate-binding protein 1 [Sus scrofa]	NP_001121945.1 (+2)	68 kDa	100%	12.50%	7	13	13	85284.7	72214.4	66450.9	96617.7	74761.1	80684.2	90147.5	70728.3	0.898348	0.986753496
cleavage and polyadenylation specificity factor subunit 6 [Sus scrofa]	NP_001182260.1 (+7)	59 kDa	100%	14.00%	7	12	13	114105	109457	112534	124002	110218	107204	104998	111757	0.112699	0.943663931
2-hydroxyacyl-CoA lyase 1 [Sus scrofa]	NP_001193383.2 (+1)	63 kDa	100%	19.20%	8	13	17	114898	77397.5	85284.7	91405.9	81245.5	80127	95287.6	104998	0.861182	0.980139105
60S ribosomal protein L13a isoform 1 [Sus scrofa]	NP_001230997.1 (+7)	24 kDa	100%	26.00%	6	11	18	140480	190575	131072	134757	129267	117313	118950	121450	0.10057	0.81587042
sorcin isoform 1 [Sus scrofa]	NP_001231071.1 (+1)	22 kDa	100%	28.10%	6	10	14	153726	153726	138545	150562	131072	149522	160254	153726	0.947468	0.996674266
lysosome membrane protein 2 precursor [Sus scrofa]	NP_001231084.1 (+1)	54 kDa	100%	13.00%	6	10	16	139509	129267	125733	138545	119778	121450	120611	129267	0.0413642	0.921299076
phosphoinositide 3-kinase adapter protein 1 [Sus scrofa]	NP_001231432.1 (+1)	91 kDa	100%	12.80%	9	11	14	65083.3	65991.9	66450.9	65991.9	60305.4	63743.9	62000.8	65991.9	0.0615007	0.956450793
eukaryotic translation initiation factor 3 subunit I [Sus scrofa]	NP_001231553.1	36 kDa	100%	27.10%	8	13	16	129267	134757	131984	137588	123145	132902	131984	136638	0.532578	0.98326824
cAMP-dependent protein kinase type I-alpha regulatory subunit [Sus scrofa]	NP_999191.1 (+2)	43 kDa	100%	27.90%	10	14	16	116502	113317	106464	107950	103552	110985	117313	104998	0.654013	0.983378055
lanosterol 14-alpha demethylase [Sus scrofa]	NP_999597.1	57 kDa	100%	18.30%	9	11	15	60724.9	62866.3	56658.3	57052.4	38431.4	37640.5	41476.3	37122.3	2.49E-05	0.65178886
coiled-coil domain-containing protein 93 isoform X2 [Sus scrofa]	XP_001927308.2 (+1)	73 kDa	100%	12.00%	8	12	13	58656.4	61572.6	62000.8	65536	58251.2	61572.6	60305.4	62866.3	0.513723	0.980747933
14-3-3 protein eta [Sus scrofa]	XP_001928111.1	28 kDa	100%	30.10%	4	10	64	87682.4	87682.4	96617.7	93326.6	88292.3	89524.9	92041.7	91405.9	0.684627	0.988928831
EMILIN-1 isoform X1 [Sus scrofa]	XP_003125351.2 (+1)	106 kDa	100%	8.06%	8	12	13	124864	118950	121450	114105	116502	127488	119778	128375	0.419726	1.026651758
platelet-activating factor acetylhydrolase IB subunit gamma isoform X1 [Sus scrofa]	XP_003127220.1 (+1)	26 kDa	100%	28.90%	7	10	14	64187.3	61572.6	62432.1	60724.9	57052.4	58656.4	61147.2	62866.3	0.173394	0.963062357
UPF0587 protein C1orf123 homolog [Sus scrofa]	XP_003128033.2	18 kDa	100%	43.10%	6	14	16	88292.3	90774.5	90774.5	97289.7	92681.9	88292.3	89524.9	93326.6	0.729255	0.990996134
starch-binding domain-containing protein 1 [Sus scrofa]	XP_003129141.2	54 kDa	100%	12.00%	6	12	15	170569	163621	155872	176585	184083	208545	174153	211456	0.0338665	1.167392687
2',3'-cyclic-nucleotide 3'-phosphodiesterase isoform X1 [Sus scrofa]	XP_003131468.2 (+2)	47 kDa	100%	18.10%	8	13	16	68319	62432.1	60305.4	66913.1	60724.9	61572.6	59475.2	59475.2	0.0752783	0.935178409
sulfotransferase 1C2 [Sus scrofa]	XP_003354749.1 (+5)	34 kDa	100%	17.90%	5	8	12	136638	136638	135694	129267	143431	123145	127488	104998	0.272043	0.927214085
tripeptidyl-peptidase 1 isoform X1 [Sus scrofa]	XP_003357180.1	62 kDa	100%	8.22%	4	9	17	102127	95950.3	97966.4	92681.9	94629.4	97289.7	95287.6	98647.9	0.7532	0.992614834
protein SON isoform X2 [Sus scrofa]	XP_003358980.1 (+1)	262 kDa	100%	3.52%	8	10	11	62866.3	62000.8	58656.4	64633.7	58251.2	61147.2	62432.1	68319	0.846225	1.008028782
RNA-binding protein 39 isoform X1 [Sus scrofa]	XP_003360012.1 (+20)	59 kDa	100%	16.00%	8	13	15	74244.7	74761.1	74761.1	73222.5	73731.8	77397.5	74244.7	76331.9	0.255311	1.015880691
signal peptidase complex subunit 2 [Sus scrofa]	XP_003482611.2	31 kDa	100%	22.00%	6	7	15	59475.2	64633.7	56658.3	60724.9	59888.9	65083.3	66450.9	61572.6	0.247889	1.047635532
retinoid-inducible serine carboxypeptidase [Sus scrofa]	XP_005657025.1	51 kDa	100%	18.90%	7	13	15	102127	88906.5	93975.7	94629.4	89524.9	82952.6	93326.6	95950.3	0.29785	0.952893019
nitrilase homolog 1 isoform X2 [Sus scrofa]	XP_005663227.1 (+3)	36 kDa	100%	16.50%	6	11	17	99334	102127	104998	96617.7	90774.5	99334	93975.7	102127	0.227107	0.958158759
twinfilin-1 [Sus scrofa]	XP_005664212.1	40 kDa	100%	24.60%	8	12	15	94629.4	100721	92041.7	100721	88292.3	93326.6	89524.9	93326.6	0.0597895	0.939084657
alpha-crystallin B chain [Sus scrofa]	XP_005667376.1 (+2)	20 kDa	100%	30.90%	5	9	15	87076.7	88292.3	99334	99334	77397.5	100721	80127	92041.7	0.387861	0.936502572
rabankyrin-5 isoform X1 [Sus scrofa]	XP_013836683.2 (+1)	129 kDa	100%	6.41%	8	11	13	97289.7	100721	92041.7	100025	93326.6	97966.4	100025	100025	0.904362	1.003244486
GTPase IMAP family member 4 [Sus scrofa]	XP_013846200.2 (+1)	37 kDa	100%	18.60%	7	14	16	85877.9	69754.6	73731.8	74244.7	66450.9	68319	66913.1	65536	0.041575	0.880140654
ELKS/Rab6-interacting/CAST family member 1 isoform X8 [Sus scrofa]	XP_013853351.1 (+4)	128 kDa	100%	10.60%	11	14	15	78478	84110.6	77935.9	82952.6	80684.2	80684.2	82379.6	82379.6	0.699168	1.008193468
LOW QUALITY PROTEIN: eukaryotic translation initiation factor 3 subunit F [Sus scrofa]	XP_020917931.1	39 kDa	100%	21.40%	7	12	16	92681.9	91405.9	91405.9	89524.9	85284.7	90774.5	93326.6	90774.5	0.528461	0.986691082
multiple PDZ domain protein isoform X1 [Sus scrofa]	XP_020919362.1 (+10)	229 kDa	100%	6.98%	14	17	18	119778	113317	115698	114105	107204	101421	106464	118950	0.119762	0.937662023
LOW QUALITY PROTEIN: BAG family molecular chaperone regulator 3 [Sus scrofa]	XP_020929117.1	68 kDa	100%	13.50%	8	10	16	59888.9	62432.1	56658.3	58251.2	63743.9	64187.3	63303.6	65536	0.0102085	1.08236887
guanine nucleotide-binding protein G(s) subunit alpha isoform X1 [Sus scrofa]	XP_020932809.1 (+3)	108 kDa	100%	6.46%	5	9	20	104273	97289.7	97966.4	108701	100721	99334	100025	82952.6	0.260181	0.938280569
14 kDa phosphohistidine phosphatase isoform X8 [Sus scrofa]	XP_020936880.1 (+1)	14 kDa	100%	43.70%	5	11	17	76331.9	76862.9	87076.7	84695.7	87076.7	81810.6	82952.6	80684.2	0.560041	1.023254039
eukaryotic translation initiation factor 5 [Sus scrofa]	XP_020937320.1 (+4)	49 kDa	100%	20.50%	9	11	13	136638	148489	134757	132902	146445	151609	154795	153726	0.014791	1.097303125
scaffold attachment factor B1 isoform X1 [Sus scrofa]	XP_020939682.1 (+1)	109 kDa	100%	7.07%	7	10	12	100721	98647.9	100721	96617.7	94629.4	90774.5	91405.9	94629.4	0.00438932	0.936306612
perilipin-4 isoform X1 [Sus scrofa]	XP_020939713.1 (+4)	159 kDa	100%	5.99%	8	13	18	65536	61147.2	67847.1	83529.6	54350.3	77397.5	60305.4	70728.3	0.610001	0.945053586
2-acylglycerol O-acyltransferase 2-A [Sus scrofa]	XP_020941918.1	40 kDa	100%	17.70%	7	12	16	88906.5	66450.9	63743.9	77935.9	74761.1	62000.8	58251.2	83529.6	0.593273	0.937737092
complement C1r subcomponent [Sus scrofa]	XP_020948067.1	80 kDa	100%	13.70%	11	16	16	120611	124864	120611	119778	143431	146445	151609	198668	0.0253299	1.317553883
dihydroorotate dehydrogenase (quinone), mitochondrial isoform X2 [Sus scrofa]	XP_020949488.1	43 kDa	100%	31.40%	10	15	17	76331.9	70239.8	62866.3	78478	80684.2	78478	91405.9	76862.9	0.0851459	1.137244196
SH3 domain-binding glutamic acid-rich-like protein 3 [Sus scrofa]	XP_020951286.1	10 kDa	100%	39.80%	5	8	13	112534	113317	111757	114105	120611	117313	114898	118129	0.00948072	1.042593511
thioredoxin domain-containing protein 12 [Sus scrofa]	XP_020952320.1	19 kDa	100%	32.20%	5	11	17	71220.3	65536	68794.2	71220.3	75804.7	75804.7	88906.5	80127	0.0173423	1.158513832
serum paraoxonase/arylesterase 1 isoform X1 [Sus scrofa]	XP_020957564.1 (+11)	43 kDa	100%	13.90%	5	9	14	102837	128375	125733	78478	77935.9	79573.5	82379.6	56266.9	0.0375317	0.680155435
adrenodoxin, mitochondrial precursor [Sus scrofa]	NP_999230.1	20 kDa	100%	16.10%	4	9	11	260333	324982	294927	286862	301125	273276	248003	258535	0.26701	0.926172818
ATP synthase subunit f, mitochondrial isoform X1 [Sus scrofa]	XP_020941195.1	6 kDa	100%	44.90%	3	5	15	102127	95287.6	100721	115698	110218	103552	100721	104998	0.777024	1.013667382
apolipoprotein C-III precursor [Sus scrofa]	NP_001002801.1 (+3)	11 kDa	100%	55.20%	5	10	14	87076.7	81810.6	80127	79023.8	115698	92681.9	104998	123145	0.00752638	1.330711686
guanine nucleotide-binding protein G(q) subunit alpha [Sus scrofa]	NP_001033712.1	42 kDa	100%	21.70%	8	15	17	76331.9	76331.9	76862.9	74761.1	70728.3	68794.2	73731.8	81245.5	0.411528	0.967833105
ATPase inhibitor, mitochondrial precursor [Sus scrofa]	NP_001090955.1	12 kDa	100%	31.50%	5	7	14	479111	517070	565827	573725	558037	565827	659037	558037	0.172784	1.096081344
beta-hexosaminidase subunit alpha precursor [Sus scrofa]	NP_001116693.1	61 kDa	100%	13.80%	6	11	14	60305.4	56266.9	64187.3	65536	55492.3	56266.9	57848.8	57449.2	0.0672512	0.921888982
actin-related protein 2/3 complex subunit 1A [Sus scrofa]	NP_001127827.1 (+1)	42 kDa	100%	15.10%	7	10	14	117313	118129	116502	105728	102837	112534	111757	110985	0.232709	0.957261969
adapter molecule crk [Sus scrofa]	NP_001131108.1	34 kDa	100%	22.70%	6	11	15	88906.5	87076.7	85284.7	84110.6	85877.9	90147.5	93975.7	94629.4	0.0787541	1.05574176
protein arginine N-methyltransferase 5 [Sus scrofa]	NP_001153565.1	73 kDa	100%	13.20%	8	13	14	75281.1	87076.7	80684.2	84110.6	76862.9	76331.9	76862.9	76331.9	0.0866678	0.936533632
bcl-2-associated transcription factor 1 [Sus scrofa]	NP_001177106.1 (+4)	106 kDa	100%	8.79%	8	13	14	77935.9	82952.6	77935.9	81810.6	82379.6	79573.5	82952.6	85877.9	0.21628	1.03165221
60S ribosomal protein L30 [Sus scrofa]	NP_001177107.1 (+1)	13 kDa	100%	42.60%	6	8	11	78478	81810.6	75281.1	84695.7	78478	84695.7	84110.6	82379.6	0.378991	1.029346929
plasminogen receptor (KT) [Sus scrofa]	NP_001177146.1 (+1)	17 kDa	100%	20.40%	4	9	14	50360.3	49323.9	48308.9	55109	52498.9	55109	57449.2	59888.9	0.0464393	1.10755187
AP-2 complex subunit beta [Sus scrofa]	NP_001230112.1 (+3)	106 kDa	100%	17.50%	8	14	37	60724.9	59064.4	62000.8	61572.6	58251.2	59064.4	57848.8	60724.9	0.0855669	0.969290294
NADH dehydrogenase [ubiquinone] iron-sulfur protein 3, mitochondrial [Sus scrofa]	NP_001230725.1	30 kDa	100%	28.40%	7	13	16	73222.5	64187.3	60305.4	70728.3	77935.9	68794.2	64633.7	70728.3	0.433054	1.05084271
glucosamine-6-phosphate isomerase 1 [Sus scrofa]	NP_001231022.1 (+1)	33 kDa	100%	20.40%	6	12	17	45387.3	44762.4	52864.1	46020.8	43538.4	43841.2	40905.3	44762.4	0.10036	0.915427033
LETM1 and EF-hand domain-containing protein 1, mitochondrial [Sus scrofa]	NP_001231877.1 (+1)	81 kDa	100%	15.30%	10	15	18	77397.5	81245.5	81810.6	87076.7	79573.5	84110.6	82952.6	77935.9	0.773457	0.990969999
polyribonucleotide nucleotidyltransferase 1, mitochondrial [Sus scrofa]	NP_001233196.1	86 kDa	100%	11.00%	9	14	14	70239.8	74244.7	73222.5	76862.9	75804.7	69272.7	75804.7	75281.1	0.855898	1.005408562
hydroxymethylglutaryl-CoA synthase, cytoplasmic [Sus scrofa]	NP_001239144.1 (+2)	58 kDa	100%	11.00%	5	13	15	84110.6	88906.5	77397.5	77935.9	55878.3	62866.3	64633.7	47314.7	0.00223685	0.702582363
platelet endothelial cell adhesion molecule precursor [Sus scrofa]	NP_999072.1 (+3)	82 kDa	100%	11.10%	9	15	17	93326.6	85284.7	90774.5	93975.7	85284.7	89524.9	90774.5	90147.5	0.445133	0.979001634
pyridoxal kinase [Sus scrofa]	NP_999108.1	36 kDa	100%	28.30%	8	13	17	98647.9	92681.9	93975.7	93326.6	95950.3	93326.6	92681.9	101421	0.639426	1.01253988
thioredoxin reductase 1, cytoplasmic [Sus scrofa]	NP_999319.2	55 kDa	100%	14.60%	7	11	15	81810.6	92041.7	84110.6	80127	76331.9	77935.9	75281.1	72214.4	0.0202503	0.892552871
serine/threonine-protein phosphatase 2A catalytic subunit alpha isoform [Sus scrofa]	NP_999531.1	36 kDa	100%	16.20%	5	11	14	53602	53974.9	50710.6	56266.9	48644.9	52498.9	53974.9	51776.1	0.276702	0.964299963
U2 small nuclear ribonucleoprotein A' [Sus scrofa]	XP_001925384.4	28 kDa	100%	26.30%	7	11	13	51776.1	47975.2	47975.2	50360.3	48644.9	50012.4	50710.6	46663.3	0.7051	0.989622731
LOW QUALITY PROTEIN: protein PML [Sus scrofa]	XP_001925607.3	97 kDa	100%	14.20%	11	15	16	89524.9	85877.9	79573.5	91405.9	80127	81245.5	85877.9	97966.4	0.953986	0.996636084
synaptic functional regulator FMR1 isoform X1 [Sus scrofa]	XP_001925767.1 (+5)	71 kDa	100%	9.65%	6	9	14	79573.5	73222.5	70239.8	76331.9	68319	71715.6	74761.1	73222.5	0.288171	0.962089418
retinol dehydrogenase 11 isoform X4 [Sus scrofa]	XP_001928802.1 (+1)	35 kDa	100%	26.60%	7	11	15	72716.7	63303.6	68794.2	68794.2	70728.3	76331.9	77935.9	83529.6	0.0369622	1.127615778
isoaspartyl peptidase/L-asparaginase isoform X1 [Sus scrofa]	XP_003122673.2 (+1)	32 kDa	100%	33.00%	8	12	14	123145	113317	115698	120611	109457	114898	116502	117313	0.248462	0.969118306
syntaxin-binding protein 2 isoform X2 [Sus scrofa]	XP_003123198.2 (+1)	66 kDa	100%	13.20%	9	11	12	81245.5	76862.9	76862.9	77935.9	71715.6	71715.6	72214.4	78478	0.0528675	0.939970701
dnaJ homolog subfamily A member 2 [Sus scrofa]	XP_003127042.1	46 kDa	100%	10.70%	5	9	11	118950	136638	125733	124002	114105	117313	114105	124864	0.100746	0.930864158
ATP-binding cassette sub-family E member 1 isoform X2 [Sus scrofa]	XP_003129218.4	67 kDa	100%	11.20%	8	15	17	57052.4	59475.2	63743.9	65083.3	61147.2	62866.3	63303.6	55878.3	0.837813	0.991199683
acyl-CoA synthetase family member 2, mitochondrial isoform X1 [Sus scrofa]	XP_003131621.3	68 kDa	100%	13.30%	7	8	14	41764.8	50360.3	39511.9	44453.2	36107.2	40063.5	39511.9	33923.6	0.0530834	0.849597707
carboxypeptidase D [Sus scrofa]	XP_003131834.2	152 kDa	100%	10.70%	13	15	15	55492.3	53974.9	50360.3	61147.2	40342.1	44453.2	43841.2	41764.8	0.00202919	0.771134084
nuclear autoantigen Sp-100 isoform X8 [Sus scrofa]	XP_003133755.2 (+6)	65 kDa	100%	12.10%	8	11	12	87076.7	84110.6	79573.5	88292.3	77935.9	71715.6	79573.5	87682.4	0.197154	0.934683996
endoplasmic reticulum-Golgi intermediate compartment protein 1 isoform X2 [Sus scrofa]	XP_003134100.4 (+1)	33 kDa	100%	21.00%	6	12	17	48644.9	48644.9	46020.8	52136.3	44762.4	48644.9	41189.8	42055.3	0.065993	0.903838794
septin-6 isoform X4 [Sus scrofa]	XP_003135392.1 (+13)	49 kDa	100%	17.60%	6	13	25	98647.9	94629.4	102837	115698	84695.7	87076.7	95287.6	107950	0.234167	0.910633007
NADH dehydrogenase [ubiquinone] iron-sulfur protein 7, mitochondrial isoform X3 [Sus scrofa]	XP_003354019.2 (+1)	28 kDa	100%	15.50%	5	12	18	69754.6	69754.6	60305.4	67378.5	69272.7	68794.2	61572.6	73731.8	0.662433	1.023121846
LOW QUALITY PROTEIN: transcription elongation regulator 1 [Sus scrofa]	XP_003354387.3	121 kDa	100%	5.53%	7	8	9	45702.9	47643.8	47975.2	46987.9	45073.8	47314.7	47643.8	48983.2	0.859394	1.003749145
ubiquinone biosynthesis protein COQ9, mitochondrial [Sus scrofa]	XP_003355850.1	35 kDa	100%	15.80%	5	10	16	73222.5	78478	88906.5	74761.1	82379.6	72716.7	74761.1	85877.9	0.985067	1.001164354
60S ribosomal protein L35a [Sus scrofa]	XP_003357274.1 (+2)	13 kDa	100%	37.30%	6	10	12	154795	205674	143431	131984	131072	131984	129267	127488	0.124946	0.817463563
elongation factor G, mitochondrial isoform X1 [Sus scrofa]	XP_003358691.1 (+1)	83 kDa	100%	16.00%	11	12	12	70239.8	71220.3	76862.9	73222.5	68319	70239.8	71715.6	67847.1	0.0980867	0.953955745
calumenin isoform X1 [Sus scrofa]	XP_003484071.1	37 kDa	100%	21.30%	6	10	16	102837	106464	107950	120611	130167	139509	140480	118129	0.0129857	1.206513497
programmed cell death protein 5 [Sus scrofa]	XP_005655861.2	14 kDa	100%	40.00%	5	11	18	35610.1	37122.3	33923.6	34397.1	34397.1	35119.9	35364.1	35364.1	0.796719	0.994271665
myb-binding protein 1A isoform X2 [Sus scrofa]	XP_005669190.1 (+1)	168 kDa	100%	7.51%	9	13	13	74244.7	78478	73731.8	74761.1	64633.7	72214.4	66450.9	67847.1	0.00827333	0.900172501
sideroflexin-2 isoform X5 [Sus scrofa]	XP_005671480.1 (+1)	36 kDa	100%	28.90%	8	11	16	41476.3	40342.1	37122.3	39511.9	37902.4	39511.9	42642.4	40905.3	0.662478	1.015835631
hematopoietic lineage cell-specific protein [Sus scrofa]	XP_013836417.1	55 kDa	100%	19.60%	10	15	17	93326.6	88906.5	89524.9	95287.6	84110.6	84110.6	88292.3	92681.9	0.131299	0.95136844
double-stranded RNA-binding protein Staufen homolog 1 isoform X9 [Sus scrofa]	XP_013838788.1 (+20)	55 kDa	100%	16.90%	8	14	17	76331.9	80127	76331.9	82379.6	70728.3	73222.5	69272.7	72716.7	0.00584471	0.907256519
kinesin-1 heavy chain [Sus scrofa]	XP_020920464.1	110 kDa	100%	9.14%	8	9	10	45702.9	46020.8	42642.4	44762.4	41189.8	44762.4	46663.3	42347.8	0.497723	0.976747406
kynurenine formamidase isoform X1 [Sus scrofa]	XP_020922188.1	36 kDa	100%	24.10%	8	11	16	69272.7	63303.6	59475.2	68794.2	67378.5	74761.1	77397.5	70728.3	0.0623679	1.112787028
polymerase I and transcript release factor [Sus scrofa]	XP_020922642.1	50 kDa	100%	12.70%	6	12	15	105728	96617.7	119778	125733	117313	121450	107204	106464	0.88519	1.01021757
haloacid dehalogenase-like hydrolase domain-containing protein 3 [Sus scrofa]	XP_020923397.1 (+3)	28 kDa	100%	30.30%	7	10	16	72214.4	77397.5	80684.2	90147.5	70728.3	73222.5	79023.8	76862.9	0.266099	0.935695392
signal recognition particle receptor subunit beta [Sus scrofa]	XP_020925129.1	30 kDa	100%	29.90%	7	11	18	69272.7	70728.3	63743.9	72214.4	77935.9	81245.5	77935.9	79573.5	0.00230339	1.147598417
serine/threonine-protein kinase MRCK beta isoform X1 [Sus scrofa]	XP_020937279.1 (+2)	197 kDa	100%	6.54%	11	15	15	82379.6	81810.6	81245.5	84695.7	76331.9	77935.9	84695.7	82379.6	0.331248	0.97338028
tetratricopeptide repeat protein 37 isoform X1 [Sus scrofa]	XP_020940202.1 (+3)	175 kDa	100%	7.04%	11	13	13	80127	75281.1	74244.7	86475.2	74761.1	74761.1	76862.9	75804.7	0.265426	0.955908999
acyl-protein thioesterase 1 [Sus scrofa]	XP_020945028.1	25 kDa	100%	17.00%	4	9	18	84695.7	76331.9	82379.6	77935.9	83529.6	74761.1	75804.7	80684.2	0.583198	0.979574486
protein S100-A13 isoform X1 [Sus scrofa]	XP_020945468.1 (+2)	13 kDa	100%	24.80%	4	9	15	125733	129267	190575	153726	114105	122294	93975.7	128375	0.0802589	0.765473052
coiled-coil domain-containing protein 134 [Sus scrofa]	XP_020947107.1 (+5)	26 kDa	100%	29.30%	6	10	15	45073.8	41764.8	39511.9	47314.7	86475.2	97966.4	82379.6	79023.8	7.22E-05	1.991447912
ras-related protein Rab-5B [Sus scrofa]	XP_020947454.1 (+2)	24 kDa	100%	42.30%	7	13	17	28526.2	26801	27939.1	28724.6	27364.2	26987.4	29125.6	25531.7	0.417333	0.973372813
vacuolar protein sorting-associated protein 13C isoform X1 [Sus scrofa]	XP_020950021.1 (+1)	423 kDa	100%	3.65%	12	12	12	80684.2	80684.2	81245.5	85284.7	74761.1	81245.5	82379.6	86475.2	0.785621	0.990737386
dedicator of cytokinesis protein 7 isoform X1 [Sus scrofa]	XP_020952203.1 (+7)	262 kDa	100%	3.29%	8	10	15	54728.3	59888.9	52498.9	55109	49667	48983.2	52498.9	53231.8	0.0545148	0.919701276
1,5-anhydro-D-fructose reductase [Sus scrofa]	NP_001038033.2 (+4)	34 kDa	100%	12.60%	3	6	19	165905	172950	160254	161368	170569	174153	151609	169391	0.828887	1.00793968
ubiquitin-like protein ISG15 [Sus scrofa]	NP_001121941.2	19 kDa	100%	15.00%	3	6	14	85284.7	110985	72214.4	204253	75804.7	103552	175365	167059	0.760506	1.103745008
ATP synthase subunit e, mitochondrial [Sus scrofa]	NP_999080.2	8 kDa	100%	25.40%	2	4	13	74761.1	78478	93326.6	82952.6	96617.7	81810.6	81810.6	93326.6	0.321777	1.072975591
isocitrate dehydrogenase [NAD] subunit beta, mitochondrial [Sus scrofa]	NP_001038040.1	42 kDa	100%	22.30%	8	13	15	85284.7	86475.2	88292.3	88292.3	87076.7	85284.7	91405.9	89524.9	0.451003	1.014203185
NAD(P)H-hydrate epimerase precursor [Sus scrofa]	NP_001072132.1	32 kDa	100%	18.40%	5	11	16	79573.5	78478	80684.2	73731.8	83529.6	70239.8	71715.6	70239.8	0.284629	0.946417485
cytochrome c oxidase subunit NDUFA4 [Sus scrofa]	NP_001090937.1	9 kDa	100%	40.20%	4	10	14	150562	151609	165905	145433	160254	163621	168221	167059	0.0528713	1.074397893
60S ribosomal protein L27 [Sus scrofa]	NP_001090948.1	16 kDa	100%	43.40%	5	10	14	92681.9	124002	84695.7	92681.9	88906.5	79573.5	86475.2	80684.2	0.155279	0.851744856
heat shock protein 105 kDa [Sus scrofa]	NP_001090973.1 (+1)	97 kDa	100%	10.40%	7	13	18	39239	45387.3	37640.5	42347.8	42347.8	45387.3	37902.4	36865.9	0.847159	0.987172478
MHC class I antigen 2 precursor [Sus scrofa]	NP_001107174.1	40 kDa	100%	28.60%	8	12	14	24662	25180.2	70728.3	25709.2	19349.4	65991.9	26249.5	27554.5	0.912301	0.951227649
aminoacyl tRNA synthase complex-interacting multifunctional protein 1 [Sus scrofa]	NP_001107755.1 (+3)	35 kDa	100%	32.80%	9	12	16	60724.9	65083.3	65536	62432.1	57848.8	59064.4	60305.4	62000.8	0.0449866	0.942639268
40S ribosomal protein S20 [Sus scrofa]	NP_001123426.1	13 kDa	100%	22.70%	3	9	17	95950.3	104998	100721	106464	98647.9	104998	100025	107950	0.79479	1.008546255
Na(+)/H(+) exchange regulatory cofactor NHE-RF1 [Sus scrofa]	NP_001137196.1	39 kDa	100%	22.50%	8	11	13	191901	200050	195933	201441	176585	169391	169391	181549	0.000749326	0.88292767
protein unc-45 homolog A [Sus scrofa]	NP_001171998.1 (+2)	103 kDa	100%	9.11%	8	11	12	71715.6	75281.1	71220.3	75281.1	62866.3	69272.7	67847.1	63303.6	0.00828707	0.897074597
importin subunit alpha-4 [Sus scrofa]	NP_001177159.1 (+3)	58 kDa	100%	11.30%	6	8	13	100025	103552	90774.5	97966.4	93326.6	93975.7	93326.6	95950.3	0.204563	0.959882544
protein transport protein Sec61 subunit beta [Sus scrofa]	NP_001230754.1	10 kDa	100%	44.80%	4	8	14	75281.1	81245.5	73222.5	70728.3	75804.7	95287.6	89524.9	92041.7	0.035733	1.173660865
cytochrome b5 reductase 1 [Sus scrofa]	NP_001230847.1 (+1)	34 kDa	100%	17.00%	6	11	13	73731.8	83529.6	77935.9	78478	70239.8	76331.9	75281.1	78478	0.256422	0.957457906
dnaJ homolog subfamily A member 1 [Sus scrofa]	NP_001231092.1 (+1)	45 kDa	100%	15.40%	6	10	14	75804.7	87076.7	77397.5	76862.9	75804.7	76331.9	70728.3	72214.4	0.110997	0.930432425
cleavage and polyadenylation specificity factor subunit 5 [Sus scrofa]	NP_001231176.1	26 kDa	100%	32.20%	7	11	13	99334	102837	105728	102837	104998	104273	105728	108701	0.0938947	1.031562853
dnaJ homolog subfamily B member 11 precursor [Sus scrofa]	NP_001231275.1 (+1)	40 kDa	100%	13.10%	5	6	8	75281.1	84110.6	72214.4	75804.7	100025	120611	111757	112534	0.000438897	1.447340172
heme oxygenase 2 [Sus scrofa]	NP_001231341.1 (+3)	36 kDa	100%	25.30%	7	10	21	90147.5	85284.7	100025	100721	94629.4	87682.4	88292.3	102127	0.870629	0.990836253
decorin precursor [Sus scrofa]	NP_999085.1	40 kDa	100%	16.70%	7	12	12	102127	107204	118129	137588	97289.7	153726	118950	95287.6	0.997489	1.000438664
calpastatin [Sus scrofa]	NP_999232.1 (+17)	84 kDa	100%	18.20%	11	15	15	58656.4	64633.7	66913.1	62432.1	60724.9	62866.3	58251.2	56658.3	0.163551	0.944052135
coagulation factor V precursor [Sus scrofa]	NP_999285.1	256 kDa	100%	4.96%	9	12	12	47643.8	45073.8	45702.9	48308.9	66450.9	69754.6	74244.7	70239.8	1.14E-05	1.503192859
LOW QUALITY PROTEIN: phosphoacetylglucosamine mutase [Sus scrofa]	XP_001924454.3	59 kDa	100%	11.10%	6	11	13	100721	105728	95287.6	104273	112534	121450	123145	118129	0.00191587	1.170558216
arginase-2, mitochondrial isoform X1 [Sus scrofa]	XP_001928714.1	39 kDa	100%	23.20%	7	10	11	42642.4	38698.8	36865.9	42939	108701	115698	95287.6	119778	1.62E-05	2.727117024
probable tRNA N6-adenosine threonylcarbamoyltransferase isoform X1 [Sus scrofa]	XP_001929285.1 (+1)	36 kDa	100%	17.60%	6	10	15	56658.3	56658.3	56266.9	55492.3	53602	54728.3	56266.9	56266.9	0.185723	0.981288098
metastasis-associated protein MTA2 isoform X1 [Sus scrofa]	XP_003122670.2	75 kDa	100%	13.10%	8	8	9	54350.3	53602	49667	53231.8	48308.9	52136.3	49323.9	48983.2	0.0647767	0.94261925
eukaryotic peptide chain release factor subunit 1 isoform X1 [Sus scrofa]	XP_003124023.1 (+1)	49 kDa	100%	18.50%	8	11	14	76331.9	79573.5	78478	82952.6	87682.4	88292.3	87682.4	69754.6	0.4291	1.050657978
GRIP and coiled-coil domain-containing protein 2 [Sus scrofa]	XP_003124901.3	195 kDa	100%	6.41%	10	11	12	53231.8	51418.5	50360.3	53231.8	55492.3	56658.3	60724.9	61147.2	0.00675273	1.123799956
alpha-taxilin [Sus scrofa]	XP_003127822.4 (+1)	63 kDa	100%	13.60%	8	9	9	70728.3	72716.7	65991.9	69272.7	67847.1	74244.7	72716.7	72214.4	0.332644	1.029827462
dolichyl-diphosphooligosaccharide--protein glycosyltransferase subunit STT3B [Sus scrofa]	XP_003132136.3	94 kDa	100%	7.03%	6	11	16	90774.5	93975.7	80127	92681.9	61572.6	68319	70239.8	65536	0.000776908	0.743001998
ubiquitin-like modifier-activating enzyme 5 [Sus scrofa]	XP_003132469.4	45 kDa	100%	10.60%	4	10	15	95950.3	99334	102127	102837	100721	100025	100721	102837	0.568215	1.010133717
proline synthase co-transcribed bacterial homolog protein isoform X1 [Sus scrofa]	XP_003133417.1	30 kDa	100%	22.50%	6	11	15	92041.7	97289.7	90774.5	93326.6	91405.9	94629.4	90147.5	92041.7	0.472018	0.986053701
charged multivesicular body protein 4b [Sus scrofa]	XP_003134450.6	25 kDa	100%	26.30%	6	10	13	165905	171756	169391	151609	149522	155872	159147	159147	0.134277	0.946904321
cytochrome b-c1 complex subunit 8 [Sus scrofa]	XP_003354325.1 (+2)	10 kDa	100%	45.10%	5	8	13	90147.5	98647.9	87076.7	100025	96617.7	93975.7	87682.4	90147.5	0.635234	0.980116904
metalloreductase STEAP3 isoform X1 [Sus scrofa]	XP_003359484.1	59 kDa	100%	13.70%	6	12	16	72716.7	85284.7	67378.5	69272.7	72214.4	73731.8	75281.1	72716.7	0.966818	0.997594457
endothelial differentiation-related factor 1 [Sus scrofa]	XP_003480683.2	21 kDa	100%	23.20%	5	9	13	111757	123145	97289.7	103552	115698	124002	117313	129267	0.0960043	1.115976353
ATP-dependent Clp protease proteolytic subunit, mitochondrial [Sus scrofa]	XP_003480866.3	30 kDa	100%	24.90%	6	11	13	77935.9	74761.1	74761.1	75281.1	67378.5	69272.7	72214.4	77935.9	0.151687	0.947355347
amidophosphoribosyltransferase [Sus scrofa]	XP_003482444.1	59 kDa	100%	11.30%	6	8	13	92681.9	84695.7	90774.5	101421	85284.7	87682.4	82952.6	92041.7	0.221928	0.941522816
rho-associated protein kinase 1 [Sus scrofa]	XP_005653457.2	158 kDa	100%	7.24%	10	11	11	92041.7	85877.9	84110.6	85877.9	84110.6	85877.9	87682.4	92041.7	0.859016	1.005187578
LOW QUALITY PROTEIN: persulfide dioxygenase ETHE1, mitochondrial [Sus scrofa]	XP_005655974.2	33 kDa	100%	23.20%	6	10	15	52864.1	46020.8	47975.2	55878.3	52498.9	53602	53231.8	57449.2	0.211291	1.069269561
26S proteasome non-ATPase regulatory subunit 8 [Sus scrofa]	XP_005664641.1	40 kDa	100%	13.70%	5	8	10	142441	146445	152664	143431	141457	135694	134757	129267	0.0180246	0.925118807
isopentenyl-diphosphate Delta-isomerase 1 isoform X2 [Sus scrofa]	XP_005668301.1	33 kDa	100%	23.00%	7	10	16	64633.7	65991.9	61572.6	63743.9	49323.9	47314.7	57052.4	52864.1	0.0018347	0.807039095
sedoheptulokinase [Sus scrofa]	XP_005669175.1	51 kDa	100%	17.40%	7	10	15	142441	139509	142441	131984	120611	137588	133826	139509	0.253871	0.955353933
Golgi integral membrane protein 4 isoform X1 [Sus scrofa]	XP_005670041.1 (+1)	83 kDa	100%	11.80%	8	11	12	59064.4	62866.3	57052.4	59888.9	59064.4	60305.4	63743.9	66913.1	0.240909	1.046697813
heterochromatin protein 1-binding protein 3 isoform X1 [Sus scrofa]	XP_013854502.1 (+3)	61 kDa	100%	11.80%	7	11	13	103552	106464	105728	105728	96617.7	95950.3	92041.7	97966.4	0.000475475	0.907713917
aminopeptidase B [Sus scrofa]	XP_020920186.1	72 kDa	100%	11.40%	7	11	13	67378.5	68319	62432.1	66913.1	57052.4	61572.6	62432.1	58251.2	0.0128521	0.902904738
bifunctional coenzyme A synthase isoform X1 [Sus scrofa]	XP_020921840.1 (+1)	68 kDa	100%	8.59%	5	7	9	68794.2	56658.3	60305.4	70239.8	59064.4	55878.3	54728.3	68794.2	0.375654	0.93151342
THO complex subunit 4 isoform X1 [Sus scrofa]	XP_020922089.1 (+1)	27 kDa	100%	22.70%	5	11	16	94629.4	100025	92681.9	96617.7	95950.3	95287.6	96617.7	105728	0.440616	1.025080088
LOW QUALITY PROTEIN: ATP-dependent RNA helicase DDX42 [Sus scrofa]	XP_020922429.1	103 kDa	100%	9.35%	9	11	14	53602	54350.3	51776.1	55878.3	56658.3	53974.9	57052.4	59888.9	0.0897157	1.055506598
LOW QUALITY PROTEIN: mitochondrial-processing peptidase subunit alpha [Sus scrofa]	XP_020936813.1	58 kDa	100%	11.80%	7	10	11	164759	171756	164759	154795	161368	162491	163621	170569	0.906844	1.00301798
N-acetylserotonin O-methyltransferase-like protein isoform X1 [Sus scrofa]	XP_020937049.1 (+1)	67 kDa	100%	13.20%	8	12	13	104998	118950	110218	94629.4	100721	93975.7	102127	113317	0.498388	0.956492131
very-long-chain 3-oxoacyl-CoA reductase isoform X1 [Sus scrofa]	XP_020938823.1 (+1)	34 kDa	100%	14.40%	4	7	8	69272.7	63303.6	57848.8	62866.3	50012.4	55878.3	53231.8	43538.4	0.0117346	0.800108649
sorting and assembly machinery component 50 homolog isoform X1 [Sus scrofa]	XP_020947062.1 (+1)	52 kDa	100%	18.80%	8	11	13	68794.2	71715.6	72716.7	71220.3	69272.7	71220.3	72214.4	73222.5	0.764866	1.005214332
chromodomain-helicase-DNA-binding protein 4 isoform X1 [Sus scrofa]	XP_020948084.1 (+3)	218 kDa	100%	2.41%	5	6	6	44453.2	46340.9	44762.4	53231.8	45073.8	47643.8	42347.8	38431.4	0.227793	0.919001379
probable D-lactate dehydrogenase, mitochondrial [Sus scrofa]	XP_020949443.1	52 kDa	100%	14.50%	7	10	15	158048	149522	165905	158048	167059	162491	142441	160254	0.978245	1.001140099
ubiquitin carboxyl-terminal hydrolase 14 isoform X2 [Sus scrofa]	XP_020951820.1	56 kDa	100%	17.40%	9	13	15	53231.8	57052.4	49667	52498.9	50360.3	48983.2	53974.9	50710.6	0.299186	0.96036338
C-terminal-binding protein 1 isoform X1 [Sus scrofa]	XP_020956522.1 (+11)	42 kDa	100%	14.20%	6	12	16	93975.7	95950.3	95950.3	92681.9	92681.9	100025	96617.7	97289.7	0.284504	1.021281812
nucleoside diphosphate kinase A [Sus scrofa]	NP_001191688.1 (+1)	17 kDa	100%	42.10%	3	9	39	87682.4	90774.5	86475.2	91405.9	97289.7	101421	95950.3	90147.5	0.0346369	1.079898299
glucose-6-phosphatase [Sus scrofa]	NP_001106916.1	41 kDa	100%	7.00%	3	5	15	9674.69	10513.8	10015.9	12416.8	11113.3	11036.5	11993.8	11665.8	0.268132	1.074807842
60S ribosomal protein L11 [Sus scrofa]	NP_001001638.1	20 kDa	100%	24.70%	5	8	12	46340.9	42642.4	41764.8	41476.3	39511.9	43841.2	47643.8	40905.3	0.970923	0.998128024
heme-binding protein 1 [Sus scrofa]	NP_001011509.1	21 kDa	100%	29.60%	5	11	15	106464	98647.9	93975.7	104998	88292.3	81245.5	86475.2	84695.7	0.00283626	0.843163303
actin-related protein 2/3 complex subunit 1B [Sus scrofa]	NP_001127828.1 (+2)	41 kDa	100%	22.00%	8	11	11	146445	143431	144429	138545	139509	146445	151609	149522	0.298927	1.024844113
protein AMBP precursor [Sus scrofa]	NP_001157478.1	39 kDa	100%	20.20%	5	9	14	52864.1	58656.4	57052.4	54728.3	60305.4	65991.9	57052.4	68319	0.0488001	1.127037383
farnesyl pyrophosphate synthase precursor [Sus scrofa]	NP_001172060.1 (+4)	49 kDa	100%	9.98%	4	9	16	74761.1	85284.7	83529.6	95950.3	80684.2	74761.1	75804.7	64187.3	0.0949521	0.870147052
saposin-B-Val precursor [Sus scrofa]	NP_001185848.1 (+6)	58 kDa	100%	9.35%	6	9	15	43841.2	43237.6	43538.4	42939	37902.4	40063.5	43237.6	41189.8	0.0484766	0.935681855
ras GTPase-activating protein-binding protein 1 [Sus scrofa]	NP_001192334.1 (+1)	52 kDa	100%	20.00%	7	10	12	48983.2	54728.3	48983.2	50710.6	46340.9	50360.3	50012.4	43538.4	0.170551	0.935334987
UPF0568 protein C14orf166 homolog [Sus scrofa]	NP_001230423.1	28 kDa	100%	28.70%	6	13	16	87682.4	84695.7	91405.9	93326.6	95287.6	92041.7	90774.5	95950.3	0.114498	1.047446392
creatine kinase B-type [Sus scrofa]	NP_001230504.1 (+1)	43 kDa	100%	22.80%	7	11	14	74244.7	74244.7	82379.6	75804.7	64187.3	92041.7	59475.2	77397.5	0.669652	0.955744479
ras-related C3 botulinum toxin substrate 1 [Sus scrofa]	NP_001230514.1 (+1)	21 kDa	100%	24.50%	5	9	15	86475.2	82952.6	83529.6	84110.6	82379.6	85284.7	88292.3	85284.7	0.494112	1.012380885
ras-related protein Rab-8A [Sus scrofa]	NP_001230731.1	24 kDa	100%	42.00%	6	10	32	80127	80684.2	82379.6	80684.2	76331.9	86475.2	82379.6	87076.7	0.437688	1.0259001
glutaredoxin-3 [Sus scrofa]	NP_001230825.1	37 kDa	100%	16.50%	6	10	13	107950	109457	115698	118950	110985	109457	110218	106464	0.22737	0.966968694
COP9 signalosome complex subunit 3 [Sus scrofa]	NP_001231078.1	48 kDa	100%	15.40%	6	11	13	81810.6	84695.7	80684.2	83529.6	75804.7	80127	81245.5	82379.6	0.14991	0.966245767
40S ribosomal protein S13 [Sus scrofa]	NP_001231758.1	17 kDa	100%	36.40%	7	9	15	77935.9	88906.5	66450.9	74244.7	69272.7	67847.1	70239.8	69272.7	0.150844	0.899506402
prefoldin subunit 3 [Sus scrofa]	NP_001231909.1 (+1)	22 kDa	100%	29.90%	7	11	12	85877.9	91405.9	90147.5	89524.9	90147.5	88292.3	93975.7	87682.4	0.685749	1.008802205
serine/threonine-protein kinase OSR1 [Sus scrofa]	NP_001302601.1 (+2)	58 kDa	100%	14.20%	7	10	11	40622.8	36611.3	35610.1	40342.1	37380.5	36865.9	39239	36865.9	0.630352	0.98149183
m7GpppX diphosphatase [Sus scrofa]	NP_998955.1	39 kDa	100%	17.50%	6	8	11	136638	135694	143431	123145	135694	143431	151609	152664	0.103395	1.082559546
glutathione hydrolase 1 proenzyme [Sus scrofa]	NP_999195.1 (+5)	61 kDa	100%	15.30%	8	10	11	93975.7	87076.7	76331.9	86475.2	87682.4	76862.9	89524.9	102837	0.631029	1.037944556
serine/threonine-protein phosphatase PP1-beta catalytic subunit [Sus scrofa]	NP_999349.1 (+2)	37 kDa	100%	19.00%	6	9	12	76331.9	77935.9	73731.8	77397.5	73222.5	70239.8	80127	78478	0.748209	0.989096167
lupus La protein [Sus scrofa]	XP_001925033.2 (+1)	47 kDa	100%	13.70%	6	11	13	142441	176585	132902	153726	143431	153726	151609	134757	0.612297	0.963464168
nuclear pore complex protein Nup153 isoform X1 [Sus scrofa]	XP_001926686.1 (+1)	154 kDa	100%	9.02%	11	14	15	50360.3	52136.3	51063.3	52498.9	50012.4	51418.5	51063.3	54728.3	0.805592	1.005646932
protein DEK [Sus scrofa]	XP_001927944.1 (+2)	43 kDa	100%	13.60%	5	10	15	71220.3	67847.1	71715.6	68794.2	73222.5	70728.3	72214.4	66913.1	0.618922	1.012523196
vacuolar protein sorting-associated protein 4B [Sus scrofa]	XP_003121747.3	49 kDa	100%	16.00%	7	12	14	72214.4	77397.5	72214.4	77397.5	77397.5	71715.6	74761.1	72716.7	0.747552	0.991199904
mitochondrial import inner membrane translocase subunit TIM44 [Sus scrofa]	XP_003123248.1	52 kDa	100%	20.70%	8	11	13	91405.9	85284.7	95287.6	97966.4	90147.5	90147.5	95287.6	93975.7	0.975788	0.99895552
procollagen galactosyltransferase 1 [Sus scrofa]	XP_003123541.1	72 kDa	100%	12.40%	7	8	10	51418.5	49323.9	48308.9	47643.8	46663.3	48308.9	46987.9	51418.5	0.565063	0.983137362
transmembrane emp24 domain-containing protein 9 [Sus scrofa]	XP_003123722.1	27 kDa	100%	20.90%	5	9	13	62000.8	62000.8	59475.2	59475.2	69272.7	76862.9	72214.4	67847.1	0.00222338	1.177998946
histidine--tRNA ligase, cytoplasmic isoform X2 [Sus scrofa]	XP_003124081.1	57 kDa	100%	15.90%	8	11	14	100025	96617.7	97966.4	100721	92041.7	84695.7	95950.3	76331.9	0.0397953	0.882857241
N-acetyl-D-glucosamine kinase isoform X1 [Sus scrofa]	XP_003125091.3	37 kDa	100%	26.70%	9	12	14	128375	120611	118129	122294	114898	110218	118129	122294	0.125933	0.951230875
SAP domain-containing ribonucleoprotein [Sus scrofa]	XP_003126304.1	24 kDa	100%	34.30%	6	12	16	105728	105728	111757	107204	109457	108701	112534	116502	0.115004	1.038976246
NADH dehydrogenase [ubiquinone] 1 alpha subcomplex subunit 9, mitochondrial [Sus scrofa]	XP_003126608.2	43 kDa	100%	16.20%	7	14	14	75804.7	75281.1	59064.4	67847.1	67847.1	64187.3	59064.4	70239.8	0.401806	0.940075655
eukaryotic translation initiation factor 3 subunit K isoform X2 [Sus scrofa]	XP_003127167.2 (+1)	25 kDa	100%	24.30%	5	8	11	84695.7	81810.6	82379.6	100721	90147.5	92681.9	91405.9	83529.6	0.69315	1.023335957
serine/threonine-protein phosphatase 5 [Sus scrofa]	XP_003127282.4	57 kDa	100%	13.40%	8	9	13	56266.9	57052.4	54350.3	55492.3	49323.9	55492.3	53974.9	57848.8	0.421041	0.970774594
interferon-induced protein 44-like isoform X2 [Sus scrofa]	XP_003127967.3 (+2)	41 kDa	100%	21.10%	8	13	15	95950.3	97289.7	92041.7	101421	75281.1	81810.6	72716.7	96617.7	0.0382507	0.84412629
plasminogen activator inhibitor 1 RNA-binding protein isoform X4 [Sus scrofa]	XP_003127982.1 (+3)	42 kDa	100%	15.80%	6	11	14	92041.7	98647.9	97289.7	101421	92041.7	93975.7	95287.6	100721	0.521433	0.981061139
probable ATP-dependent RNA helicase DDX6 isoform X1 [Sus scrofa]	XP_003129962.1 (+4)	54 kDa	100%	14.30%	7	12	13	43237.6	40622.8	41476.3	39511.9	40063.5	42055.3	40342.1	42939	0.899385	1.00334367
mitochondrial-processing peptidase subunit beta [Sus scrofa]	XP_003130289.1	54 kDa	100%	21.90%	8	11	16	82379.6	80127	79023.8	82379.6	85284.7	86475.2	97289.7	88906.5	0.0239251	1.105109444
choline-phosphate cytidylyltransferase A isoform X1 [Sus scrofa]	XP_003132661.1 (+3)	42 kDa	100%	14.80%	5	10	13	54728.3	51418.5	51063.3	53231.8	48644.9	48644.9	50710.6	51776.1	0.060374	0.949318102
superkiller viralicidic activity 2-like 2 [Sus scrofa]	XP_003134012.3	118 kDa	100%	7.77%	9	12	13	67847.1	66450.9	68319	69272.7	66913.1	67378.5	68319	68319	0.737922	0.996469155
biglycan isoform X2 [Sus scrofa]	XP_003135523.1 (+1)	41 kDa	100%	22.20%	7	11	16	111757	106464	123145	148489	122294	144429	131072	132902	0.363957	1.08337144
HCLS1-binding protein 3 isoform X1 [Sus scrofa]	XP_003354961.3 (+1)	44 kDa	100%	21.10%	8	12	15	93326.6	94629.4	92041.7	91405.9	88906.5	90147.5	85284.7	88292.3	0.00965429	0.949454448
ras-related protein R-Ras [Sus scrofa]	XP_003356046.1	24 kDa	100%	27.10%	5	10	14	31216	27364.2	27939.1	31651.8	33923.6	39511.9	37380.5	32093.7	0.0213942	1.209343732
desmoglein-2 [Sus scrofa]	XP_003356440.1	123 kDa	100%	8.76%	8	9	10	57052.4	51776.1	53974.9	53974.9	46987.9	48983.2	52136.3	51776.1	0.04126	0.922064191
polymerase delta-interacting protein 2 [Sus scrofa]	XP_003358222.2	42 kDa	100%	32.10%	10	13	15	88292.3	86475.2	89524.9	88292.3	84110.6	87076.7	94629.4	97966.4	0.426425	1.03176087
CD166 antigen isoform X1 [Sus scrofa]	XP_003358875.3 (+3)	65 kDa	100%	8.40%	6	11	12	109457	122294	125733	132902	118950	104998	98647.9	109457	0.0660803	0.881048321
splicing factor 3A subunit 1 [Sus scrofa]	XP_003483500.1	89 kDa	100%	8.58%	7	10	12	84695.7	85284.7	87076.7	88906.5	85877.9	90774.5	90774.5	95950.3	0.103063	1.050333619
60S ribosomal protein L8 [Sus scrofa]	XP_005655354.1	28 kDa	100%	22.60%	6	8	9	65536	92681.9	63303.6	64633.7	59475.2	55878.3	55109	57449.2	0.087114	0.796461501
UDP-glucuronosyltransferase 2A3 isoform X1 [Sus scrofa]	XP_005656566.2	61 kDa	100%	7.45%	3	8	18	124002	143431	115698	117313	87682.4	98647.9	104998	113317	0.028499	0.80856999
ubiquitin-associated protein 2-like isoform X3 [Sus scrofa]	XP_005663438.1 (+10)	119 kDa	100%	7.65%	7	11	12	65083.3	64187.3	62432.1	70239.8	64633.7	65536	65083.3	65991.9	0.921767	0.997336819
band 3 anion transport protein isoform X1 [Sus scrofa]	XP_005668813.2 (+1)	104 kDa	100%	4.65%	5	8	12	95950.3	69754.6	89524.9	90147.5	182812	158048	180295	184083	3.88E-05	2.041929809
translin isoform X1 [Sus scrofa]	XP_005671695.2	26 kDa	100%	21.50%	6	8	11	67378.5	68794.2	65536	68794.2	66450.9	68794.2	66913.1	64633.7	0.451295	0.986281843
tyrosine-protein phosphatase non-receptor type 11 isoform X1 [Sus scrofa]	XP_013845815.1 (+4)	68 kDa	100%	14.60%	9	11	11	83529.6	84695.7	80127	87076.7	77397.5	85284.7	83529.6	87682.4	0.888785	0.99542437
phosphorylase b kinase regulatory subunit beta isoform X2 [Sus scrofa]	XP_013853732.2 (+5)	125 kDa	100%	7.89%	8	10	10	61147.2	58251.2	58656.4	62866.3	59064.4	58656.4	55878.3	54728.3	0.0831077	0.947725646
interferon-induced very large GTPase 1-like [Sus scrofa]	XP_020917982.1 (+3)	279 kDa	100%	3.91%	11	12	13	69754.6	66913.1	57052.4	66450.9	62000.8	60724.9	67378.5	66913.1	0.815796	0.987878732
LOW QUALITY PROTEIN: torsin-1A-interacting protein 1 [Sus scrofa]	XP_020919403.1	67 kDa	100%	20.00%	9	11	15	53974.9	55878.3	55878.3	54350.3	54350.3	58656.4	54350.3	62432.1	0.272837	1.044109094
fibronectin type-III domain-containing protein 3A isoform X1 [Sus scrofa]	XP_020920984.1 (+5)	132 kDa	100%	7.07%	9	13	15	58251.2	62432.1	59888.9	61572.6	64633.7	73222.5	69272.7	69754.6	0.00477976	1.14346292
FERM, RhoGEF and pleckstrin domain-containing protein 1 isoform X1 [Sus scrofa]	XP_020921033.1 (+2)	119 kDa	100%	11.00%	10	13	15	79023.8	75804.7	72214.4	73731.8	68319	74761.1	72716.7	72716.7	0.176986	0.959234617
paraspeckle component 1 isoform X1 [Sus scrofa]	XP_020921077.1	58 kDa	100%	14.00%	7	11	14	126607	121450	118129	131984	123145	121450	124864	131072	0.87806	1.004745387
nuclear protein localization protein 4 homolog [Sus scrofa]	XP_020922135.1	68 kDa	100%	16.80%	9	12	13	67378.5	71715.6	68794.2	69272.7	63743.9	64633.7	67847.1	66913.1	0.0373802	0.949404173
flotillin-2 isoform X1 [Sus scrofa]	XP_020923155.1 (+5)	47 kDa	100%	21.00%	8	11	12	76862.9	72716.7	77935.9	83529.6	80684.2	76862.9	79573.5	85284.7	0.35532	1.036522023
mitochondrial 2-oxoglutarate/malate carrier protein isoform X1 [Sus scrofa]	XP_020923425.1	34 kDa	100%	22.60%	6	11	15	124002	125733	128375	131072	115698	120611	122294	129267	0.147519	0.958152323
phosphoribosyl pyrophosphate synthase-associated protein 2 isoform X1 [Sus scrofa]	XP_020923630.1 (+5)	41 kDa	100%	15.20%	7	11	14	110985	115698	106464	110218	99334	102837	108701	106464	0.0590451	0.941294286
protein flightless-1 homolog isoform X1 [Sus scrofa]	XP_020923641.1 (+1)	144 kDa	100%	7.64%	10	13	14	94629.4	94629.4	92041.7	95287.6	81245.5	85284.7	85877.9	82379.6	0.000224658	0.889002305
protein SEC13 homolog [Sus scrofa]	XP_020924979.1	36 kDa	100%	24.50%	5	6	15	10960.3	10809.4	10660.6	10884.6	11747	11268.4	11828.7	12077.2	0.00249185	1.083260225
disks large homolog 1 isoform X1 [Sus scrofa]	XP_020925751.1 (+17)	105 kDa	100%	9.05%	8	10	13	67847.1	69272.7	67378.5	70239.8	65536	69754.6	67378.5	72716.7	0.926591	1.002358611
ATP synthase-coupling factor 6, mitochondrial [Sus scrofa]	XP_020927102.1 (+5)	12 kDa	100%	44.40%	4	9	11	55109	52498.9	65536	59475.2	63303.6	55492.3	59475.2	61572.6	0.604968	1.031056766
laminin subunit alpha-5 isoform X1 [Sus scrofa]	XP_020933876.1 (+1)	401 kDa	100%	3.06%	10	11	11	81810.6	75281.1	85284.7	93975.7	80127	93975.7	84695.7	86475.2	0.661414	1.026524593
extended synaptotagmin-2 isoform X1 [Sus scrofa]	XP_020934687.1 (+2)	100 kDa	100%	8.46%	7	10	13	80684.2	80684.2	77935.9	79023.8	72214.4	85877.9	80684.2	76331.9	0.797956	0.989885904
ribonuclease inhibitor isoform X3 [Sus scrofa]	XP_020938200.1 (+2)	49 kDa	100%	20.00%	8	11	15	132902	124002	124864	124864	125733	129267	133826	131072	0.264138	1.026188634
LOW QUALITY PROTEIN: transforming growth factor-beta-induced protein ig-h3 [Sus scrofa]	XP_020940443.1	74 kDa	100%	12.30%	8	12	14	88292.3	82379.6	91405.9	95287.6	79023.8	82379.6	85877.9	90774.5	0.240633	0.945966819
exportin-1 isoform X1 [Sus scrofa]	XP_020943143.1	123 kDa	100%	8.96%	9	14	16	56266.9	55109	55878.3	57052.4	56658.3	55109	56266.9	55878.3	0.856636	0.998241694
ectonucleotide pyrophosphatase/phosphodiesterase family member 1 isoform X1 [Sus scrofa]	XP_020943592.1 (+1)	105 kDa	100%	8.32%	8	11	13	62866.3	66450.9	60724.9	64633.7	55878.3	59475.2	59888.9	65536	0.188276	0.945430272
malonyl-CoA decarboxylase, mitochondrial isoform X1 [Sus scrofa]	XP_020949399.1 (+1)	56 kDa	100%	19.00%	8	13	13	69272.7	69754.6	70728.3	74761.1	69754.6	69272.7	69272.7	73222.5	0.650559	0.98947549
IST1 homolog isoform X1 [Sus scrofa]	XP_020949508.1 (+2)	40 kDa	100%	18.70%	7	11	13	119778	118129	119778	134757	120611	115698	114105	120611	0.254305	0.956510438
chloride intracellular channel protein 4 [Sus scrofa]	XP_020951248.1	29 kDa	100%	17.80%	4	8	11	111757	114898	111757	111757	110218	107950	96617.7	109457	0.0953956	0.942403725
LOW QUALITY PROTEIN: nuclease-sensitive element-binding protein 1 [Sus scrofa]	XP_020952581.1	36 kDa	100%	18.50%	3	8	14	37640.5	40063.5	36865.9	42347.8	36611.3	36107.2	35119.9	35610.1	0.0393918	0.914163867
acyl-coenzyme A thioesterase 4-like [Sus scrofa]	XP_020955154.1	53 kDa	100%	11.20%	5	7	11	91405.9	101421	90774.5	99334	84695.7	88906.5	97966.4	102127	0.65032	0.975869572
ran-specific GTPase-activating protein [Sus scrofa]	NP_001171999.1 (+1)	24 kDa	100%	16.50%	4	9	15	66913.1	67378.5	68319	65536	67847.1	68319	68319	62866.3	0.89539	0.99703446
cytochrome P450 3A46 [Sus scrofa]	NP_001128296.1	57 kDa	100%	27.80%	4	6	43	99334	81245.5	86475.2	73731.8	71220.3	75804.7	105728	73731.8	0.725645	0.958033537
UDP glucuronosyltransferase 1 family, polypeptide A6 precursor [Sus scrofa]	NP_001265679.1	59 kDa	100%	18.60%	3	8	81	108701	95287.6	116502	94629.4	82379.6	73731.8	83529.6	92041.7	0.0186238	0.799004625
small nuclear ribonucleoprotein Sm D3 [Sus scrofa]	NP_001230355.1 (+2)	14 kDa	100%	20.60%	3	6	12	58251.2	58251.2	59475.2	60305.4	63303.6	63303.6	61572.6	62000.8	0.00207875	1.058817654
diablo homolog, mitochondrial [Sus scrofa]	NP_001177145.1	27 kDa	100%	11.80%	3	9	14	90147.5	96617.7	100721	95287.6	87682.4	87682.4	90774.5	93975.7	0.0763053	0.940804695
60S ribosomal protein L38 [Sus scrofa]	XP_003358038.1 (+2)	8 kDa	100%	24.30%	2	5	16	144429	153726	135694	152664	145433	149522	146445	138545	0.743611	0.988808413
complement C5a anaphylatoxin precursor [Sus scrofa]	NP_001001646.1 (+1)	189 kDa	100%	4.29%	8	11	12	81810.6	82379.6	80684.2	84695.7	73222.5	78478	87076.7	84695.7	0.654584	0.98149953
fibrillin-1 precursor [Sus scrofa]	NP_001001771.1	313 kDa	100%	1.36%	5	6	9	140480	136638	169391	153726	158048	135694	109457	103552	0.160404	0.844254593
proteasome subunit beta type-9 [Sus scrofa]	NP_001033050.1	23 kDa	100%	21.00%	4	9	14	82952.6	66450.9	70239.8	76862.9	68319	75804.7	95287.6	76862.9	0.494234	1.066669814
porphobilinogen deaminase [Sus scrofa]	NP_001090881.1 (+4)	39 kDa	100%	17.20%	7	10	14	95950.3	93975.7	94629.4	93326.6	95287.6	93326.6	96617.7	97289.7	0.306409	1.012277907
MICOS complex subunit MIC13 precursor [Sus scrofa]	NP_001090932.1	13 kDa	100%	36.40%	5	9	15	70728.3	71715.6	75804.7	80684.2	77397.5	76862.9	74761.1	81245.5	0.324393	1.037914876
helicase SKI2W [Sus scrofa]	NP_001095287.1	138 kDa	100%	6.74%	8	8	8	172950	177813	164759	171756	147464	145433	152664	156956	0.00130768	0.876667443
stromal interaction molecule 1 precursor [Sus scrofa]	NP_001124446.1 (+4)	77 kDa	100%	14.90%	9	13	14	131984	136638	124864	146445	123145	133826	130167	130167	0.30501	0.958091019
ubiquitin carboxyl-terminal hydrolase 7 [Sus scrofa]	NP_001129152.1	129 kDa	100%	5.44%	6	9	11	27364.2	26432	25180.2	26987.4	26615.9	28526.2	26987.4	26987.4	0.263295	1.029757388
acetyl-coenzyme A synthetase, cytoplasmic [Sus scrofa]	NP_001137167.1 (+1)	79 kDa	100%	7.70%	5	8	11	125733	110218	105728	102837	81810.6	100721	84695.7	71220.3	0.0157112	0.761383617
5'-AMP-activated protein kinase catalytic subunit alpha-1 [Sus scrofa]	NP_001161105.1	63 kDa	100%	15.80%	9	10	12	84695.7	85284.7	84695.7	86475.2	82952.6	84695.7	82952.6	83529.6	0.0243391	0.979420269
A-kinase anchor protein 2 [Sus scrofa]	NP_001191110.1 (+6)	84 kDa	100%	11.30%	7	9	9	58656.4	51776.1	55492.3	56266.9	54728.3	56658.3	57848.8	57848.8	0.474934	1.022020634
inter-alpha-trypsin inhibitor heavy chain H3 precursor [Sus scrofa]	NP_001193278.1 (+3)	99 kDa	100%	11.40%	8	13	13	67847.1	63743.9	65991.9	71220.3	59064.4	60724.9	64633.7	65536	0.0772238	0.92989518
coiled-coil and C2 domain-containing protein 1A [Sus scrofa]	NP_001229960.1 (+2)	104 kDa	100%	11.80%	10	13	13	57052.4	58656.4	56266.9	58656.4	50710.6	52136.3	53231.8	57449.2	0.034414	0.925838565
transcription elongation factor A protein 1 [Sus scrofa]	NP_001230609.1 (+1)	34 kDa	100%	13.30%	4	7	10	86475.2	83529.6	86475.2	82379.6	93975.7	92041.7	88906.5	95950.3	0.00466882	1.094476887
oxygen-dependent coproporphyrinogen-III oxidase, mitochondrial [Sus scrofa]	NP_001230773.1	49 kDa	100%	21.10%	8	11	15	63303.6	56658.3	60305.4	60724.9	62432.1	53974.9	61147.2	55492.3	0.454885	0.967028006
mitochondrial import receptor subunit TOM40 homolog [Sus scrofa]	NP_001302677.1 (+1)	38 kDa	100%	12.50%	4	12	15	59475.2	61147.2	60724.9	57052.4	57848.8	59064.4	64633.7	62432.1	0.469005	1.023404402
splicing factor U2AF 65 kDa subunit [Sus scrofa]	NP_001302733.1 (+1)	53 kDa	100%	14.40%	6	10	12	50360.3	45702.9	44146.2	52864.1	51418.5	47314.7	51418.5	46020.8	0.76325	1.016049838
CD2-associated protein [Sus scrofa]	NP_001304012.1 (+2)	71 kDa	100%	11.10%	7	11	13	68319	70728.3	76331.9	74761.1	65991.9	64633.7	71715.6	62866.3	0.0570326	0.914066431
signal transducer and activator of transcription 2 [Sus scrofa]	NP_999054.1	99 kDa	100%	10.90%	8	10	12	39786.7	41476.3	38967.9	38967.9	32093.7	34636.4	34636.4	35610.1	0.00114684	0.860411008
beta-hexosaminidase subunit beta precursor [Sus scrofa]	NP_999086.2	62 kDa	100%	9.85%	6	9	10	109457	87076.7	88906.5	95287.6	88906.5	87682.4	90147.5	100025	0.569603	0.963316555
epidermal growth factor receptor precursor [Sus scrofa]	NP_999172.1	134 kDa	100%	8.27%	9	12	12	72716.7	65083.3	63743.9	65536	64633.7	81810.6	70239.8	67378.5	0.359673	1.063585443
iodotyrosine deiodinase 1 precursor [Sus scrofa]	NP_999581.1 (+1)	33 kDa	100%	14.20%	5	10	14	57052.4	57848.8	78478	68794.2	60305.4	67847.1	66913.1	58656.4	0.717888	0.967763345
proteasome subunit beta type-5 [Sus scrofa]	XP_001924480.2	30 kDa	100%	25.10%	7	12	15	67847.1	78478	79573.5	73731.8	71220.3	62866.3	59475.2	75281.1	0.139829	0.897248076
MICOS complex subunit MIC27 isoform X1 [Sus scrofa]	XP_001926000.1 (+1)	29 kDa	100%	27.60%	8	13	15	105728	97966.4	107204	106464	103552	103552	106464	108701	0.638905	1.011749935
eukaryotic translation initiation factor 3 subunit J [Sus scrofa]	XP_003121581.3	29 kDa	100%	20.70%	4	6	14	26801	26068.1	27554.5	27746.2	26432	27746.2	28329.2	28724.6	0.270455	1.028307294
protein lin-7 homolog C [Sus scrofa]	XP_003122952.1	22 kDa	100%	23.40%	4	8	12	67847.1	68319	67847.1	69754.6	68319	70728.3	67378.5	72214.4	0.347095	1.017799038
LOW QUALITY PROTEIN: protein phosphatase 1B [Sus scrofa]	XP_003125227.2	53 kDa	100%	22.10%	8	12	14	100721	97289.7	101421	104273	94629.4	95950.3	92681.9	102837	0.145733	0.95638983
cysteine-rich with EGF-like domain protein 2 [Sus scrofa]	XP_003126831.4	38 kDa	100%	10.20%	4	8	12	41189.8	51776.1	37380.5	40342.1	77397.5	109457	93326.6	79573.5	0.00107299	2.1076626
zinc finger protein ZPR1 [Sus scrofa]	XP_003129923.1	51 kDa	100%	22.40%	8	12	14	42055.3	40905.3	40905.3	41476.3	41764.8	42939	44762.4	45073.8	0.0321495	1.055630148
40S ribosomal protein S25 [Sus scrofa]	XP_003129967.1 (+1)	14 kDa	100%	28.00%	4	8	14	186653	229797	174153	191901	185364	182812	182812	175365	0.2928	0.928240622
rab3 GTPase-activating protein non-catalytic subunit isoform X1 [Sus scrofa]	XP_003130554.2	155 kDa	100%	7.11%	11	12	12	71220.3	72214.4	63743.9	67847.1	61147.2	66913.1	64187.3	71220.3	0.352875	0.957976276
coiled-coil domain-containing protein 22 [Sus scrofa]	XP_003135131.2	71 kDa	100%	15.30%	7	10	11	64633.7	63303.6	65991.9	61147.2	63303.6	63743.9	65536	63303.6	0.867142	1.003178655
gap junction beta-1 protein [Sus scrofa]	XP_003135210.1 (+6)	32 kDa	100%	13.00%	5	10	13	109457	111757	114105	118950	129267	134757	127488	122294	0.00391275	1.131068004
LOW QUALITY PROTEIN: 4F2 cell-surface antigen heavy chain [Sus scrofa]	XP_003353857.2	61 kDa	100%	13.00%	7	12	15	53231.8	51063.3	48644.9	53231.8	81245.5	89524.9	70728.3	74244.7	0.000696765	1.531458261
reticulocalbin-1 [Sus scrofa]	XP_003353965.2	47 kDa	100%	13.50%	5	9	13	168221	159147	150562	179050	152664	168221	168221	151609	0.615427	0.9752443
ras-related protein Rab-18 isoform X1 [Sus scrofa]	XP_003357800.1	23 kDa	100%	37.40%	7	11	15	74761.1	72214.4	70728.3	72214.4	71220.3	74244.7	73731.8	80684.2	0.297371	1.034364152
homogentisate 1,2-dioxygenase [Sus scrofa]	XP_003361929.2	50 kDa	100%	15.70%	7	8	12	62432.1	71715.6	59064.4	68319	84110.6	81810.6	72716.7	63303.6	0.11784	1.154514643
NADH dehydrogenase [ubiquinone] 1 beta subcomplex subunit 4 [Sus scrofa]	XP_003361930.1	15 kDa	100%	49.60%	5	7	13	90774.5	81810.6	67378.5	80127	84695.7	85877.9	69754.6	79023.8	0.976692	0.997693152
26S proteasome non-ATPase regulatory subunit 12 [Sus scrofa]	XP_003483009.1	53 kDa	100%	11.40%	6	9	11	93326.6	97966.4	95950.3	88906.5	85877.9	88292.3	87682.4	89524.9	0.0255754	0.934143224
RNA-binding protein 12 [Sus scrofa]	XP_003483994.1 (+5)	97 kDa	100%	12.50%	11	12	12	82379.6	81245.5	81810.6	88292.3	85877.9	85877.9	91405.9	91405.9	0.0628649	1.062444865
N-fatty-acyl-amino acid synthase/hydrolase PM20D1 isoform X1 [Sus scrofa]	XP_005654890.3 (+1)	56 kDa	100%	17.10%	9	13	14	233005	72716.7	53602	126607	57052.4	65083.3	56266.9	55109	0.168622	0.48054378
cytochrome P450 2E1 isoform X1 [Sus scrofa]	XP_005657566.1	47 kDa	100%	32.30%	3	8	84	65991.9	87076.7	66913.1	81810.6	51063.3	51063.3	58251.2	52498.9	0.00722952	0.705374953
PC4 and SFRS1-interacting protein isoform X1 [Sus scrofa]	XP_005660149.1	60 kDa	100%	9.06%	6	9	10	78478	82379.6	80684.2	77935.9	69272.7	72214.4	71715.6	72214.4	0.000478939	0.893387205
caprin-1 [Sus scrofa]	XP_005661078.1	78 kDa	100%	12.10%	8	11	14	87076.7	95287.6	88906.5	96617.7	86475.2	85284.7	87076.7	87076.7	0.0605564	0.940267755
clathrin light chain B isoform X1 [Sus scrofa]	XP_005661527.2 (+3)	25 kDa	100%	11.80%	4	7	14	100721	100025	99334	96617.7	103552	108701	107204	115698	0.0118769	1.096947495
28 kDa heat- and acid-stable phosphoprotein [Sus scrofa]	XP_005661932.1	21 kDa	100%	22.00%	5	9	14	93326.6	92041.7	90774.5	90774.5	85877.9	89524.9	92681.9	90147.5	0.205881	0.976329264
reticulon-4 isoform X1 [Sus scrofa]	XP_005662597.1 (+1)	130 kDa	100%	3.75%	4	6	12	121450	118129	107204	116502	110985	115698	121450	131072	0.480467	1.034363371
LOW QUALITY PROTEIN: Golgi apparatus protein 1 [Sus scrofa]	XP_005664408.2	136 kDa	100%	6.52%	9	12	13	65536	69754.6	62000.8	67378.5	64187.3	67847.1	67847.1	68319	0.658087	1.013338875
aldehyde dehydrogenase family 16 member A1 isoform X4 [Sus scrofa]	XP_005664790.2 (+7)	92 kDa	100%	11.00%	7	12	12	88292.3	87682.4	86475.2	87682.4	81810.6	79023.8	80684.2	81810.6	0.000118927	0.923448387
mth938 domain-containing protein [Sus scrofa]	XP_005667226.2	13 kDa	100%	49.20%	6	11	13	82379.6	95287.6	83529.6	95950.3	82952.6	82379.6	87076.7	84110.6	0.224898	0.942243422
LOW QUALITY PROTEIN: 5'-3' exoribonuclease 2 [Sus scrofa]	XP_005672806.2	108 kDa	100%	8.00%	7	7	7	87682.4	84110.6	88292.3	86475.2	81810.6	81245.5	86475.2	83529.6	0.0647384	0.961045796
GMP synthase [glutamine-hydrolyzing] isoform X2 [Sus scrofa]	XP_013837609.2 (+1)	77 kDa	100%	14.00%	9	11	12	72716.7	76331.9	74244.7	72214.4	70728.3	74244.7	76862.9	72716.7	0.885577	0.996768949
protein FAM114A2 [Sus scrofa]	XP_013840357.2 (+1)	51 kDa	100%	8.15%	4	4	7	93326.6	77935.9	77935.9	70239.8	81245.5	88906.5	92681.9	90774.5	0.168203	1.106970367
exportin-7 isoform X1 [Sus scrofa]	XP_013845711.1 (+2)	125 kDa	100%	7.47%	9	9	12	87076.7	88906.5	85284.7	85877.9	79573.5	83529.6	84695.7	84695.7	0.045343	0.957795231
25-hydroxycholesterol 7-alpha-hydroxylase-like isoform X2 [Sus scrofa]	XP_013846859.1 (+1)	55 kDa	100%	21.00%	10	14	14	111757	115698	107204	104998	87682.4	95287.6	92681.9	84110.6	0.00117778	0.818281566
LOW QUALITY PROTEIN: nuclear pore complex protein Nup98-Nup96 [Sus scrofa]	XP_020918086.1	196 kDa	100%	5.61%	9	11	11	59475.2	55109	56266.9	58656.4	58251.2	58656.4	61147.2	64633.7	0.114503	1.057430778
serine/threonine-protein kinase 24 isoform X1 [Sus scrofa]	XP_020921039.1	48 kDa	100%	15.90%	6	10	11	75804.7	74244.7	73222.5	80127	80127	77397.5	75804.7	81245.5	0.205003	1.036836006
hepatocyte growth factor-regulated tyrosine kinase substrate isoform X2 [Sus scrofa]	XP_020922096.1	102 kDa	100%	7.59%	8	12	13	93326.6	88292.3	90147.5	89524.9	81810.6	83529.6	87076.7	84695.7	0.0077622	0.933077805
rab GTPase-binding effector protein 1 isoform X5 [Sus scrofa]	XP_020923393.1 (+2)	103 kDa	100%	12.60%	10	12	12	36107.2	34397.1	34636.4	37640.5	32768	33225.4	33225.4	36107.2	0.132936	0.947785843
G-protein coupled receptor family C group 5 member C, partial [Sus scrofa]	XP_020923731.1	70 kDa	100%	13.80%	7	13	15	77935.9	79573.5	77935.9	81810.6	78478	69272.7	73731.8	82952.6	0.340282	0.959588471
inhibitor of carbonic anhydrase isoform X1 [Sus scrofa]	XP_020924179.1	78 kDa	100%	16.50%	6	10	26	58656.4	62000.8	55878.3	62432.1	66450.9	65536	71220.3	64633.7	0.0146123	1.120824748
LOW QUALITY PROTEIN: carbonyl reductase [NADPH] 1-like [Sus scrofa]	XP_020926619.1	34 kDa	100%	29.70%	6	9	30	60724.9	68794.2	60724.9	95287.6	57848.8	58656.4	62432.1	102127	0.936518	0.984353396
60S ribosomal protein L7a [Sus scrofa]	XP_020926795.1	30 kDa	100%	24.40%	8	12	15	63743.9	81245.5	60305.4	64633.7	60724.9	53974.9	54350.3	51063.3	0.0505124	0.815450319
LOW QUALITY PROTEIN: cytoplasmic FMR1-interacting protein 1 [Sus scrofa]	XP_020931266.1	145 kDa	100%	2.55%	3	4	4	70728.3	64187.3	63303.6	65536	56266.9	67847.1	64187.3	62866.3	0.324477	0.952275443
dnaJ homolog subfamily C member 10 [Sus scrofa]	XP_020931971.1 (+2)	91 kDa	100%	13.50%	11	11	12	79573.5	80127	71715.6	79573.5	98647.9	115698	113317	108701	0.000329553	1.4031466
DNA topoisomerase 1 [Sus scrofa]	XP_020934054.1	91 kDa	100%	8.84%	7	8	9	52864.1	58251.2	48308.9	54728.3	56658.3	57449.2	55878.3	52864.1	0.380967	1.040614067
UDP-N-acetylhexosamine pyrophosphorylase-like protein 1 [Sus scrofa]	XP_020936714.1	56 kDa	100%	19.20%	7	10	15	95950.3	85877.9	95950.3	88906.5	90774.5	87682.4	92681.9	94629.4	0.940511	0.997500851
target of Myb protein 1 isoform X1 [Sus scrofa]	XP_020937145.1 (+3)	56 kDa	100%	16.20%	7	10	11	71220.3	62000.8	68319	67847.1	56266.9	56658.3	59064.4	60724.9	0.00588004	0.863865841
perilipin-3 isoform X1 [Sus scrofa]	XP_020937666.1 (+4)	48 kDa	100%	14.10%	6	10	12	82379.6	81810.6	92681.9	78478	88292.3	80127	82379.6	87076.7	0.867506	1.007531236
UMP-CMP kinase 2, mitochondrial [Sus scrofa]	XP_020943566.1	49 kDa	100%	20.00%	8	12	14	92681.9	89524.9	82952.6	93326.6	89524.9	86475.2	92041.7	88292.3	0.845553	0.993996976
metastasis suppressor protein 1 isoform X1 [Sus scrofa]	XP_020944602.1 (+7)	86 kDa	100%	10.70%	8	12	13	68794.2	66450.9	60305.4	67378.5	68794.2	68794.2	67378.5	72716.7	0.144023	1.056115487
probable ATP-dependent RNA helicase DDX23 [Sus scrofa]	XP_020947246.1	96 kDa	100%	8.05%	7	11	11	68319	69754.6	68794.2	68319	67847.1	67847.1	69754.6	65991.9	0.307176	0.986385975
leucine-rich repeat-containing protein 47 [Sus scrofa]	XP_020950890.1	64 kDa	100%	13.90%	8	10	13	79573.5	76862.9	76331.9	79023.8	71715.6	73222.5	75281.1	79573.5	0.162126	0.961515369
gamma-soluble NSF attachment protein [Sus scrofa]	XP_020951710.1	35 kDa	100%	23.20%	7	11	12	114898	114105	107950	112534	110218	110218	115698	118129	0.65355	1.010625423
NEDD8-conjugating enzyme Ubc12 [Sus scrofa]	XP_020953078.1	21 kDa	100%	26.80%	5	7	11	74761.1	72716.7	71715.6	74761.1	70728.3	71715.6	68319	74244.7	0.172388	0.969563987
LOW QUALITY PROTEIN: SUMO-activating enzyme subunit 2 [Sus scrofa]	XP_020953198.1	73 kDa	100%	8.35%	6	9	10	164759	165905	163621	165905	172950	168221	167059	161368	0.372664	1.0142504
LOW QUALITY PROTEIN: signal recognition particle subunit SRP72 [Sus scrofa]	XP_020956195.1	74 kDa	100%	18.00%	10	14	15	79573.5	75804.7	76331.9	80127	73731.8	75804.7	78478	77397.5	0.328459	0.979395659
lipopolysaccharide-responsive and beige-like anchor protein isoform X1 [Sus scrofa]	XP_020956295.1 (+3)	318 kDa	100%	3.25%	9	10	10	51418.5	46987.9	46987.9	46020.8	46020.8	47314.7	50012.4	49323.9	0.84284	1.006565832
60S ribosomal protein L9 [Sus scrofa]	NP_001230410.1 (+1)	22 kDa	100%	9.38%	3	5	12	65991.9	73731.8	68319	63303.6	61572.6	76862.9	68794.2	63303.6	0.961998	0.997003093
RNA-binding region containing protein 2-like [Sus scrofa]	NP_001171377.1 (+2)	16 kDa	100%	13.20%	3	8	14	118129	96617.7	133826	118950	165905	195933	253215	275177	0.00703192	1.904133264
transmembrane protein 205 isoform X2 [Sus scrofa]	XP_003123222.1 (+2)	21 kDa	100%	15.90%	2	5	12	58656.4	64633.7	52864.1	55492.3	50360.3	55109	52498.9	52498.9	0.0989513	0.908570994
6.8 kDa mitochondrial proteolipid [Sus scrofa]	XP_003128804.1	7 kDa	100%	30.00%	2	5	12	167059	151609	161368	140480	141457	163621	169391	200050	0.353076	1.087030794
GTPase NRas precursor [Sus scrofa]	NP_001038002.1	21 kDa	100%	34.90%	7	11	12	36358.4	36107.2	36865.9	35610.1	35610.1	35119.9	37380.5	36611.3	0.926301	0.998484907
60S ribosomal protein L10 [Sus scrofa]	NP_001038008.1	25 kDa	100%	19.20%	4	6	10	82952.6	106464	80127	88906.5	84695.7	81245.5	80127	70239.8	0.165426	0.882433681
hematological and neurological expressed 1-like protein [Sus scrofa]	NP_001041535.1	20 kDa	100%	35.60%	5	10	12	51418.5	52498.9	46663.3	58251.2	47314.7	47975.2	47314.7	45387.3	0.0770915	0.900204949
F-actin-capping protein subunit alpha-1 [Sus scrofa]	NP_001090923.1	33 kDa	100%	28.70%	5	9	13	49667	42939	46340.9	50360.3	48308.9	44762.4	47314.7	44762.4	0.609461	0.978031475
basigin precursor [Sus scrofa]	NP_001116558.1 (+1)	29 kDa	100%	24.50%	6	11	13	58251.2	56266.9	59888.9	57449.2	61147.2	60724.9	58656.4	59475.2	0.0759827	1.035138991
hsp90 co-chaperone Cdc37 [Sus scrofa]	NP_001116568.1 (+1)	44 kDa	100%	9.21%	4	9	12	140480	145433	150562	143431	136638	140480	141457	149522	0.423623	0.979631252
fascin [Sus scrofa]	NP_001139772.1	55 kDa	100%	17.40%	9	12	12	131072	97966.4	114105	119778	96617.7	101421	127488	98647.9	0.369138	0.916305193
cysteine dioxygenase type 1 [Sus scrofa]	NP_001161115.1	23 kDa	100%	27.00%	5	9	15	73222.5	79573.5	69272.7	74761.1	116502	130167	114105	131984	7.00E-05	1.660061315
endophilin-B1 [Sus scrofa]	NP_001161893.1 (+3)	41 kDa	100%	19.20%	9	11	11	80127	71220.3	71220.3	73731.8	75281.1	70239.8	72716.7	73731.8	0.66178	0.985386413
c-src tyrosine kinase [Sus scrofa]	NP_001177102.1 (+1)	51 kDa	100%	10.20%	5	8	10	79573.5	79023.8	82379.6	85877.9	72214.4	74761.1	75804.7	73222.5	0.00467314	0.905609463
15-hydroxyprostaglandin dehydrogenase [NAD(+)] [Sus scrofa]	NP_001177177.1	29 kDa	100%	25.20%	6	8	12	96617.7	95950.3	92681.9	81245.5	87076.7	72716.7	93975.7	87076.7	0.304987	0.930014909
protein ABHD16A [Sus scrofa]	NP_001182255.1	63 kDa	100%	12.90%	7	10	10	54350.3	55109	52498.9	56658.3	51418.5	56658.3	52136.3	56658.3	0.801409	0.992017067
ankyrin repeat and KH domain-containing protein 1 [Sus scrofa]	NP_001190196.1	269 kDa	100%	2.87%	6	7	7	70728.3	70239.8	67378.5	68794.2	65991.9	65991.9	72214.4	74244.7	0.890217	1.004697973
NLR family member X1 [Sus scrofa]	NP_001191698.1 (+4)	108 kDa	100%	8.10%	7	8	11	102127	79573.5	88292.3	102837	88906.5	92681.9	82379.6	104998	0.900151	0.989637089
ubiquitin-conjugating enzyme E2 variant 2 [Sus scrofa]	NP_001230320.1	16 kDa	100%	26.20%	5	8	11	212927	226633	195933	212927	207105	214408	218913	218913	0.705077	1.012870984
cytoplasmic dynein 1 light intermediate chain 2 [Sus scrofa]	NP_001230549.1	54 kDa	100%	16.30%	8	9	10	59475.2	61572.6	63743.9	55878.3	55878.3	58251.2	57848.8	61572.6	0.418492	0.970419246
small nuclear ribonucleoprotein Sm D2 [Sus scrofa]	NP_001230582.1 (+1)	14 kDa	100%	36.40%	4	9	14	72716.7	66913.1	66450.9	73222.5	68319	70728.3	73731.8	76862.9	0.357968	1.037016404
small nuclear ribonucleoprotein-associated protein N [Sus scrofa]	NP_001230628.1 (+18)	25 kDa	100%	18.80%	5	9	11	112534	124864	103552	102127	106464	103552	107204	110218	0.49696	0.964701315
calmin (calponin-like, transmembrane) [Sus scrofa]	NP_001230811.1	111 kDa	100%	9.93%	8	11	11	75804.7	78478	74761.1	78478	75804.7	81245.5	75804.7	92681.9	0.312959	1.058581901
trans-2-enoyl-CoA reductase, mitochondrial [Sus scrofa]	NP_001231011.1	41 kDa	100%	16.30%	5	8	11	90147.5	89524.9	90147.5	90774.5	79573.5	88906.5	92681.9	93975.7	0.690456	0.984867208
thioredoxin-like protein 1 [Sus scrofa]	NP_001231205.1 (+1)	32 kDa	100%	17.60%	4	7	12	71715.6	71715.6	75804.7	73731.8	72716.7	71715.6	71715.6	65536	0.190922	0.961485161
tumor protein D52 [Sus scrofa]	NP_001231316.1 (+2)	20 kDa	100%	34.80%	8	13	14	79023.8	87682.4	92041.7	82952.6	79573.5	73731.8	71715.6	80127	0.0409985	0.893027927
small glutamine-rich tetratricopeptide repeat-containing protein alpha [Sus scrofa]	NP_001231321.1 (+2)	34 kDa	100%	19.50%	6	10	12	80127	82379.6	88906.5	88292.3	78478	85284.7	85284.7	84695.7	0.605266	0.982448332
proteasome subunit beta type-4 [Sus scrofa]	NP_001231384.1	29 kDa	100%	12.90%	3	8	13	125733	115698	119778	112534	104998	107204	110218	112534	0.0258602	0.918116113
sulfite oxidase, mitochondrial [Sus scrofa]	NP_001231427.1 (+2)	60 kDa	100%	19.30%	9	11	14	97289.7	87076.7	90147.5	92041.7	104998	100025	100721	112534	0.0112717	1.141098376
dual specificity mitogen-activated protein kinase kinase 2 [Sus scrofa]	NP_001231479.1	44 kDa	100%	11.50%	6	8	10	80127	79023.8	82379.6	76862.9	74761.1	75804.7	72716.7	72716.7	0.00674407	0.929665583
DNA topoisomerase 2-beta [Sus scrofa]	NP_001245315.1	182 kDa	100%	5.27%	8	11	11	53974.9	52864.1	51776.1	53602	51418.5	57052.4	55878.3	48983.2	0.891082	1.005254993
lambda-crystallin homolog [Sus scrofa]	NP_999046.1	35 kDa	100%	24.50%	7	10	12	147464	144429	151609	131072	140480	128375	129267	135694	0.101815	0.929067201
proteasome subunit beta type-8 [Sus scrofa]	NP_999100.2	31 kDa	100%	21.00%	5	9	12	144429	138545	133826	141457	135694	138545	152664	137588	0.740886	1.011170502
calpain small subunit 1 [Sus scrofa]	NP_999483.1	28 kDa	100%	16.90%	4	6	14	107950	110218	110218	103552	99334	104273	113317	111757	0.829967	0.992461846
phospholipid hydroperoxide glutathione peroxidase precursor [Sus scrofa]	NP_999572.1	22 kDa	100%	28.90%	5	10	13	69754.6	69754.6	74244.7	70728.3	80127	78478	81245.5	79023.8	0.000427395	1.120894819
ATP-binding cassette sub-family B member 7, mitochondrial isoform X1 [Sus scrofa]	XP_001928754.2 (+1)	83 kDa	100%	7.31%	5	7	10	45387.3	45387.3	47643.8	44146.2	46020.8	46340.9	46663.3	48308.9	0.228363	1.026125575
endophilin-A2 isoform X2 [Sus scrofa]	XP_003123114.1	42 kDa	100%	24.10%	9	11	14	150562	162491	156956	153726	148489	150562	154795	154795	0.254587	0.975797453
isochorismatase domain-containing protein 1 [Sus scrofa]	XP_003123949.1	32 kDa	100%	21.90%	7	11	13	71715.6	71715.6	67378.5	66450.9	70239.8	76331.9	75281.1	70239.8	0.134041	1.05349628
transferrin receptor protein 2 isoform X2 [Sus scrofa]	XP_003124422.2 (+3)	89 kDa	100%	8.71%	6	8	13	110218	105728	115698	108701	65991.9	68794.2	75281.1	82952.6	0.000141396	0.665434297
ataxin-2-like protein isoform X5 [Sus scrofa]	XP_003124559.3 (+13)	112 kDa	100%	7.15%	7	9	12	35119.9	34636.4	32093.7	35610.1	31216	37122.3	37640.5	34636.4	0.652024	1.022953586
cytochrome c oxidase subunit 7A-related protein, mitochondrial isoform X4 [Sus scrofa]	XP_003125251.2 (+1)	13 kDa	100%	33.30%	4	10	12	100025	109457	110985	102127	96617.7	103552	100721	100721	0.136006	0.950354006
V-type proton ATPase subunit E 1 [Sus scrofa]	XP_003126641.3	26 kDa	100%	27.90%	6	9	12	67378.5	69272.7	69272.7	72716.7	64187.3	71220.3	72214.4	73222.5	0.821058	1.00790839
heat shock protein beta-6 [Sus scrofa]	XP_003127107.1	17 kDa	100%	28.80%	4	8	13	92681.9	99334	95287.6	98647.9	89524.9	102127	94629.4	93326.6	0.622793	0.983563725
splicing factor 3A subunit 3 [Sus scrofa]	XP_003127843.1	59 kDa	100%	11.00%	6	9	12	60724.9	62432.1	62432.1	59888.9	60724.9	65083.3	66913.1	66913.1	0.067988	1.057668712
tryptophan--tRNA ligase, cytoplasmic [Sus scrofa]	XP_003128776.3 (+2)	54 kDa	100%	12.00%	5	6	9	67378.5	67847.1	67378.5	73731.8	74244.7	81245.5	81810.6	76862.9	0.00740031	1.136889873
beta-2-glycoprotein 1 isoform X1 [Sus scrofa]	XP_003131314.1	38 kDa	100%	27.20%	7	9	12	38967.9	39786.7	38967.9	43237.6	33456.5	33225.4	37380.5	39239	0.0495936	0.890291028
FACT complex subunit SSRP1 isoform X2 [Sus scrofa]	XP_003353912.1 (+1)	81 kDa	100%	9.45%	7	8	8	63743.9	62000.8	62866.3	58251.2	57848.8	58656.4	58656.4	52498.9	0.0460222	0.922215777
mitochondrial carrier homolog 2 [Sus scrofa]	XP_003353925.2	33 kDa	100%	12.20%	4	8	13	131072	128375	140480	131984	132902	141457	145433	140480	0.103834	1.053325011
transcriptional activator protein Pur-alpha [Sus scrofa]	XP_003354344.1 (+3)	35 kDa	100%	18.30%	5	6	7	102837	103552	117313	98647.9	94629.4	100721	108701	100721	0.411215	0.958385028
sideroflexin-5 [Sus scrofa]	XP_003354820.2	37 kDa	100%	16.50%	6	9	11	76862.9	79023.8	80684.2	82379.6	73731.8	74244.7	77935.9	74244.7	0.0217982	0.941077986
ubiquitin domain-containing protein UBFD1 isoform X5 [Sus scrofa]	XP_003357658.1 (+5)	32 kDa	100%	17.40%	5	8	13	134757	132902	127488	150562	131984	139509	129267	131984	0.572043	0.976243705
UPF0553 protein C9orf64 homolog isoform X2 [Sus scrofa]	XP_003357755.2	39 kDa	100%	12.90%	5	6	8	63743.9	61147.2	53602	58656.4	50360.3	54350.3	57052.4	53974.9	0.08159	0.909712688
ubiquitin carboxyl-terminal hydrolase 15 isoform X1 [Sus scrofa]	XP_003481694.1	112 kDa	100%	7.95%	8	11	12	79023.8	75281.1	70728.3	77935.9	76862.9	78478	80127	72716.7	0.611833	1.017214951
ATP-binding cassette sub-family F member 1 isoform X1 [Sus scrofa]	XP_005653510.1 (+1)	96 kDa	100%	7.95%	7	11	14	73731.8	70239.8	66450.9	72716.7	68319	69754.6	73222.5	63743.9	0.456667	0.971394989
phosphatidylinositol transfer protein alpha isoform isoform X1 [Sus scrofa]	XP_005657071.1 (+1)	32 kDa	100%	20.00%	6	9	11	131984	132902	136638	132902	134757	137588	143431	137588	0.0646057	1.035440025
transmembrane protein 214 isoform X2 [Sus scrofa]	XP_005662734.1 (+1)	77 kDa	100%	10.70%	7	11	12	84695.7	93975.7	88292.3	101421	110218	113317	108701	107950	0.00340185	1.194902721
dystonin isoform X22 [Sus scrofa]	XP_005665924.1 (+5)	849 kDa	100%	0.91%	6	7	7	34877.3	34877.3	33923.6	37640.5	34636.4	37122.3	35119.9	33689.2	0.867818	0.99468719
armadillo repeat protein deleted in velo-cardio-facial syndrome isoform X3 [Sus scrofa]	XP_005671003.1 (+1)	101 kDa	100%	9.64%	9	9	10	93326.6	93975.7	85284.7	90774.5	99334	93326.6	90147.5	97289.7	0.19203	1.046058802
SUN domain-containing protein 2 isoform X1 [Sus scrofa]	XP_013843646.1 (+5)	82 kDa	100%	13.30%	8	9	10	99334	93975.7	92681.9	98647.9	93326.6	93975.7	93975.7	100721	0.793406	0.993134352
probable cysteine--tRNA ligase, mitochondrial isoform X1 [Sus scrofa]	XP_020921571.1	61 kDa	100%	20.60%	9	11	11	55492.3	52498.9	53231.8	57848.8	50360.3	47643.8	50012.4	52498.9	0.0251336	0.915295428
acidic leucine-rich nuclear phosphoprotein 32 family member B [Sus scrofa]	XP_020922136.1	30 kDa	100%	19.20%	6	12	13	149522	140480	149522	151609	153726	146445	144429	151609	0.713754	1.008586915
28S ribosomal protein S22, mitochondrial isoform X1 [Sus scrofa]	XP_020925191.1 (+3)	43 kDa	100%	8.12%	3	5	6	62000.8	60305.4	55878.3	57052.4	59888.9	65083.3	63303.6	62432.1	0.0730525	1.065768621
membrane-associated guanylate kinase, WW and PDZ domain-containing protein 1 isoform X1 [Sus scrofa]	XP_020926444.1 (+21)	163 kDa	100%	6.87%	8	9	9	61572.6	62432.1	57848.8	59064.4	63303.6	63303.6	69272.7	72214.4	0.0333867	1.112803527
GRB10-interacting GYF protein 2 isoform X1 [Sus scrofa]	XP_020931285.1 (+5)	148 kDa	100%	7.39%	8	9	11	42642.4	46340.9	41764.8	45073.8	43237.6	45702.9	45702.9	46663.3	0.327902	1.031195186
LOW QUALITY PROTEIN: obg-like ATPase 1 [Sus scrofa]	XP_020931811.1	45 kDa	100%	15.70%	7	12	14	107204	112534	106464	104273	103552	110985	110985	114105	0.452076	1.021260186
MAGUK p55 subfamily member 6 isoform X2 [Sus scrofa]	XP_020934913.1 (+2)	61 kDa	100%	16.50%	8	11	14	102127	100721	100025	100721	90774.5	100025	93975.7	95950.3	0.0280311	0.943342782
rho GTPase-activating protein 17 isoform X1 [Sus scrofa]	XP_020936999.1 (+1)	95 kDa	100%	7.36%	7	9	13	104998	107950	100721	97966.4	88906.5	88906.5	92041.7	97289.7	0.00958178	0.891915187
LOW QUALITY PROTEIN: 182 kDa tankyrase-1-binding protein [Sus scrofa]	XP_020937678.1	156 kDa	100%	8.56%	8	11	12	60305.4	54728.3	55878.3	61147.2	52136.3	58656.4	59888.9	55492.3	0.555276	0.97463923
glutamine-dependent NAD(+) synthetase isoform X1 [Sus scrofa]	XP_020938299.1 (+1)	79 kDa	100%	10.60%	7	10	11	87682.4	77397.5	67378.5	76862.9	71715.6	77397.5	67847.1	74244.7	0.364109	0.941431754
solute carrier family 22 member 9 [Sus scrofa]	XP_020938566.1	62 kDa	100%	7.25%	4	7	8	212927	221969	234625	197296	211456	202842	180295	184083	0.0880666	0.898317521
myeloid-derived growth factor [Sus scrofa]	XP_020939706.1	19 kDa	100%	21.30%	3	9	12	105728	106464	110218	96617.7	120611	119778	133826	122294	0.00438677	1.184904111
procollagen-lysine,2-oxoglutarate 5-dioxygenase 3 isoform X1 [Sus scrofa]	XP_020941919.1 (+1)	88 kDa	100%	7.80%	6	8	10	99334	94629.4	83529.6	89524.9	85284.7	79573.5	72214.4	90774.5	0.1101	0.89327281
LOW QUALITY PROTEIN: cleavage and polyadenylation specificity factor subunit 1 [Sus scrofa]	XP_020946067.1	161 kDa	100%	3.05%	4	6	6	53602	51063.3	55109	52864.1	56266.9	58656.4	65083.3	52498.9	0.123475	1.093431854
LOW QUALITY PROTEIN: ran GTPase-activating protein 1 [Sus scrofa]	XP_020947120.1	63 kDa	100%	10.60%	7	10	12	89524.9	88292.3	89524.9	87682.4	90774.5	92681.9	93326.6	89524.9	0.0288633	1.031782604
dnaJ homolog subfamily C member 11 [Sus scrofa]	XP_020950925.1	63 kDa	100%	11.10%	6	10	12	79573.5	81245.5	85284.7	89524.9	82379.6	85284.7	85877.9	85877.9	0.703704	1.011297018
rap1 GTPase-GDP dissociation stimulator 1 isoform X1 [Sus scrofa]	XP_020957399.1 (+2)	66 kDa	100%	20.60%	11	12	13	77397.5	81245.5	75804.7	84110.6	67847.1	72214.4	74244.7	69754.6	0.0102923	0.891707141
high mobility group protein B2 [Sus scrofa]	NP_999228.1 (+2)	24 kDa	100%	14.80%	3	3	4	110985	111757	101421	114898	100721	107204	112534	120611	0.925006	1.004573407
legumain [Sus scrofa]	XP_001927117.4 (+1)	49 kDa	100%	9.01%	3	7	14	79023.8	76862.9	93975.7	79573.5	60724.9	57449.2	58656.4	60305.4	0.00116696	0.719824184
serpin A3-8 [Sus scrofa]	XP_001928857.4 (+1)	47 kDa	100%	22.50%	4	7	31	54350.3	52864.1	53602	56658.3	59475.2	59475.2	60724.9	90147.5	0.136453	1.240708349
putative acyl-coenzyme A thioesterase 6 [Sus scrofa]	XP_001929053.1	47 kDa	100%	11.90%	3	5	20	102127	92681.9	110985	120611	115698	97966.4	119778	107950	0.642502	1.035149764
putative hydrolase RBBP9 [Sus scrofa]	XP_003483948.1	21 kDa	100%	23.70%	4	6	8	90147.5	80127	87076.7	91405.9	91405.9	89524.9	82952.6	86475.2	0.902356	1.004592307
lysosome-associated membrane glycoprotein 2 isoform 2 precursor [Sus scrofa]	NP_001231185.1	45 kDa	100%	6.08%	3	8	13	128375	136638	135694	137588	107950	106464	113317	114898	0.000181901	0.82227622
calcyclin-binding protein isoform X1 [Sus scrofa]	XP_003130369.3 (+2)	26 kDa	100%	10.90%	3	4	4	151609	160254	146445	145433	139509	159147	161368	135694	0.795987	0.986716136
U6 snRNA-associated Sm-like protein LSm3 [Sus scrofa]	NP_001231857.1 (+1)	12 kDa	100%	19.60%	2	4	10	39511.9	38431.4	37902.4	37902.4	38698.8	37902.4	40622.8	37640.5	0.730646	1.007261233
small nuclear ribonucleoprotein G [Sus scrofa]	XP_003125100.1	8 kDa	100%	25.00%	2	6	13	51063.3	50012.4	49667	55492.3	53974.9	55109	55492.3	57848.8	0.0420289	1.078500663
complement C1s subcomponent precursor [Sus scrofa]	NP_001005349.1 (+4)	76 kDa	100%	12.20%	7	10	12	69272.7	65536	65083.3	68794.2	86475.2	85284.7	86475.2	85284.7	3.20E-06	1.278516516
membrane-associated progesterone receptor component 2 [Sus scrofa]	NP_001090990.2	24 kDa	100%	30.00%	7	11	16	51063.3	51418.5	51063.3	54728.3	47314.7	50710.6	48983.2	62866.3	0.916125	1.007687964
protein canopy homolog 3 precursor [Sus scrofa]	NP_001103898.1 (+1)	32 kDa	100%	20.50%	6	10	11	63743.9	62432.1	62432.1	65991.9	68319	72214.4	68794.2	69754.6	0.00228939	1.096160251
Z-DNA-binding protein 1 [Sus scrofa]	NP_001116688.1	47 kDa	100%	13.00%	5	8	10	37640.5	37380.5	32316.9	36358.4	30786.3	32316.9	33456.5	40905.3	0.565692	0.956633569
pre-mRNA-processing factor 19 [Sus scrofa]	NP_001121929.1	55 kDa	100%	6.75%	4	5	7	81810.6	83529.6	81810.6	76862.9	84110.6	79573.5	83529.6	90147.5	0.248911	1.041194567
flotillin-1 [Sus scrofa]	NP_001121955.1 (+1)	47 kDa	100%	16.20%	7	9	11	144429	130167	143431	150562	130167	127488	121450	141457	0.0922244	0.915531105
H/ACA ribonucleoprotein complex subunit 4 [Sus scrofa]	NP_001136140.1	58 kDa	100%	7.28%	4	7	8	104273	114105	93975.7	100025	95287.6	100025	98647.9	102837	0.421511	0.962222826
C-type lectin domain family 4 member G [Sus scrofa]	NP_001137589.1 (+1)	32 kDa	100%	10.30%	3	7	12	118129	113317	104998	97289.7	109457	110985	108701	125733	0.420746	1.048748997
NADH dehydrogenase [ubiquinone] 1 alpha subcomplex subunit 8 [Sus scrofa]	NP_001177126.1	20 kDa	100%	25.60%	4	7	9	71715.6	64187.3	51418.5	58656.4	69754.6	74244.7	65536	70728.3	0.115046	1.139386676
NHP2-like protein 1 [Sus scrofa]	NP_001177155.1 (+1)	14 kDa	100%	33.60%	4	7	12	80127	79573.5	80127	76862.9	77397.5	84695.7	85284.7	88906.5	0.101484	1.061871152
DIS3-like exonuclease 2 [Sus scrofa]	NP_001182262.1 (+5)	99 kDa	100%	5.55%	5	5	6	88906.5	93326.6	88292.3	93326.6	84110.6	80684.2	80127	69272.7	0.0120399	0.86352363
tubulin-folding cofactor B [Sus scrofa]	NP_001192332.1	28 kDa	100%	13.90%	3	7	11	50012.4	46663.3	48308.9	51418.5	43237.6	46020.8	54728.3	47314.7	0.648725	0.974024863
thiopurine S-methyltransferase [Sus scrofa]	NP_001230604.1	28 kDa	100%	31.00%	7	8	11	105728	98647.9	107950	100721	69272.7	87076.7	97966.4	86475.2	0.0286787	0.825064399
MICOS complex subunit MIC19 [Sus scrofa]	NP_001231105.1 (+6)	26 kDa	100%	32.60%	7	10	12	114105	118950	136638	126607	132902	119778	122294	138545	0.539169	1.034696756
THUMP domain-containing protein 1 [Sus scrofa]	NP_001231211.1 (+2)	40 kDa	100%	19.50%	8	11	12	52864.1	55878.3	55878.3	56658.3	52864.1	55878.3	55109	56658.3	0.875016	0.996523842
nucleolar protein 56 [Sus scrofa]	NP_001231234.1	66 kDa	100%	9.23%	6	9	10	43237.6	42347.8	40063.5	42939	40342.1	42055.3	39511.9	40905.3	0.158027	0.96575557
transforming protein RhoA [Sus scrofa]	NP_001231366.1 (+2)	22 kDa	100%	22.30%	4	7	10	138545	140480	141457	136638	137588	133826	133826	148489	0.823108	0.993918725
ADP-ribosylation factor GTPase-activating protein 2 [Sus scrofa]	NP_001231481.1 (+1)	57 kDa	100%	11.90%	7	10	11	79573.5	77397.5	75804.7	82379.6	77397.5	80684.2	78478	82379.6	0.61984	1.012006783
mannose-1-phosphate guanyltransferase alpha [Sus scrofa]	NP_001231586.1 (+1)	46 kDa	100%	17.10%	6	9	12	74761.1	81245.5	75804.7	84110.6	89524.9	85284.7	81810.6	87076.7	0.0451611	1.087916638
leucine-rich repeat-containing protein 59 [Sus scrofa]	NP_001231880.1	35 kDa	100%	16.30%	5	10	12	124002	134757	121450	144429	123145	132902	131984	131072	0.817413	0.989455546
arfaptin-1 [Sus scrofa]	NP_001239162.1 (+9)	42 kDa	100%	24.70%	7	12	13	57848.8	54350.3	58251.2	58251.2	58656.4	59888.9	60724.9	58656.4	0.0752314	1.040335529
proliferating cell nuclear antigen [Sus scrofa]	NP_001278854.1	29 kDa	100%	27.60%	7	11	13	91405.9	99334	77397.5	90774.5	79573.5	82952.6	88292.3	83529.6	0.255821	0.931559825
N-acetylgalactosamine-6-sulfatase precursor [Sus scrofa]	NP_999120.1 (+2)	58 kDa	100%	12.10%	6	8	9	53231.8	50710.6	47314.7	48308.9	46020.8	41189.8	47975.2	46987.9	0.0730084	0.912848882
serine/threonine-protein phosphatase 2B catalytic subunit alpha isoform [Sus scrofa]	NP_999293.1 (+5)	58 kDa	100%	7.44%	4	6	10	88292.3	86475.2	78478	94629.4	81245.5	85284.7	88292.3	79573.5	0.41696	0.961253876
IgG receptor FcRn large subunit p51 precursor [Sus scrofa]	NP_999362.2 (+6)	39 kDa	100%	10.10%	4	6	10	89524.9	85284.7	80684.2	84695.7	80684.2	80684.2	90147.5	90774.5	0.88072	1.00617538
alpha-mannosidase 2C1 isoform X1 [Sus scrofa]	XP_001924224.1 (+1)	116 kDa	100%	8.08%	8	9	10	102127	104273	97289.7	95287.6	90774.5	95287.6	104273	98647.9	0.505065	0.974950899
elongin-C [Sus scrofa]	XP_001927356.3 (+2)	12 kDa	100%	45.50%	4	10	13	116502	119778	117313	125733	132902	118950	114105	117313	0.838985	1.008228255
DDB1- and CUL4-associated factor 11 isoform X1 [Sus scrofa]	XP_001928394.1 (+9)	62 kDa	100%	10.80%	6	9	11	83529.6	85284.7	72716.7	75804.7	80127	82379.6	79023.8	84695.7	0.521936	1.028015766
ubiquinone biosynthesis monooxygenase COQ6, mitochondrial [Sus scrofa]	XP_001929141.1	51 kDa	100%	11.70%	5	7	9	28329.2	28724.6	28526.2	32768	28133.5	28133.5	30362.4	31000.4	0.894632	0.993929766
40S ribosomal protein S24 isoform X3 [Sus scrofa]	XP_001929420.2 (+4)	15 kDa	100%	36.60%	5	8	11	94629.4	119778	94629.4	93326.6	92041.7	92681.9	98647.9	87682.4	0.292737	0.922184887
phospholipase A-2-activating protein isoform X1 [Sus scrofa]	XP_003121921.1	87 kDa	100%	10.80%	6	8	11	76862.9	73222.5	78478	75281.1	75804.7	77935.9	79573.5	81245.5	0.148288	1.035265419
fermitin family homolog 3 [Sus scrofa]	XP_003122642.2	76 kDa	100%	12.50%	8	10	10	88906.5	76331.9	77935.9	82952.6	77397.5	78478	83529.6	81245.5	0.679399	0.983207758
ATPase ASNA1 [Sus scrofa]	XP_003123372.1	39 kDa	100%	10.10%	4	6	10	101421	99334	102127	94629.4	100721	100721	100025	95287.6	0.932353	0.998095148
methylthioribose-1-phosphate isomerase [Sus scrofa]	XP_003123394.3	38 kDa	100%	14.80%	6	8	11	100721	110218	112534	114898	109457	118129	113317	112534	0.334413	1.034363509
3 beta-hydroxysteroid dehydrogenase type 7 isoform X2 [Sus scrofa]	XP_003124535.2 (+2)	45 kDa	100%	9.29%	4	6	8	77397.5	70728.3	77397.5	76331.9	66450.9	79023.8	80127	95950.3	0.460878	1.065252479
AP-1 complex subunit gamma-1 isoform X1 [Sus scrofa]	XP_003126945.3 (+2)	92 kDa	100%	6.79%	6	9	12	88906.5	84695.7	82952.6	81245.5	73731.8	76331.9	74761.1	69272.7	0.00274504	0.870625375
dehydrogenase/reductase SDR family member 1 isoform X2 [Sus scrofa]	XP_003128591.1 (+1)	34 kDa	100%	20.40%	5	9	12	83529.6	85284.7	79573.5	81245.5	74761.1	81810.6	77397.5	84110.6	0.284148	0.964951346
UDP-glucuronosyltransferase 2C1 [Sus scrofa]	XP_003129115.1	61 kDa	100%	17.80%	5	10	38	100025	132902	93975.7	100721	68319	65991.9	81810.6	81810.6	0.0160501	0.696714871
N-alpha-acetyltransferase 15, NatA auxiliary subunit isoform X1 [Sus scrofa]	XP_003129234.3 (+1)	101 kDa	100%	8.55%	8	9	9	67847.1	80127	74761.1	77397.5	70239.8	73731.8	69754.6	69754.6	0.188125	0.944517893
protein PRRC2C isoform X15 [Sus scrofa]	XP_003130351.3 (+19)	309 kDa	100%	3.73%	9	10	10	66450.9	70239.8	65536	69754.6	64187.3	64633.7	65991.9	67847.1	0.155316	0.965728514
brain-specific angiogenesis inhibitor 1-associated protein 2 isoform X8 [Sus scrofa]	XP_003131202.2 (+5)	59 kDa	100%	16.40%	8	9	9	92041.7	92041.7	80127	90774.5	87682.4	84110.6	81245.5	82379.6	0.178637	0.944879893
dnaJ homolog subfamily C member 13 isoform X2 [Sus scrofa]	XP_003132466.2	255 kDa	100%	3.79%	7	8	8	56658.3	52864.1	51063.3	55109	50360.3	53974.9	53974.9	49323.9	0.287622	0.962628677
fragile X mental retardation syndrome-related protein 1 isoform X4 [Sus scrofa]	XP_003132601.1 (+7)	70 kDa	100%	10.10%	5	8	15	82952.6	84695.7	83529.6	86475.2	83529.6	89524.9	90774.5	89524.9	0.0726656	1.046499781
PEST proteolytic signal-containing nuclear protein [Sus scrofa]	XP_003132744.2	21 kDa	100%	16.60%	3	5	7	161368	159147	156956	164759	158048	177813	164759	167059	0.200846	1.03962431
26S proteasome non-ATPase regulatory subunit 9 [Sus scrofa]	XP_003132922.1	24 kDa	100%	23.30%	4	6	12	56658.3	54350.3	56658.3	56658.3	61147.2	64633.7	58656.4	59888.9	0.0121968	1.089159845
trimethyllysine dioxygenase, mitochondrial isoform X1 [Sus scrofa]	XP_003135559.1 (+3)	50 kDa	100%	17.30%	7	8	9	76331.9	70728.3	65536	74761.1	65083.3	64187.3	78478	71220.3	0.626462	0.970808457
DNA repair protein RAD50 [Sus scrofa]	XP_003354322.2	153 kDa	100%	5.79%	9	9	10	93975.7	92681.9	88292.3	97966.4	88292.3	91405.9	92681.9	95287.6	0.613873	0.985924996
LOW QUALITY PROTEIN: serrate RNA effector molecule homolog [Sus scrofa]	XP_003354527.2	100 kDa	100%	6.77%	6	9	10	76331.9	74244.7	75281.1	76862.9	76862.9	74761.1	76862.9	76331.9	0.518152	1.006930479
tyrosine-protein phosphatase non-receptor type 6 isoform X2 [Sus scrofa]	XP_003355638.1 (+1)	67 kDa	100%	13.60%	8	10	10	100721	90774.5	97966.4	104273	87682.4	86475.2	88292.3	101421	0.149992	0.924153947
putative 2-oxo-4-hydroxy-4-carboxy-5-ureidoimidazoline decarboxylase [Sus scrofa]	XP_003357857.2 (+1)	23 kDa	100%	29.40%	6	10	13	70239.8	94629.4	102837	146445	71715.6	46020.8	59888.9	53602	0.0344945	0.558314822
26S proteasome non-ATPase regulatory subunit 14 [Sus scrofa]	XP_003359584.2 (+1)	35 kDa	100%	16.10%	5	10	12	75804.7	79023.8	75281.1	80684.2	75281.1	75804.7	76862.9	75281.1	0.20991	0.975662336
acyl-coenzyme A thioesterase 12 isoform X1 [Sus scrofa]	XP_003480920.2	62 kDa	100%	10.20%	6	7	9	78478	88292.3	69754.6	75281.1	63743.9	74761.1	65536	66450.9	0.0655982	0.867500946
eukaryotic translation initiation factor 1 [Sus scrofa]	XP_003483030.1	13 kDa	100%	41.60%	3	6	11	43841.2	44762.4	41189.8	46663.3	51063.3	52498.9	49323.9	40063.5	0.221571	1.093466503
brefeldin A-inhibited guanine nucleotide-exchange protein 2 isoform X1 [Sus scrofa]	XP_003484029.1 (+1)	202 kDa	100%	2.97%	6	8	8	55109	55492.3	50012.4	56266.9	50012.4	55109	52498.9	50360.3	0.273266	0.958963633
serum deprivation-response protein [Sus scrofa]	XP_005652497.1	47 kDa	100%	13.40%	6	9	10	129267	119778	131984	132902	139509	141457	129267	136638	0.0864248	1.064094082
protein ABHD11 isoform X1 [Sus scrofa]	XP_005662039.1 (+1)	33 kDa	100%	11.20%	4	6	8	82379.6	88292.3	76862.9	85284.7	76862.9	81245.5	88292.3	91405.9	0.771534	1.014983493
regulator of microtubule dynamics protein 1 isoform X2 [Sus scrofa]	XP_005663049.1	36 kDa	100%	22.10%	7	11	12	114105	114898	132902	129267	126607	128375	143431	128375	0.203656	1.072512277
mitochondrial antiviral-signaling protein isoform X1 [Sus scrofa]	XP_005672820.1 (+1)	55 kDa	100%	10.30%	5	6	8	102127	107204	107204	112534	98647.9	102127	106464	106464	0.225649	0.964182833
LOW QUALITY PROTEIN: alpha-adducin [Sus scrofa]	XP_013833946.2	82 kDa	100%	13.50%	8	10	11	74761.1	72214.4	74244.7	71715.6	69754.6	73731.8	74761.1	73222.5	0.790333	0.994995494
importin-7 isoform X1 [Sus scrofa]	XP_013834519.2	119 kDa	100%	7.51%	8	13	13	59064.4	57848.8	55492.3	63303.6	59888.9	63303.6	65083.3	59475.2	0.206224	1.051086678
stomatin-like protein 2, mitochondrial [Sus scrofa]	XP_013841770.2	39 kDa	100%	14.30%	3	6	12	37902.4	33689.2	37902.4	39511.9	36107.2	34397.1	36611.3	40342.1	0.833882	0.989608472
sulfhydryl oxidase 1 [Sus scrofa]	XP_013845109.2	94 kDa	100%	11.00%	8	10	11	54728.3	47643.8	44146.2	52498.9	58251.2	69754.6	67847.1	56266.9	0.0183543	1.266823169
protein phosphatase 1A isoform X1 [Sus scrofa]	XP_013848913.1 (+3)	42 kDa	100%	19.90%	5	9	15	93326.6	89524.9	88906.5	90147.5	87682.4	85284.7	88906.5	92041.7	0.288465	0.977922395
paralemmin-3 [Sus scrofa]	XP_013850124.1	81 kDa	100%	9.37%	6	7	12	92041.7	99334	95287.6	105728	98647.9	101421	101421	104273	0.331431	1.034079221
TRIO and F-actin-binding protein isoform X2 [Sus scrofa]	XP_013852980.1	72 kDa	100%	8.29%	4	6	8	55492.3	53231.8	48308.9	55109	48983.2	49667	59064.4	59064.4	0.734575	1.021857058
liprin-beta-1 isoform X2 [Sus scrofa]	XP_013853229.2 (+15)	115 kDa	100%	5.66%	5	6	8	36611.3	37902.4	35610.1	40342.1	35610.1	33225.4	36611.3	38698.8	0.341215	0.957994497
LOW QUALITY PROTEIN: aspartate--tRNA ligase, mitochondrial [Sus scrofa]	XP_020919314.1	74 kDa	100%	7.68%	5	6	6	50710.6	51418.5	46663.3	47643.8	48983.2	50710.6	47975.2	46663.3	0.726855	0.989291169
probable 2-oxoglutarate dehydrogenase E1 component DHKTD1, mitochondrial isoform X1 [Sus scrofa]	XP_020920651.1	103 kDa	100%	7.29%	8	11	12	92681.9	100025	85284.7	83529.6	102127	96617.7	107204	104998	0.0312647	1.136718953
C-Jun-amino-terminal kinase-interacting protein 4 isoform X1 [Sus scrofa]	XP_020922853.1 (+19)	149 kDa	100%	7.35%	9	10	10	88906.5	86475.2	83529.6	87076.7	85284.7	88906.5	88906.5	92681.9	0.240154	1.028300403
TOM1-like protein 1 isoform X1 [Sus scrofa]	XP_020922906.1	53 kDa	100%	14.50%	7	9	10	84695.7	85877.9	91405.9	87076.7	84110.6	84695.7	88906.5	86475.2	0.528026	0.986052684
LOW QUALITY PROTEIN: bleomycin hydrolase [Sus scrofa]	XP_020923182.1	53 kDa	100%	17.10%	9	11	12	100025	105728	105728	92681.9	90147.5	89524.9	92041.7	93975.7	0.0253856	0.90480498
myosin phosphatase Rho-interacting protein isoform X6 [Sus scrofa]	XP_020923695.1 (+5)	129 kDa	100%	9.05%	10	11	13	57449.2	55878.3	52136.3	58656.4	54728.3	56266.9	55878.3	57052.4	0.97518	0.999134392
ATP-binding cassette sub-family A member 6 isoform X1 [Sus scrofa]	XP_020923739.1 (+7)	189 kDa	100%	3.97%	8	12	13	95950.3	87076.7	88292.3	96617.7	85877.9	84110.6	84110.6	81810.6	0.0228084	0.912954616
26S proteasome non-ATPase regulatory subunit 5 [Sus scrofa]	XP_020923822.1	56 kDa	100%	12.50%	7	10	13	107950	106464	101421	102837	111757	112534	106464	95950.3	0.642771	1.019184469
LOW QUALITY PROTEIN: pleckstrin homology-like domain family B member 2 [Sus scrofa]	XP_020926050.1	145 kDa	100%	5.00%	6	8	10	90147.5	85877.9	81810.6	81245.5	84110.6	85284.7	85284.7	85284.7	0.919252	1.002605865
integrin alpha-9 isoform X1 [Sus scrofa]	XP_020927317.1	114 kDa	100%	8.99%	9	10	11	99334	89524.9	95950.3	95950.3	92681.9	84110.6	94629.4	87076.7	0.131155	0.941535814
pyridine nucleotide-disulfide oxidoreductase domain-containing protein 2 isoform X5 [Sus scrofa]	XP_020927973.1 (+1)	65 kDa	100%	13.90%	7	9	10	71715.6	66450.9	74761.1	57848.8	75804.7	64187.3	74244.7	57449.2	0.969491	1.003359229
ATP-binding cassette sub-family B member 10, mitochondrial [Sus scrofa]	XP_020928049.1	77 kDa	100%	11.30%	7	9	10	77935.9	71220.3	81810.6	79573.5	74244.7	73222.5	76862.9	84110.6	0.880704	0.993238883
LOW QUALITY PROTEIN: kinesin-like protein KIF13B [Sus scrofa]	XP_020928065.1	195 kDa	100%	4.85%	8	11	11	52498.9	54728.3	52864.1	55109	53974.9	57848.8	56266.9	57052.4	0.0576711	1.046202516
lanC-like protein 1 isoform X1 [Sus scrofa]	XP_020932067.1 (+3)	49 kDa	100%	9.01%	4	7	9	126607	115698	114105	124864	114898	110218	115698	110985	0.0765985	0.93876228
methionine adenosyltransferase 2 subunit beta isoform X1 [Sus scrofa]	XP_020932184.1	37 kDa	100%	35.90%	9	12	13	51418.5	52498.9	48644.9	50710.6	48308.9	47643.8	51418.5	49667	0.22908	0.969327918
minor histocompatibility antigen H13 isoform X1 [Sus scrofa]	XP_020933000.1 (+1)	42 kDa	100%	11.40%	4	7	10	32541.7	38698.8	31651.8	36611.3	40905.3	48644.9	46020.8	41189.8	0.0102081	1.26706981
pre-mRNA-processing factor 6 isoform X1 [Sus scrofa]	XP_020933272.1 (+1)	107 kDa	100%	6.27%	5	7	7	74244.7	72214.4	70239.8	71220.3	68794.2	65991.9	69754.6	65536	0.0160285	0.938029836
GRIP1-associated protein 1 isoform X1 [Sus scrofa]	XP_020936322.1 (+2)	96 kDa	100%	13.90%	10	10	10	52136.3	50012.4	50012.4	51063.3	51418.5	55492.3	52498.9	54728.3	0.0443946	1.053702213
serine/threonine-protein phosphatase 6 regulatory subunit 3 isoform X1 [Sus scrofa]	XP_020938352.1 (+25)	104 kDa	100%	6.43%	7	9	10	124864	111757	118950	124864	118950	129267	129267	122294	0.277311	1.040263427
cleavage and polyadenylation specificity factor subunit 7 isoform X1 [Sus scrofa]	XP_020938590.1 (+1)	60 kDa	100%	10.80%	6	9	9	57848.8	58251.2	59475.2	62432.1	57848.8	60305.4	58251.2	63743.9	0.763401	1.008999728
gamma-butyrobetaine dioxygenase [Sus scrofa]	XP_020938893.1 (+2)	45 kDa	100%	17.80%	6	10	10	66913.1	57449.2	69272.7	67847.1	60305.4	58656.4	59475.2	62000.8	0.107094	0.919518743
eukaryotic translation initiation factor 3 subunit G [Sus scrofa]	XP_020939442.1	36 kDa	100%	14.10%	5	10	11	47975.2	49323.9	50360.3	51776.1	50012.4	48983.2	51063.3	48644.9	0.856965	0.996331648
LOW QUALITY PROTEIN: endoplasmic reticulum aminopeptidase 1 [Sus scrofa]	XP_020941055.1	108 kDa	100%	7.53%	8	11	11	100025	90774.5	94629.4	99334	89524.9	90147.5	95950.3	75281.1	0.134733	0.911999809
LOW QUALITY PROTEIN: huntingtin-interacting protein 1 [Sus scrofa]	XP_020941973.1	116 kDa	100%	6.36%	5	6	10	31651.8	27364.2	28133.5	29125.6	30152.7	31216	30152.7	30573.6	0.182974	1.050053666
dynactin subunit 1 isoform X1 [Sus scrofa]	XP_020943008.1 (+11)	142 kDa	100%	8.27%	9	11	12	60305.4	62000.8	59475.2	60305.4	53974.9	56658.3	56266.9	56266.9	0.0011141	0.921847866
epsin-1 isoform X1 [Sus scrofa]	XP_020950710.1 (+2)	62 kDa	100%	9.12%	4	7	11	81245.5	79023.8	77397.5	82379.6	79573.5	79573.5	75804.7	80127	0.43829	0.984478501
proteasome subunit beta type-2 [Sus scrofa]	XP_020951579.1	23 kDa	100%	15.90%	4	5	11	52136.3	50710.6	52864.1	51063.3	48983.2	48983.2	48983.2	54350.3	0.375446	0.973524769
nuclear autoantigenic sperm protein isoform X1 [Sus scrofa]	XP_020952399.1 (+1)	83 kDa	100%	7.60%	7	8	9	113317	122294	113317	117313	113317	110218	120611	110218	0.39587	0.97452814
EH domain-containing protein 4 [Sus scrofa]	XP_020953010.1	61 kDa	100%	20.30%	7	8	31	30573.6	29944.4	28133.5	31000.4	28526.2	30362.4	31000.4	30786.3	0.772619	1.008551466
SNW domain-containing protein 1 [Sus scrofa]	XP_020955214.1	62 kDa	100%	12.90%	7	8	10	67847.1	68319	65991.9	67847.1	59064.4	61572.6	64187.3	65536	0.0180928	0.927242883
sec1 family domain-containing protein 1 isoform X4 [Sus scrofa]	XP_020955562.1	72 kDa	100%	13.70%	7	11	12	86475.2	81245.5	82379.6	85877.9	93975.7	101421	106464	104273	0.00112646	1.208803899
60S ribosomal protein L32 [Sus scrofa]	NP_001001636.1 (+1)	16 kDa	100%	31.90%	5	7	8	132902	172950	125733	131984	127488	126607	124864	118950	0.185329	0.88349232
glucose-6-phosphate exchanger SLC37A4 [Sus scrofa]	NP_001186648.1 (+13)	46 kDa	100%	8.16%	3	7	12	94629.4	90774.5	77397.5	87682.4	95287.6	133826	106464	88906.5	0.131153	1.2111366
60S ribosomal protein L19 [Sus scrofa]	XP_003131557.1	23 kDa	100%	16.30%	4	8	12	141457	207105	131984	134757	132902	103552	100025	104273	0.0658177	0.716320494
cathepsin Z precursor [Sus scrofa]	NP_001116576.1	34 kDa	100%	9.87%	4	6	11	175365	177813	149522	153726	128375	131072	133826	175365	0.149794	0.866263269
60S ribosomal protein L24 [Sus scrofa]	XP_003132745.1	18 kDa	100%	13.40%	2	4	6	54350.3	70239.8	47643.8	47975.2	50360.3	45073.8	45387.3	36611.3	0.125589	0.805747999
platelet-derived growth factor receptor beta [Sus scrofa]	XP_020940672.1 (+1)	123 kDa	100%	3.53%	3	5	9	1383600	1327240	1402920	1299930	1462490	1452390	1524600	1727190	0.0328905	1.139092078
60S ribosomal protein L26 [Sus scrofa]	NP_001230387.1 (+1)	17 kDa	100%	16.60%	3	9	9	87682.4	126607	85877.9	91405.9	84695.7	76862.9	75281.1	71715.6	0.0837801	0.78798775
uroporphyrinogen decarboxylase [Sus scrofa]	NP_001231869.1	41 kDa	100%	10.90%	3	5	7	21173.9	16384	18305.6	18951.2	19215.7	21027.6	20738.2	20594.9	0.164083	1.09037784
dynein light chain 2, cytoplasmic [Sus scrofa]	XP_003131683.1 (+1)	10 kDa	100%	32.60%	3	6	11	154795	162491	148489	169391	165905	169391	148489	148489	0.923255	0.995446874
60S ribosomal protein L21 [Sus scrofa]	XP_003482912.1 (+4)	19 kDa	100%	24.40%	5	6	9	133826	179050	139509	152664	145433	143431	142441	130167	0.345569	0.927979268
protein S100-A12 [Sus scrofa]	NP_001153744.1	11 kDa	100%	27.20%	2	5	10	43237.6	33225.4	47314.7	42055.3	45073.8	54728.3	74244.7	75804.7	0.0407924	1.506644025
cytochrome c oxidase subunit 7A1, mitochondrial precursor [Sus scrofa]	NP_999576.1	9 kDa	100%	28.70%	2	3	8	114105	104998	114105	118129	114898	114105	108701	116502	0.832772	1.00636333
ATP synthase subunit epsilon, mitochondrial [Sus scrofa]	NP_001106919.1 (+1)	6 kDa	100%	58.80%	4	7	12	220436	253215	256749	220436	254976	253215	256749	279018	0.093478	1.09793487
LOW QUALITY PROTEIN: testis- and ovary-specific PAZ domain-containing protein 1 [Sus scrofa]	XP_020927382.1	188 kDa	100%	0.54%	2	3	9	189259	212927	186653	184083	171756	185364	164759	179050	0.0656766	0.90685242
phosphorylase b kinase regulatory subunit alpha, skeletal muscle isoform isoform X1 [Sus scrofa]	XP_020936350.1 (+8)	139 kDa	99%	1.77%	2	5	7	84110.6	76331.9	74761.1	84110.6	75281.1	65991.9	73222.5	50012.4	0.0707788	0.828362266
5'-AMP-activated protein kinase subunit gamma-1 [Sus scrofa]	NP_001001642.1 (+3)	37 kDa	100%	20.00%	7	9	10	42055.3	41764.8	42055.3	42347.8	41476.3	44146.2	44146.2	42939	0.133016	1.026657441
copper chaperone for superoxide dismutase [Sus scrofa]	NP_001001866.1	29 kDa	100%	15.00%	5	9	10	150562	185364	145433	131984	118950	131072	138545	133826	0.109645	0.851717796
FAS-associated death domain protein [Sus scrofa]	NP_001026967.1	24 kDa	100%	24.20%	5	8	10	57449.2	55492.3	52498.9	59888.9	57052.4	52136.3	55878.3	56658.3	0.656334	0.984005624
long-chain-fatty-acid--CoA ligase 4 [Sus scrofa]	NP_001033783.1 (+7)	74 kDa	100%	8.66%	5	6	7	57848.8	59064.4	45387.3	52864.1	34397.1	35119.9	44453.2	38431.4	0.00661563	0.708303046
ADP-ribosylation factor 6 [Sus scrofa]	NP_001072145.1 (+2)	20 kDa	100%	26.90%	4	7	12	59064.4	56658.3	60724.9	58251.2	55109	52864.1	50710.6	53602	0.00412752	0.904502281
calpain-2 catalytic subunit [Sus scrofa]	NP_001093658.1	80 kDa	100%	6.86%	5	7	10	90147.5	91405.9	85284.7	88906.5	84695.7	84695.7	84110.6	76331.9	0.037536	0.927165684
alpha-1,6-mannosyl-glycoprotein 2-beta-N-acetylglucosaminyltransferase [Sus scrofa]	NP_001121954.1	52 kDa	100%	15.70%	7	8	9	60724.9	61572.6	56658.3	60724.9	61147.2	64633.7	68319	67847.1	0.0316352	1.092900224
allograft inflammatory factor 1 [Sus scrofa]	NP_001123422.1	17 kDa	100%	42.90%	6	10	11	93975.7	81810.6	85284.7	98647.9	89524.9	78478	85877.9	80127	0.215318	0.928524169
1-acyl-sn-glycerol-3-phosphate acyltransferase beta precursor [Sus scrofa]	NP_001124006.1	31 kDa	100%	17.60%	5	8	10	57848.8	58251.2	54350.3	57848.8	58656.4	58251.2	59064.4	57052.4	0.28698	1.020697401
growth factor receptor-bound protein 2 [Sus scrofa]	NP_001131100.1	25 kDa	100%	30.90%	7	10	10	131072	131984	136638	123145	124864	131072	128375	127488	0.404598	0.978884554
6-phosphofructo-2-kinase/fructose-2,6-bisphosphatase 1 [Sus scrofa]	NP_001137193.1 (+10)	55 kDa	100%	11.00%	6	8	10	66450.9	79023.8	62000.8	68794.2	62000.8	64187.3	59064.4	53602	0.0711209	0.864569971
retinol-binding protein 5 [Sus scrofa]	NP_001138695.1	16 kDa	100%	25.20%	4	7	8	98647.9	102127	102837	89524.9	85877.9	90774.5	80127	84695.7	0.0139059	0.868592173
large proline-rich protein BAG6 [Sus scrofa]	NP_001138854.1	119 kDa	100%	4.88%	5	5	5	38698.8	36865.9	34159.5	39511.9	42055.3	40063.5	40622.8	36865.9	0.15952	1.069497976
cytochrome P450 2C42 precursor [Sus scrofa]	NP_001161307.1	55 kDa	100%	19.00%	6	10	27	103552	123145	132902	95950.3	80684.2	78478	97289.7	87682.4	0.0265862	0.755429505
actin-related protein 2/3 complex subunit 5-like protein [Sus scrofa]	NP_001172063.1	17 kDa	100%	25.50%	4	8	11	80127	81810.6	75804.7	79573.5	76862.9	80684.2	75281.1	80684.2	0.628624	0.988014456
long-chain-fatty-acid--CoA ligase 5 [Sus scrofa]	NP_001182250.1 (+4)	77 kDa	100%	9.52%	7	9	9	113317	123145	118950	99334	114105	121450	107950	107950	0.897114	0.99275203
transmembrane emp24 domain-containing protein 7 precursor [Sus scrofa]	NP_001189469.1	25 kDa	100%	12.90%	4	8	11	93326.6	111757	105728	100025	124002	126607	122294	104273	0.0418616	1.161475625
torsin A interacting protein 2 [Sus scrofa]	NP_001230318.1 (+4)	52 kDa	100%	11.60%	4	7	11	62866.3	61147.2	57848.8	58656.4	46340.9	48308.9	48644.9	55492.3	0.00399472	0.826491734
protein FAM162A [Sus scrofa]	NP_001230502.1	18 kDa	100%	23.20%	5	5	5	61147.2	57449.2	57449.2	57848.8	55878.3	57449.2	59888.9	69272.7	0.518081	1.036746498
1,2-dihydroxy-3-keto-5-methylthiopentene dioxygenase [Sus scrofa]	NP_001230627.1	22 kDa	100%	39.70%	6	8	10	59475.2	59475.2	60305.4	58251.2	59475.2	59888.9	57052.4	50360.3	0.276689	0.954822346
WASH complex subunit 1 [Sus scrofa]	NP_001231412.1	51 kDa	100%	18.30%	7	9	9	77397.5	76862.9	76331.9	75804.7	76331.9	77935.9	77397.5	73731.8	0.810001	0.996736263
poly(rC)-binding protein 2 [Sus scrofa]	NP_001231441.1 (+24)	37 kDa	100%	29.70%	4	7	38	64633.7	63303.6	61572.6	63303.6	59888.9	58656.4	59475.2	61572.6	0.0093493	0.947705345
synaptosomal-associated protein 23 [Sus scrofa]	NP_001231647.1 (+10)	23 kDa	100%	29.40%	5	10	12	40622.8	38166	37380.5	34636.4	36107.2	36865.9	39239	40342.1	0.791657	1.011596386
wiskott-Aldrich syndrome protein family member 2 [Sus scrofa]	NP_001245373.1 (+1)	54 kDa	100%	11.80%	5	8	11	88292.3	88906.5	89524.9	88292.3	78478	80127	81810.6	88906.5	0.0321692	0.927625797
alpha-1-antitrypsin precursor [Sus scrofa]	NP_001335871.1 (+1)	47 kDa	100%	14.30%	6	10	12	62432.1	60724.9	64633.7	62000.8	71715.6	73731.8	95287.6	76862.9	0.0210183	1.271451882
40S ribosomal protein S23 [Sus scrofa]	NP_998929.1	16 kDa	100%	21.70%	3	7	9	136638	187951	133826	149522	141457	122294	118950	117313	0.0956386	0.822481314
vitamin K-dependent protein C precursor [Sus scrofa]	NP_999083.1 (+5)	52 kDa	100%	13.90%	7	9	11	93326.6	92041.7	92041.7	91405.9	114105	121450	124002	133826	0.000269155	1.337751074
dolichyl-diphosphooligosaccharide--protein glycosyltransferase subunit DAD1 [Sus scrofa]	NP_999109.1	13 kDa	100%	28.30%	3	6	11	51776.1	54728.3	47643.8	48983.2	43538.4	47975.2	46340.9	47314.7	0.0514298	0.911572596
endoglin precursor [Sus scrofa]	NP_999196.1 (+1)	70 kDa	100%	9.65%	5	8	10	48308.9	45702.9	44146.2	46340.9	48644.9	50360.3	47975.2	47643.8	0.0529942	1.05487949
platelet-activating factor acetylhydrolase IB subunit alpha [Sus scrofa]	NP_999415.1 (+3)	47 kDa	100%	20.00%	8	10	17	84110.6	87076.7	86475.2	83529.6	81810.6	83529.6	82952.6	83529.6	0.0504511	0.972537489
calcium/calmodulin-dependent protein kinase type II subunit delta [Sus scrofa]	NP_999546.1	56 kDa	100%	14.80%	7	10	11	82379.6	84110.6	85877.9	85284.7	85877.9	87682.4	91405.9	88292.3	0.0304945	1.04621789
gamma-adducin isoform X1 [Sus scrofa]	XP_001924773.1 (+11)	79 kDa	100%	6.09%	4	9	9	50360.3	51063.3	46987.9	50012.4	44146.2	46340.9	51418.5	43841.2	0.158611	0.936110551
ATP synthase subunit s, mitochondrial isoform X1 [Sus scrofa]	XP_001926371.3 (+3)	31 kDa	100%	18.40%	5	7	11	90774.5	84695.7	93975.7	84110.6	86475.2	84110.6	93326.6	90147.5	0.969319	1.001424384
coatomer subunit zeta-1 isoform X2 [Sus scrofa]	XP_001927584.1	20 kDa	100%	30.50%	4	8	10	64633.7	52498.9	54350.3	63743.9	58656.4	66913.1	65536	69272.7	0.15598	1.106923191
sorting nexin-12 [Sus scrofa]	XP_001928105.1	19 kDa	100%	27.20%	4	5	18	77935.9	84695.7	80684.2	70239.8	78478	80127	79023.8	76331.9	0.97541	1.001292275
peroxisomal biogenesis factor 19 isoform X1 [Sus scrofa]	XP_001928904.2 (+1)	36 kDa	100%	17.80%	6	10	10	142441	163621	153726	144429	126607	123145	118950	126607	0.00192166	0.819759821
activator of 90 kDa heat shock protein ATPase homolog 1 [Sus scrofa]	XP_001928925.1	38 kDa	100%	13.60%	5	8	10	80684.2	85284.7	81245.5	82379.6	79573.5	82379.6	78478	71220.3	0.133843	0.945562116
required for meiotic nuclear division protein 1 homolog [Sus scrofa]	XP_001929250.1 (+3)	50 kDa	100%	11.50%	5	8	8	75804.7	63743.9	65536	66913.1	62000.8	63743.9	64633.7	63743.9	0.153708	0.934281773
cytosolic purine 5'-nucleotidase [Sus scrofa]	XP_001929313.3	65 kDa	100%	12.80%	7	9	9	133826	136638	128375	143431	124002	120611	115698	114105	0.00464395	0.874873679
cell division cycle 5-like protein [Sus scrofa]	XP_001929632.1	92 kDa	100%	11.30%	8	11	11	80684.2	76862.9	79023.8	82952.6	76862.9	82952.6	78478	87682.4	0.579162	1.020193814
40S ribosomal protein S6 isoform X1 [Sus scrofa]	XP_003121938.1 (+2)	29 kDa	100%	19.70%	5	8	11	73731.8	99334	70728.3	77935.9	71220.3	61572.6	65083.3	60724.9	0.0620873	0.803783297
peptidyl-prolyl cis-trans isomerase FKBP2 isoform X1 [Sus scrofa]	XP_003122628.1 (+3)	18 kDa	100%	32.70%	6	9	11	99334	103552	103552	111757	124002	122294	124002	128375	0.000450171	1.192436083
NADH dehydrogenase [ubiquinone] 1 alpha subcomplex subunit 7 [Sus scrofa]	XP_003123233.2	13 kDa	100%	20.40%	3	6	11	56266.9	53974.9	46340.9	54350.3	56658.3	55492.3	48983.2	57052.4	0.553221	1.034386242
peroxidasin homolog isoform X2 [Sus scrofa]	XP_003125453.6 (+2)	169 kDa	100%	4.32%	6	8	8	54728.3	45073.8	50012.4	55492.3	54350.3	56266.9	59064.4	53974.9	0.137444	1.089376484
ubiquitin-fold modifier-conjugating enzyme 1 [Sus scrofa]	XP_003125702.1 (+2)	19 kDa	100%	16.80%	4	6	8	90147.5	93975.7	97966.4	85877.9	93326.6	98647.9	97966.4	102837	0.104019	1.067425502
tubulin alpha-8 chain [Sus scrofa]	XP_003126645.3	50 kDa	100%	27.60%	5	9	61	93975.7	90147.5	93326.6	100721	118950	113317	96617.7	100721	0.0645746	1.136006414
V-type proton ATPase subunit d 1 [Sus scrofa]	XP_003126994.1	40 kDa	100%	16.20%	6	10	11	72214.4	70728.3	77397.5	73222.5	66913.1	67847.1	65536	62000.8	0.00658395	0.893496042
peroxisomal membrane protein PEX14 [Sus scrofa]	XP_003127609.1	41 kDa	100%	9.89%	4	7	9	85877.9	90774.5	85877.9	85877.9	80127	84695.7	89524.9	93975.7	0.994975	0.999755459
peflin isoform X2 [Sus scrofa]	XP_003127816.2	30 kDa	100%	11.80%	4	6	10	44146.2	43841.2	44762.4	48308.9	40342.1	40342.1	40622.8	43538.4	0.0202148	0.9104534
poly(ADP-ribose) glycohydrolase ARH3 [Sus scrofa]	XP_003127836.1	39 kDa	100%	21.00%	6	9	12	43841.2	42642.4	45702.9	41764.8	45702.9	45387.3	47643.8	45702.9	0.039058	1.060278975
leucine-rich repeat-containing protein 40 [Sus scrofa]	XP_003127976.1	68 kDa	100%	10.30%	6	8	9	32093.7	31651.8	29125.6	32768	28724.6	28924.4	31433.2	28924.4	0.111772	0.93924826
ubiquitin-like modifier-activating enzyme 6 isoform X1 [Sus scrofa]	XP_003129101.4 (+1)	131 kDa	100%	6.06%	7	8	9	62000.8	59475.2	58251.2	59475.2	56658.3	59475.2	62000.8	61572.6	0.933672	1.002108674
platelet glycoprotein 4-like [Sus scrofa]	XP_003130275.3 (+3)	53 kDa	100%	14.00%	6	9	12	131984	148489	145433	134757	73731.8	75804.7	74244.7	61572.6	1.13E-05	0.508956523
LOW QUALITY PROTEIN: myeloperoxidase [Sus scrofa]	XP_003131703.3	83 kDa	100%	8.70%	6	8	10	36865.9	30152.7	35610.1	34877.3	37380.5	42055.3	50710.6	51776.1	0.0256471	1.323014268
crk-like protein [Sus scrofa]	XP_003133042.1	34 kDa	100%	32.00%	7	10	11	100025	99334	102837	104998	98647.9	102837	103552	101421	0.917319	0.998202322
acid ceramidase [Sus scrofa]	XP_003134235.3	45 kDa	100%	10.60%	5	6	8	104998	110218	108701	106464	93975.7	98647.9	102837	123145	0.66791	0.972638134
arylamine N-acetyltransferase 1 [Sus scrofa]	XP_003134284.1	34 kDa	100%	10.00%	4	10	12	69754.6	75281.1	68794.2	59475.2	58656.4	64633.7	62432.1	55492.3	0.0824631	0.882582549
phosphorylase b kinase regulatory subunit alpha, liver isoform isoform X8 [Sus scrofa]	XP_003135007.1 (+4)	138 kDa	100%	4.29%	5	6	6	124002	116502	111757	128375	116502	122294	121450	122294	0.908473	1.003961418
isocitrate dehydrogenase [NAD] subunit gamma, mitochondrial isoform X1 [Sus scrofa]	XP_003135545.1 (+2)	43 kDa	100%	12.20%	7	9	10	82379.6	81810.6	84110.6	76862.9	76862.9	79023.8	85877.9	89524.9	0.661963	1.018839747
55 kDa erythrocyte membrane protein isoform X1 [Sus scrofa]	XP_003135572.1 (+1)	52 kDa	100%	17.80%	8	9	10	80127	80127	72716.7	80127	79023.8	84695.7	85877.9	84110.6	0.074677	1.065827397
aldehyde dehydrogenase X, mitochondrial [Sus scrofa]	XP_003353634.1	57 kDa	100%	23.20%	8	9	37	69754.6	73222.5	66450.9	77397.5	65991.9	61572.6	63743.9	51776.1	0.0313944	0.847498968
dnaJ homolog subfamily A member 3, mitochondrial isoform X2 [Sus scrofa]	XP_003354674.1 (+1)	49 kDa	100%	7.95%	4	8	11	65083.3	57848.8	55492.3	65536	59064.4	58656.4	60724.9	54350.3	0.370195	0.954236835
peroxisomal 2,4-dienoyl-CoA reductase isoform X1 [Sus scrofa]	XP_003354699.1	34 kDa	100%	23.70%	6	7	10	62432.1	62866.3	59475.2	54350.3	55492.3	53602	57052.4	60724.9	0.262112	0.948761312
transportin-1 isoform X2 [Sus scrofa]	XP_003359859.2 (+1)	101 kDa	100%	7.75%	7	10	12	54350.3	52498.9	49667	51063.3	50012.4	53602	51063.3	45387.3	0.381174	0.963799911
ATP-binding cassette sub-family B member 8, mitochondrial isoform X1 [Sus scrofa]	XP_003360127.3 (+1)	77 kDa	100%	9.82%	6	9	9	93975.7	88906.5	93975.7	90774.5	91405.9	91405.9	87076.7	97289.7	0.964437	0.998765071
histone deacetylase 6 isoform X2 [Sus scrofa]	XP_003360363.2 (+3)	122 kDa	100%	7.97%	8	10	11	45702.9	42939	40342.1	41476.3	43538.4	44146.2	45073.8	47643.8	0.141786	1.05832205
WW domain-binding protein 11 [Sus scrofa]	XP_003481731.2	70 kDa	100%	8.74%	6	7	7	71220.3	74244.7	73731.8	74761.1	72214.4	75804.7	77397.5	78478	0.166338	1.033802108
LOW QUALITY PROTEIN: golgin subfamily A member 4 [Sus scrofa]	XP_005652452.2	266 kDa	100%	4.08%	9	9	9	63743.9	61572.6	57449.2	61572.6	66450.9	69272.7	71715.6	72214.4	0.00320526	1.144533974
UBX domain-containing protein 4 isoform X1 [Sus scrofa]	XP_005654217.2 (+1)	57 kDa	100%	11.80%	5	6	7	78478	91405.9	81245.5	78478	74761.1	87076.7	90774.5	85284.7	0.668604	1.02515115
fibulin-5 isoform X2 [Sus scrofa]	XP_005656504.1	52 kDa	100%	6.72%	3	7	9	71715.6	59475.2	69754.6	76862.9	76862.9	77935.9	73222.5	59064.4	0.697207	1.033394239
nucleolar RNA helicase 2 [Sus scrofa]	XP_005657444.1	87 kDa	100%	9.44%	7	8	9	82379.6	92041.7	85877.9	91405.9	78478	88292.3	80684.2	81810.6	0.123004	0.936196565
putative RNA-binding protein Luc7-like 2 isoform X4 [Sus scrofa]	XP_005657795.1 (+1)	47 kDa	100%	9.69%	4	8	11	50012.4	55878.3	51776.1	47643.8	51776.1	51418.5	54350.3	51063.3	0.678103	1.016061503
carnosine synthase 1 isoform X1 [Sus scrofa]	XP_005660689.2 (+1)	102 kDa	100%	7.15%	6	9	9	48308.9	49323.9	48308.9	45073.8	40622.8	41476.3	39511.9	43538.4	0.00212691	0.864584882
prefoldin subunit 1 [Sus scrofa]	XP_005661793.1	14 kDa	100%	36.90%	5	9	11	110218	114898	115698	116502	119778	111757	116502	111757	0.806127	1.005414199
ras-related protein Rap-1b [Sus scrofa]	XP_005664026.1 (+1)	21 kDa	100%	20.70%	4	7	10	82952.6	71220.3	76862.9	79023.8	75281.1	75281.1	79023.8	85284.7	0.735629	1.015517017
OCIA domain-containing protein 2 isoform X1 [Sus scrofa]	XP_005666697.1 (+1)	17 kDa	100%	23.40%	4	6	8	107950	84695.7	75804.7	94629.4	84110.6	96617.7	92041.7	84110.6	0.844354	0.98292716
luc7-like protein 3 isoform X2 [Sus scrofa]	XP_005668977.1 (+6)	56 kDa	100%	13.60%	6	7	10	77397.5	85877.9	85877.9	85284.7	84110.6	87682.4	82952.6	92681.9	0.322836	1.038840084
nucleolar and coiled-body phosphoprotein 1 isoform X1 [Sus scrofa]	XP_005671465.1 (+2)	74 kDa	100%	5.09%	4	7	9	127488	128375	120611	124002	124002	124002	123145	137588	0.615463	1.016504288
lysosomal Pro-X carboxypeptidase [Sus scrofa]	XP_013834643.1 (+5)	56 kDa	100%	12.80%	6	8	11	94629.4	97289.7	86475.2	93326.6	81810.6	79023.8	79023.8	81810.6	0.00216357	0.865350553
pre-mRNA-processing factor 40 homolog A isoform X6 [Sus scrofa]	XP_013839584.2 (+4)	104 kDa	100%	8.62%	9	11	11	87682.4	83529.6	82952.6	85877.9	79023.8	84110.6	85877.9	83529.6	0.343179	0.977942751
tensin-3 isoform X1 [Sus scrofa]	XP_013841250.2 (+9)	155 kDa	100%	7.18%	7	8	16	68319	62866.3	63303.6	70239.8	61572.6	60724.9	62866.3	67847.1	0.273141	0.955735832
cullin-4B isoform X3 [Sus scrofa]	XP_013841811.2 (+2)	104 kDa	100%	10.10%	10	10	10	70728.3	68319	69272.7	69272.7	66913.1	69754.6	64633.7	70239.8	0.321372	0.978199723
protein arginine methyltransferase NDUFAF7, mitochondrial isoform X2 [Sus scrofa]	XP_013851668.2 (+1)	49 kDa	100%	17.70%	7	10	11	53974.9	55492.3	52136.3	53974.9	47643.8	53602	54728.3	55878.3	0.650988	0.982716265
thymocyte nuclear protein 1 isoform X1 [Sus scrofa]	XP_020918833.1 (+1)	29 kDa	100%	17.10%	5	8	9	56266.9	55492.3	56658.3	60724.9	61147.2	65991.9	69754.6	64633.7	0.00896317	1.141330457
pleckstrin homology domain-containing family A member 6 isoform X5 [Sus scrofa]	XP_020918877.1	114 kDa	100%	6.16%	6	6	6	95287.6	92681.9	96617.7	110218	107204	100025	100025	104998	0.351898	1.044190907
presequence protease, mitochondrial isoform X2 [Sus scrofa]	XP_020920720.1 (+1)	118 kDa	100%	7.37%	7	9	9	39239	38431.4	38698.8	42055.3	35119.9	35610.1	43237.6	38967.9	0.528407	0.965353822
ethanolamine-phosphate cytidylyltransferase isoform X2 [Sus scrofa]	XP_020922088.1	44 kDa	100%	15.20%	7	11	11	84695.7	89524.9	76331.9	78478	80127	88292.3	85877.9	78478	0.813465	1.011381319
coiled-coil domain-containing protein 47 [Sus scrofa]	XP_020922430.1 (+1)	56 kDa	100%	8.90%	4	4	7	73222.5	72716.7	69272.7	78478	74244.7	77397.5	77935.9	76862.9	0.17426	1.043415847
GTPase-activating protein and VPS9 domain-containing protein 1 isoform X1 [Sus scrofa]	XP_020924287.1 (+15)	166 kDa	100%	6.17%	9	10	10	88906.5	85877.9	84110.6	89524.9	82379.6	85877.9	88906.5	82952.6	0.333008	0.976168991
TATA element modulatory factor [Sus scrofa]	XP_020924859.1	123 kDa	100%	7.50%	8	8	9	54728.3	55878.3	51776.1	55492.3	52498.9	57449.2	59064.4	65991.9	0.195379	1.07861932
mycophenolic acid acyl-glucuronide esterase, mitochondrial isoform X1 [Sus scrofa]	XP_020926051.1 (+1)	34 kDa	100%	23.20%	7	8	11	97966.4	99334	101421	103552	102837	93326.6	96617.7	97289.7	0.236725	0.969669278
cytoplasmic dynein 1 light intermediate chain 1 [Sus scrofa]	XP_020927201.1	57 kDa	100%	17.20%	8	10	10	69754.6	74761.1	77397.5	79023.8	67378.5	71715.6	72716.7	68794.2	0.0763982	0.932437731
LOW QUALITY PROTEIN: vinexin [Sus scrofa]	XP_020928659.1	82 kDa	100%	8.22%	5	6	9	52864.1	50012.4	51063.3	52864.1	49323.9	49667	53974.9	51776.1	0.702546	0.990029206
paxillin isoform X1 [Sus scrofa]	XP_020928794.1 (+5)	115 kDa	100%	7.93%	7	10	11	172950	161368	162491	162491	156956	167059	165905	177813	0.691729	1.012789322
caspase-7 isoform X2 [Sus scrofa]	XP_020928980.1 (+2)	34 kDa	100%	15.50%	5	8	10	89524.9	86475.2	80127	84695.7	80127	86475.2	87076.7	70239.8	0.371454	0.950402379
arf-GAP domain and FG repeat-containing protein 1 isoform X1 [Sus scrofa]	XP_020931519.1 (+11)	62 kDa	100%	11.50%	6	9	9	90147.5	88906.5	88292.3	93975.7	89524.9	91405.9	90147.5	92681.9	0.689744	1.006747444
disabled homolog 2 isoform X1 [Sus scrofa]	XP_020932308.1 (+4)	82 kDa	100%	15.60%	10	10	10	73731.8	72716.7	70728.3	73222.5	59475.2	66450.9	65536	65083.3	0.00258592	0.883421327
indoleamine 2,3-dioxygenase 2 isoform X1 [Sus scrofa]	XP_020933394.1 (+1)	45 kDa	100%	15.00%	6	6	6	130167	120611	102127	102127	94629.4	126607	106464	96617.7	0.476757	0.932497055
ras-related protein Ral-A isoform X1 [Sus scrofa]	XP_020934877.1 (+1)	24 kDa	100%	19.90%	4	9	12	57052.4	59064.4	56266.9	64187.3	65536	63303.6	66450.9	59064.4	0.116568	1.075172295
protein PAXX isoform X3 [Sus scrofa]	XP_020936892.1 (+2)	25 kDa	100%	16.20%	4	7	9	70728.3	67378.5	71715.6	67847.1	64633.7	62000.8	68319	77397.5	0.719209	0.980846301
vacuolar protein sorting-associated protein VTA1 homolog isoform X1 [Sus scrofa]	XP_020942934.1	34 kDa	100%	10.40%	3	7	8	79023.8	71220.3	67378.5	79573.5	67378.5	69272.7	72716.7	66450.9	0.15626	0.928070364
protein bicaudal D homolog 2 isoform X1 [Sus scrofa]	XP_020943791.1 (+1)	95 kDa	100%	4.67%	4	5	5	80127	81810.6	73222.5	81245.5	76862.9	80684.2	82379.6	83529.6	0.501638	1.022284056
WASH complex subunit 5 isoform X1 [Sus scrofa]	XP_020944590.1	134 kDa	100%	6.13%	7	9	9	81810.6	79023.8	80127	80127	74761.1	79023.8	76331.9	75281.1	0.0123076	0.951133706
plasma membrane calcium-transporting ATPase 1 isoform X1 [Sus scrofa]	XP_020946834.1 (+4)	139 kDa	100%	6.60%	6	10	11	55878.3	50360.3	55109	63303.6	53974.9	53974.9	55492.3	54728.3	0.570306	0.971151723
protein kinase C and casein kinase substrate in neurons protein 2 isoform X1 [Sus scrofa]	XP_020947079.1 (+4)	56 kDa	100%	9.05%	5	8	10	70728.3	75804.7	69272.7	82379.6	82379.6	81810.6	74761.1	75804.7	0.289255	1.055572175
epithelial splicing regulatory protein 2 isoform X1 [Sus scrofa]	XP_020949790.1 (+1)	80 kDa	100%	8.36%	6	9	11	75804.7	74761.1	67847.1	70728.3	64633.7	65991.9	72214.4	74761.1	0.38072	0.960088704
rho guanine nucleotide exchange factor 1 isoform X1 [Sus scrofa]	XP_020950100.1 (+5)	132 kDa	100%	4.91%	6	9	9	55109	52498.9	53602	53231.8	48308.9	49323.9	47643.8	46340.9	0.000474464	0.893565428
antigen peptide transporter 1 isoform X1 [Sus scrofa]	XP_020954029.1	80 kDa	100%	12.10%	7	8	9	57052.4	46987.9	47314.7	51776.1	46987.9	52498.9	51063.3	52136.3	0.968212	0.997810282
microsomal glutathione S-transferase 1 [Sus scrofa]	NP_999465.1 (+3)	18 kDa	100%	14.20%	3	8	12	125733	140480	125733	142441	127488	126607	121450	110985	0.0901278	0.910446421
40S ribosomal protein S8 [Sus scrofa]	XP_003128108.1	24 kDa	100%	21.20%	4	6	10	61147.2	68794.2	50710.6	62866.3	53974.9	49323.9	52136.3	45702.9	0.0441652	0.825966334
LOW QUALITY PROTEIN: ubiquitin-conjugating enzyme E2 N [Sus scrofa]	XP_005664319.2	17 kDa	100%	21.10%	4	8	11	95950.3	93326.6	92041.7	96617.7	99334	103552	107950	100025	0.0106112	1.087115279
ras-related protein Rab-13 [Sus scrofa]	XP_013852534.1	23 kDa	100%	28.60%	4	8	20	31872	31651.8	29125.6	30152.7	29944.4	31433.2	29328.2	29328.2	0.429658	0.97745965
histidine triad nucleotide-binding protein 2, mitochondrial isoform 1 precursor [Sus scrofa]	NP_001231254.1 (+1)	17 kDa	100%	22.70%	3	7	10	104998	99334	107950	108701	92041.7	95287.6	100721	102837	0.0604966	0.928507497
NADH dehydrogenase [ubiquinone] 1 alpha subcomplex subunit 6 [Sus scrofa]	NP_001172107.1	15 kDa	100%	35.90%	4	7	9	103552	113317	93975.7	107950	119778	106464	91405.9	108701	0.799996	1.018032646
sodium/potassium-transporting ATPase subunit beta-1 [Sus scrofa]	NP_001001542.1	35 kDa	100%	10.90%	3	6	10	95950.3	104998	105728	114898	115698	104998	96617.7	99334	0.836854	0.98831053
alpha-N-acetylgalactosaminidase precursor [Sus scrofa]	NP_001116694.1	46 kDa	100%	6.33%	3	5	7	99334	97966.4	95287.6	81810.6	69754.6	77397.5	79573.5	118129	0.546646	0.921088422
ADP-ribosylation factor-like protein 8B [Sus scrofa]	NP_001239143.1	22 kDa	100%	22.00%	4	5	7	64187.3	63303.6	53231.8	55878.3	52136.3	56658.3	65991.9	59888.9	0.907698	0.991861397
UDP-N-acetylglucosamine transporter isoform X1 [Sus scrofa]	XP_005663697.2	46 kDa	100%	5.41%	2	4	8	137588	141457	135694	148489	127488	122294	129267	153726	0.352271	0.945933086
single-stranded DNA-binding protein, mitochondrial isoform X1 [Sus scrofa]	XP_020934253.1 (+7)	19 kDa	100%	17.80%	3	6	8	110985	127488	129267	133826	116502	119778	120611	150562	0.880497	1.01173928
haloacid dehalogenase-like hydrolase domain-containing protein 2 isoform X1 [Sus scrofa]	XP_003122339.1 (+7)	28 kDa	100%	13.50%	4	6	8	143431	124864	142441	126607	136638	138545	138545	140480	0.435177	1.031383992
mitochondrial fission 1 protein [Sus scrofa]	XP_020941922.1	17 kDa	100%	13.80%	2	6	11	97966.4	89524.9	104273	104273	103552	88292.3	106464	103552	0.796404	1.014704709
actin-related protein 2/3 complex subunit 3 [Sus scrofa]	NP_001172064.1	21 kDa	100%	14.00%	3	5	10	165905	160254	160254	161368	145433	152664	171756	168221	0.717894	0.985019605
liver carboxylesterase precursor [Sus scrofa]	NP_999411.2	62 kDa	100%	35.40%	2	5	154	386471	56266.9	41476.3	51063.3	38967.9	35364.1	37122.3	40063.5	0.298374	0.283065185
osteoclast-stimulating factor 1 [Sus scrofa]	NP_999170.1	24 kDa	100%	12.60%	2	3	6	69754.6	67847.1	69272.7	70239.8	65991.9	63303.6	63743.9	56658.3	0.0163563	0.901064544
peptidyl-prolyl cis-trans isomerase NIMA-interacting 1 [Sus scrofa]	NP_001231300.1	18 kDa	100%	18.40%	3	4	4	62432.1	63743.9	59064.4	62866.3	65536	56266.9	64633.7	61147.2	0.957231	0.997892843
signal sequence receptor, alpha [Sus scrofa]	NP_001172096.1	32 kDa	100%	6.64%	2	6	11	118129	135694	120611	119778	111757	124864	128375	109457	0.457655	0.960017159
ATP synthase subunit d, mitochondrial [Sus scrofa]	NP_001231613.1 (+2)	19 kDa	100%	9.94%	2	4	11	282913	294927	322737	327242	329518	296979	309590	358099	0.369672	1.054053526
olfactory receptor 52E2-like [Sus scrofa]	XP_020918047.1	35 kDa	99%	4.82%	2	2	2	1238360	1308970	1374050	1299930	1063210	1116070	1155430	1187920	0.00400853	0.866187094
fatty acid-binding protein, epidermal [Sus scrofa]	NP_001034835.1	15 kDa	100%	26.70%	4	7	8	63743.9	53974.9	58656.4	59888.9	55109	62866.3	61572.6	57052.4	0.976384	1.001423831
U1 small nuclear ribonucleoprotein A [Sus scrofa]	NP_001070690.1	31 kDa	100%	26.60%	4	5	15	80684.2	76862.9	75804.7	86475.2	78478	81810.6	78478	74761.1	0.595397	0.980303114
pigment epithelium-derived factor precursor [Sus scrofa]	NP_001072130.1 (+2)	46 kDa	100%	16.70%	6	6	7	95287.6	93975.7	93975.7	98647.9	69272.7	72716.7	77397.5	72214.4	2.98E-05	0.76358125
dolichol-phosphate mannosyltransferase subunit 1 [Sus scrofa]	NP_001095290.1 (+1)	29 kDa	100%	18.50%	6	8	9	72214.4	73222.5	64633.7	70239.8	65536	73222.5	73731.8	65991.9	0.881626	0.993478658
mRNA export factor [Sus scrofa]	NP_001098766.1 (+1)	41 kDa	100%	18.50%	6	8	9	68794.2	71715.6	70728.3	69754.6	70239.8	68319	68319	76331.9	0.790916	1.00788917
serine/threonine-protein phosphatase 2A 56 kDa regulatory subunit delta isoform [Sus scrofa]	NP_001106922.1	70 kDa	100%	12.50%	7	9	9	102127	100025	100025	104998	91405.9	95950.3	90774.5	93975.7	0.0019663	0.913871152
nicotinamide N-methyltransferase [Sus scrofa]	NP_001116618.1	29 kDa	100%	17.80%	5	9	9	74244.7	92681.9	86475.2	85284.7	113317	190575	158048	168221	0.00472348	1.860600248
junctional adhesion molecule A precursor [Sus scrofa]	NP_001121916.1	32 kDa	100%	26.50%	9	10	11	78478	71715.6	65536	64633.7	66913.1	70239.8	72716.7	79023.8	0.621949	1.030426247
estradiol 17-beta-dehydrogenase 8 [Sus scrofa]	NP_001124202.1 (+1)	27 kDa	100%	23.60%	4	7	10	81245.5	80684.2	87076.7	95950.3	79573.5	90147.5	101421	93975.7	0.415807	1.058445579
ERO1-like protein alpha precursor [Sus scrofa]	NP_001131099.1	54 kDa	100%	10.70%	5	8	9	123145	131072	120611	114105	113317	124002	120611	125733	0.777396	0.989217314
1-acyl-sn-glycerol-3-phosphate acyltransferase gamma [Sus scrofa]	NP_001137172.1 (+12)	43 kDa	100%	7.45%	3	5	6	176585	179050	186653	189259	159147	176585	154795	189259	0.179908	0.92924046
protein S100-A8 [Sus scrofa]	NP_001153743.1	10 kDa	100%	31.50%	4	6	10	81245.5	69754.6	85877.9	81810.6	97289.7	122294	148489	153726	0.00929142	1.637336031
ubiquitin thioesterase OTUB1 [Sus scrofa]	NP_001155875.1	31 kDa	100%	15.50%	4	6	10	55492.3	53974.9	53231.8	48644.9	48983.2	52498.9	55109	47643.8	0.45887	0.96636195
secretory carrier-associated membrane protein 3 [Sus scrofa]	NP_001172098.1	38 kDa	100%	28.20%	6	7	10	62000.8	66913.1	62432.1	62432.1	58251.2	65991.9	64633.7	63303.6	0.851929	0.993704734
phosphatidylinositol 5-phosphate 4-kinase type-2 alpha [Sus scrofa]	NP_001182710.1	46 kDa	100%	16.00%	5	8	9	47643.8	47643.8	49667	48983.2	43237.6	42939	44146.2	45073.8	0.000563904	0.904396053
adenosylhomocysteinase 2 [Sus scrofa]	NP_001188310.1 (+1)	59 kDa	100%	11.70%	5	7	16	42939	40063.5	41764.8	42055.3	42642.4	48308.9	49667	48308.9	0.0164138	1.132504987
selenoprotein O [Sus scrofa]	NP_001188360.1	74 kDa	100%	10.10%	6	7	8	62000.8	65991.9	64633.7	59475.2	54350.3	53231.8	53602	51418.5	0.000759634	0.843320312
bromodomain-containing protein 4 [Sus scrofa]	NP_001191701.1 (+2)	153 kDa	100%	3.80%	5	5	5	62000.8	61147.2	57848.8	66913.1	59888.9	60305.4	64633.7	67378.5	0.69342	1.017330483
CD5 antigen-like precursor [Sus scrofa]	NP_001230397.1 (+1)	61 kDa	100%	10.30%	5	8	8	44762.4	48983.2	48308.9	49323.9	90147.5	84695.7	74244.7	100025	0.00036469	1.824201686
AP-3 complex subunit mu-1 [Sus scrofa]	NP_001230445.1 (+2)	47 kDa	100%	12.40%	5	7	7	76862.9	70728.3	73222.5	82952.6	77397.5	84695.7	82379.6	72716.7	0.407118	1.044189219
peptidyl-prolyl cis-trans isomerase FKBP3 [Sus scrofa]	NP_001231086.1	25 kDa	100%	17.00%	4	6	7	57848.8	58251.2	60724.9	65991.9	61572.6	61572.6	74761.1	63743.9	0.24707	1.077561355
pinin [Sus scrofa]	NP_001231160.1	83 kDa	100%	9.17%	6	9	10	115698	123145	125733	123145	118129	118950	121450	129267	0.995658	1.000155827
eukaryotic translation initiation factor 3 subunit D [Sus scrofa]	NP_001231652.1	64 kDa	100%	8.21%	4	7	10	100025	92041.7	92041.7	96617.7	85877.9	88906.5	92681.9	88292.3	0.0405354	0.93442108
60S acidic ribosomal protein P2 [Sus scrofa]	NP_001231795.1	12 kDa	100%	53.90%	4	6	10	98647.9	92041.7	107950	100025	95287.6	93326.6	97966.4	105728	0.721412	0.984058756
FAD-dependent oxidoreductase domain-containing protein 1 [Sus scrofa]	NP_001231850.1 (+1)	54 kDa	100%	10.70%	5	9	10	65536	74244.7	71220.3	68319	72214.4	71220.3	74761.1	65991.9	0.659659	1.017426607
interferon-induced protein 44 [Sus scrofa]	NP_001233134.1	48 kDa	100%	16.60%	7	9	10	70728.3	72214.4	62000.8	88292.3	59888.9	62000.8	55109	69272.7	0.108023	0.839840947
galectin-9 isoform 2 [Sus scrofa]	NP_001335897.1 (+3)	38 kDa	100%	15.70%	5	8	10	104273	104273	95287.6	119778	92041.7	87682.4	95287.6	106464	0.155121	0.90052973
serum amyloid P-component precursor [Sus scrofa]	NP_999052.1	26 kDa	100%	25.00%	5	8	11	53602	61147.2	44453.2	53231.8	111757	100721	109457	100721	2.30E-05	1.989583608
integrin beta-2 precursor [Sus scrofa]	NP_999073.1	85 kDa	100%	7.28%	5	6	7	76331.9	67378.5	70728.3	71220.3	67378.5	62432.1	69272.7	65991.9	0.0707101	0.927942107
protein N-terminal asparagine amidohydrolase [Sus scrofa]	NP_999207.1	35 kDa	100%	21.90%	6	9	10	65083.3	64187.3	62000.8	64187.3	62866.3	63303.6	66450.9	70728.3	0.346244	1.030887172
voltage-dependent anion-selective channel protein 3 [Sus scrofa]	NP_999529.1 (+2)	31 kDa	100%	23.30%	5	8	22	68319	70239.8	77397.5	67378.5	72214.4	69754.6	77935.9	71715.6	0.497563	1.029243143
elongator complex protein 1 [Sus scrofa]	XP_001924429.4	160 kDa	100%	6.19%	7	7	9	58656.4	56266.9	53231.8	56266.9	52498.9	54728.3	52864.1	51418.5	0.0485335	0.942463751
TBC1 domain family member 15 isoform X2 [Sus scrofa]	XP_001925371.1 (+1)	77 kDa	100%	12.80%	8	9	9	42939	46663.3	41189.8	45702.9	41189.8	43538.4	45702.9	44762.4	0.844738	0.992625295
shootin-1 isoform X1 [Sus scrofa]	XP_001925670.2	71 kDa	100%	3.80%	3	4	5	81810.6	79573.5	73222.5	76862.9	77935.9	82952.6	79023.8	88906.5	0.210486	1.055701102
glutamate--cysteine ligase regulatory subunit [Sus scrofa]	XP_001926413.2	30 kDa	100%	20.40%	5	7	9	139509	153726	123145	123145	104998	115698	114105	118129	0.0338582	0.839495555
WD repeat-containing protein 61 isoform X1 [Sus scrofa]	XP_001927037.1	34 kDa	100%	24.90%	6	7	9	57848.8	50012.4	52136.3	57449.2	53231.8	52864.1	55109	52498.9	0.66155	0.982785674
prefoldin subunit 2 [Sus scrofa]	XP_001927358.1	17 kDa	100%	27.90%	4	7	9	96617.7	102837	102127	112534	99334	106464	107950	108701	0.616126	1.020119966
endophilin-B2 isoform X11 [Sus scrofa]	XP_001928957.1 (+11)	44 kDa	100%	14.90%	6	10	10	71220.3	75281.1	72716.7	71715.6	74244.7	75804.7	75804.7	77397.5	0.032247	1.042339558
eukaryotic translation initiation factor 2 subunit 2 [Sus scrofa]	XP_001929185.1	38 kDa	100%	13.50%	5	9	11	195933	220436	208545	198668	189259	200050	197296	181549	0.0931936	0.932694176
2'-deoxynucleoside 5'-phosphate N-hydrolase 1 isoform X2 [Sus scrofa]	XP_001929323.1	20 kDa	100%	24.70%	4	4	10	124002	120611	141457	144429	135694	125733	127488	147464	0.856798	1.011091507
FAD synthase isoform X2 [Sus scrofa]	XP_001929410.3 (+2)	54 kDa	100%	9.18%	5	8	9	69754.6	68794.2	67378.5	74244.7	66913.1	69272.7	72716.7	71715.6	0.95674	1.001591879
syntaxin-binding protein 1 isoform X2 [Sus scrofa]	XP_003122217.3 (+1)	68 kDa	100%	10.40%	6	8	10	65083.3	54728.3	58656.4	65991.9	65083.3	64187.3	64187.3	62432.1	0.337116	1.046756116
flap endonuclease 1 [Sus scrofa]	XP_003122675.1	42 kDa	100%	12.90%	6	9	9	92041.7	100721	80684.2	94629.4	79573.5	83529.6	93326.6	88292.3	0.299453	0.936551147
UV excision repair protein RAD23 homolog A isoform X1 [Sus scrofa]	XP_003123386.2 (+1)	40 kDa	100%	16.30%	5	6	15	129267	129267	126607	134757	136638	123145	138545	128375	0.684488	1.013087132
60S ribosomal protein L18a isoform X1 [Sus scrofa]	XP_003123559.4 (+2)	21 kDa	100%	22.20%	4	7	10	118950	143431	109457	120611	114898	114105	118950	126607	0.584976	0.963675353
FAS-associated factor 2 isoform X1 [Sus scrofa]	XP_003123708.1 (+2)	53 kDa	100%	14.20%	5	8	9	122294	113317	108701	109457	106464	113317	118950	120611	0.765657	1.012279403
LOW QUALITY PROTEIN: eukaryotic elongation factor 2 kinase [Sus scrofa]	XP_003124599.4	82 kDa	100%	7.48%	5	7	8	88906.5	72716.7	79573.5	85284.7	82379.6	76862.9	65536	77397.5	0.27137	0.925554059
ketimine reductase mu-crystallin isoform X1 [Sus scrofa]	XP_003124605.2	34 kDa	100%	20.70%	6	7	9	53602	47975.2	45073.8	54728.3	51776.1	49323.9	51418.5	46987.9	0.860215	0.990700132
histone H1.0 [Sus scrofa]	XP_003126085.1	21 kDa	100%	22.20%	4	7	10	106464	129267	100025	93326.6	102837	66913.1	72716.7	73222.5	0.0452875	0.735728202
SUMO-activating enzyme subunit 1 isoform X1 [Sus scrofa]	XP_003127291.1	38 kDa	100%	16.80%	5	8	8	95287.6	95287.6	99334	95950.3	92041.7	89524.9	93975.7	96617.7	0.103676	0.964495894
LOW QUALITY PROTEIN: protein NOXP20 [Sus scrofa]	XP_003128969.2	60 kDa	100%	10.50%	5	6	7	75804.7	67378.5	72214.4	62866.3	65536	66450.9	76331.9	71715.6	0.910529	1.006362303
vacuolar protein-sorting-associated protein 36 isoform X1 [Sus scrofa]	XP_003130995.1	44 kDa	100%	24.90%	9	11	11	81245.5	71715.6	70239.8	76331.9	72716.7	73222.5	77397.5	70728.3	0.648916	0.981746239
X-ray repair cross-complementing protein 5 isoform X1 [Sus scrofa]	XP_003133697.3 (+2)	83 kDa	100%	7.09%	5	7	9	64633.7	64633.7	66450.9	63303.6	61147.2	57449.2	64187.3	69272.7	0.525191	0.973108076
EH domain-containing protein 2 [Sus scrofa]	XP_003356007.1 (+1)	61 kDa	100%	11.20%	4	6	19	68794.2	58251.2	75804.7	76862.9	67378.5	79023.8	66450.9	59475.2	0.764806	0.973600064
acyl-CoA:lysophosphatidylglycerol acyltransferase 1 [Sus scrofa]	XP_003357646.2 (+3)	43 kDa	100%	11.40%	5	8	9	80127	65536	65083.3	60724.9	53974.9	63303.6	60724.9	64633.7	0.187553	0.893786155
receptor-transporting protein 3 [Sus scrofa]	XP_003358456.1	41 kDa	100%	10.20%	5	7	7	55878.3	57848.8	51418.5	57848.8	62866.3	63303.6	62866.3	71715.6	0.0119769	1.169320844
LOW QUALITY PROTEIN: peripheral plasma membrane protein CASK [Sus scrofa]	XP_003360318.2	102 kDa	100%	5.57%	5	6	7	53231.8	51063.3	50012.4	48983.2	46987.9	52136.3	48644.9	52136.3	0.611325	0.983346025
gamma-glutamylcyclotransferase isoform X1 [Sus scrofa]	XP_003361422.1	21 kDa	100%	31.40%	5	8	11	46987.9	57052.4	61572.6	49667	59475.2	59475.2	59064.4	47643.8	0.580719	1.048208844
receptor expression-enhancing protein 5 [Sus scrofa]	XP_003480935.1	21 kDa	100%	14.80%	4	9	10	84695.7	105728	96617.7	102837	114898	123145	118129	118129	0.00537061	1.216533155
hepatocyte growth factor activator isoform X1 [Sus scrofa]	XP_003482383.1 (+1)	70 kDa	100%	9.15%	4	7	11	42347.8	48308.9	48983.2	51776.1	60305.4	62000.8	60724.9	66913.1	0.00109355	1.305765453
CTP synthase 2 isoform X2 [Sus scrofa]	XP_013841392.1 (+4)	66 kDa	100%	13.50%	6	7	7	57848.8	51776.1	54728.3	57052.4	54728.3	52136.3	52864.1	53231.8	0.200533	0.96185643
ribosomal protein S6 kinase alpha-3 isoform X4 [Sus scrofa]	XP_013841434.1 (+9)	81 kDa	100%	8.30%	6	8	9	76862.9	82379.6	79573.5	76331.9	73731.8	75281.1	72214.4	68319	0.0201964	0.918763248
rho-associated protein kinase 2 isoform X1 [Sus scrofa]	XP_013843390.2 (+7)	171 kDa	100%	4.68%	6	8	9	59888.9	63303.6	59888.9	57848.8	53974.9	59475.2	59888.9	62866.3	0.605978	0.980389325
NEDD8 ultimate buster 1 isoform X1 [Sus scrofa]	XP_013846191.1 (+3)	73 kDa	100%	7.36%	6	7	8	60305.4	67847.1	56266.9	57449.2	50710.6	52136.3	55109	55492.3	0.0468813	0.882494972
calcineurin B homologous protein 1 [Sus scrofa]	XP_013848623.1	22 kDa	100%	27.70%	5	9	11	79573.5	73222.5	76862.9	75804.7	73222.5	77935.9	79023.8	83529.6	0.439432	1.02700289
uveal autoantigen with coiled-coil domains and ankyrin repeats isoform X4 [Sus scrofa]	XP_013848808.1	161 kDa	100%	2.57%	4	5	5	33689.2	34636.4	31216	34397.1	32093.7	32316.9	33923.6	37902.4	0.724598	1.017154103
regulator of microtubule dynamics protein 2 isoform X1 [Sus scrofa]	XP_013851658.1 (+7)	49 kDa	100%	15.70%	7	7	10	58656.4	65991.9	66450.9	65083.3	73222.5	65536	60305.4	69754.6	0.378966	1.049324231
ubiquitin carboxyl-terminal hydrolase isozyme L3 isoform X1 [Sus scrofa]	XP_020920826.1	33 kDa	100%	19.00%	5	8	11	64187.3	64187.3	65536	66913.1	65536	59064.4	62866.3	62000.8	0.104284	0.956460995
LOW QUALITY PROTEIN: copper-transporting ATPase 2 [Sus scrofa]	XP_020920945.1	163 kDa	100%	3.41%	5	7	7	56658.3	54350.3	51776.1	59475.2	52136.3	64633.7	58656.4	56658.3	0.453863	1.044204085
nucleolar transcription factor 1 isoform X2 [Sus scrofa]	XP_020922534.1 (+5)	88 kDa	100%	8.05%	6	6	6	78478	78478	78478	76862.9	71220.3	72214.4	74761.1	76331.9	0.0114674	0.943101562
LOW QUALITY PROTEIN: transcription elongation factor SPT6 [Sus scrofa]	XP_020923139.1	199 kDa	100%	5.16%	7	7	7	28526.2	27939.1	27175.1	28133.5	26068.1	26615.9	28526.2	28724.6	0.550654	0.983545368
LOW QUALITY PROTEIN: dedicator of cytokinesis protein 1 [Sus scrofa]	XP_020928272.1	217 kDa	100%	2.50%	5	6	6	70728.3	75804.7	68319	68794.2	71715.6	74244.7	76331.9	78478	0.104653	1.060370941
calcium-binding protein 39 [Sus scrofa]	XP_020931392.1 (+1)	40 kDa	100%	15.50%	6	7	8	156956	162491	161368	160254	148489	156956	145433	130167	0.0393286	0.906368747
RNA-binding protein 10 isoform X1 [Sus scrofa]	XP_020936017.1 (+17)	113 kDa	100%	7.89%	6	8	8	68794.2	68319	73222.5	77397.5	73222.5	76331.9	79573.5	78478	0.099105	1.06906676
calcium homeostasis endoplasmic reticulum protein isoform X1 [Sus scrofa]	XP_020939240.1 (+1)	105 kDa	100%	6.58%	6	8	8	64633.7	65536	62000.8	64187.3	64633.7	63303.6	65991.9	68319	0.303012	1.022975682
LOW QUALITY PROTEIN: zinc-alpha-2-glycoprotein [Sus scrofa]	XP_020941844.1	35 kDa	100%	18.10%	6	9	9	45702.9	44453.2	42055.3	45073.8	54350.3	57848.8	67847.1	68319	0.00269572	1.400935893
E3 ubiquitin-protein ligase BRE1B isoform X1 [Sus scrofa]	XP_020942071.1 (+1)	114 kDa	100%	7.89%	7	7	8	72214.4	65536	66450.9	70239.8	65083.3	59475.2	61572.6	65083.3	0.0324392	0.915366935
LOW QUALITY PROTEIN: double-stranded RNA-specific adenosine deaminase [Sus scrofa]	XP_020945415.1	128 kDa	100%	6.32%	6	7	7	42347.8	41189.8	37902.4	41764.8	37640.5	38698.8	38698.8	38166	0.0507803	0.938722391
syntaxin-binding protein 3 [Sus scrofa]	XP_020945765.1	68 kDa	100%	11.10%	7	10	11	77397.5	73222.5	75281.1	72716.7	74244.7	75804.7	78478	80684.2	0.187913	1.035475423
LOW QUALITY PROTEIN: protein scribble homolog [Sus scrofa]	XP_020946205.1	173 kDa	100%	3.40%	5	8	8	53974.9	53602	51063.3	53602	51418.5	53602	56266.9	54728.3	0.469233	1.017777786
scavenger receptor cysteine-rich type 1 protein M130 isoform X1 [Sus scrofa]	XP_020946779.1 (+1)	120 kDa	100%	8.54%	9	9	10	47975.2	47314.7	44762.4	46020.8	52864.1	48308.9	48308.9	58251.2	0.07075	1.116403652
LOW QUALITY PROTEIN: tensin-2 [Sus scrofa]	XP_020947354.1	157 kDa	100%	7.33%	8	9	11	33689.2	29532.2	31000.4	31872	34636.4	31000.4	32995.9	31651.8	0.410108	1.033235628
26S proteasome non-ATPase regulatory subunit 7 [Sus scrofa]	XP_020949519.1	37 kDa	100%	12.70%	4	7	9	118950	120611	115698	109457	106464	107950	110985	109457	0.030357	0.935745703
cadherin-2 [Sus scrofa]	XP_020951864.1	100 kDa	100%	7.06%	5	5	5	48983.2	47643.8	40622.8	46987.9	45702.9	53974.9	50360.3	52136.3	0.131619	1.097356891
charged multivesicular body protein 2a [Sus scrofa]	XP_020953074.1 (+1)	25 kDa	100%	13.50%	4	6	7	133826	141457	135694	153726	146445	135694	132902	138545	0.622275	0.980315351
mitofusin-2 isoform X2 [Sus scrofa]	XP_013854441.2 (+23)	86 kDa	100%	4.49%	3	5	5	82379.6	80127	84695.7	80684.2	80127	80684.2	80127	80127	0.150855	0.979196453
metaxin-2 [Sus scrofa]	NP_001038006.1 (+1)	30 kDa	100%	15.00%	4	4	5	133826	127488	129267	142441	130167	129267	127488	140480	0.762507	0.989456306
carboxypeptidase B2 [Sus scrofa]	XP_001929181.1	49 kDa	100%	7.09%	4	5	6	18820.3	18951.2	19349.4	20594.9	15076.4	14066.7	14562.8	12765.8	0.000165634	0.726644329
LOW QUALITY PROTEIN: Golgi reassembly-stacking protein 2 [Sus scrofa]	XP_020930487.1	47 kDa	100%	7.96%	3	7	10	97289.7	97966.4	102127	102127	96617.7	118950	124864	129267	0.054632	1.175692575
signal peptidase complex catalytic subunit SEC11A [Sus scrofa]	XP_020954563.1	21 kDa	100%	14.50%	3	5	7	137588	136638	129267	135694	134757	144429	147464	136638	0.14357	1.04469684
serine/threonine-protein kinase N1 isoform X1 [Sus scrofa]	XP_005661289.2 (+1)	105 kDa	100%	5.37%	4	4	4	37380.5	32541.7	31651.8	32995.9	30152.7	33456.5	32995.9	32093.7	0.357001	0.956370662
7-dehydrocholesterol reductase [Sus scrofa]	XP_020938301.1 (+2)	54 kDa	100%	8.42%	4	7	10	85877.9	95950.3	77935.9	81245.5	65991.9	76331.9	76862.9	79573.5	0.0757721	0.876105541
guanine nucleotide-binding protein G(I)/G(S)/G(O) subunit gamma-5 [Sus scrofa]	XP_020952016.1	7 kDa	100%	38.20%	3	5	9	128375	135694	115698	124002	114105	121450	111757	126607	0.215686	0.940750504
retinol-binding protein 4 precursor [Sus scrofa]	NP_999222.1 (+1)	23 kDa	100%	19.40%	4	7	8	110985	124002	110985	111757	99334	88292.3	93975.7	112534	0.0400558	0.86107033
LOW QUALITY PROTEIN: cap-specific mRNA (nucleoside-2'-O-)-methyltransferase 1 [Sus scrofa]	XP_001924245.3	95 kDa	100%	3.11%	2	2	2	29944.4	25709.2	23331.6	31433.2	23821.9	27554.5	26432	20594.9	0.262171	0.891184803
60S ribosomal protein L31 [Sus scrofa]	XP_005662419.1	14 kDa	100%	13.60%	2	5	8	100721	122294	97289.7	104273	96617.7	101421	97289.7	94629.4	0.182904	0.918464539
programmed cell death protein 6 isoform X3 [Sus scrofa]	XP_020932594.1	20 kDa	100%	16.30%	3	7	8	88292.3	95950.3	92041.7	95287.6	105728	97289.7	99334	89524.9	0.227084	1.054645668
histidine triad nucleotide-binding protein 1 [Sus scrofa]	XP_005661680.1	14 kDa	100%	23.00%	3	6	7	129267	130167	130167	113317	112534	117313	120611	132902	0.446719	0.961114779
60S ribosomal protein L36 [Sus scrofa]	NP_001231616.1	12 kDa	100%	19.00%	2	7	10	70728.3	84110.6	63303.6	74761.1	68794.2	61147.2	62432.1	62000.8	0.085091	0.868457745
LOW QUALITY PROTEIN: microtubule cross-linking factor 1 [Sus scrofa]	XP_020951725.1	208 kDa	100%	0.79%	2	2	3	179050	218913	180295	234625	176585	186653	174153	197296	0.238527	0.903804233
AP-3 complex subunit delta-1 isoform X1 [Sus scrofa]	XP_020939855.1 (+2)	136 kDa	100%	2.73%	3	4	5	71220.3	87682.4	85284.7	82379.6	80684.2	80127	76862.9	81245.5	0.630105	0.976581849
LOW QUALITY PROTEIN: fibrous sheath-interacting protein 2-like [Sus scrofa]	XP_020935527.1	773 kDa	100%	0.23%	2	3	4	62866.3	65991.9	67847.1	79573.5	113317	79023.8	77935.9	79573.5	0.097154	1.266293324
60S ribosomal protein L28 isoform X1 [Sus scrofa]	XP_020950668.1 (+6)	16 kDa	100%	18.20%	3	7	7	251465	316095	226633	249728	242899	217401	225068	233005	0.167326	0.879730708
AP-2 complex subunit sigma isoform 1 [Sus scrofa]	NP_001231381.1 (+3)	17 kDa	100%	16.90%	3	5	8	63303.6	60724.9	59888.9	65083.3	60724.9	62000.8	62000.8	62000.8	0.661232	0.990869106
cytochrome c oxidase subunit 7A2, mitochondrial [Sus scrofa]	NP_001090953.1	9 kDa	100%	27.70%	2	3	8	195933	231395	215899	215899	180295	168221	167059	119778	0.0103495	0.739531246
LOW QUALITY PROTEIN: trace amine-associated receptor 5 [Sus scrofa]	XP_001924953.3	38 kDa	100%	2.08%	2	3	3	978356	1355130	1187920	1212870	1556640	1578370	1578370	1493230	0.00374523	1.310991323
solute carrier family 22 member 7 [Sus scrofa]	NP_001038082.1	60 kDa	100%	5.30%	3	5	8	93326.6	81810.6	96617.7	98647.9	60305.4	63743.9	63303.6	57052.4	0.000243516	0.659836265
nuclear factor NF-kappa-B p105 subunit [Sus scrofa]	NP_001041697.1	105 kDa	100%	5.84%	6	7	7	94629.4	84110.6	82952.6	91405.9	79573.5	82379.6	83529.6	78478	0.0548738	0.917480226
glycine N-methyltransferase [Sus scrofa]	NP_001103889.2	33 kDa	100%	14.90%	5	5	6	106464	92041.7	73222.5	107950	143431	136638	118129	123145	0.0120648	1.373122881
NAD-dependent protein deacetylase sirtuin-2 [Sus scrofa]	NP_001107743.1 (+1)	43 kDa	100%	14.10%	5	6	7	102127	98647.9	101421	95287.6	92681.9	92041.7	96617.7	87682.4	0.0251646	0.928400496
probable aminopeptidase NPEPL1 [Sus scrofa]	NP_001116620.1	56 kDa	100%	9.75%	5	8	9	50360.3	52864.1	47975.2	52864.1	46020.8	46987.9	45387.3	45702.9	0.00649079	0.902163835
testin [Sus scrofa]	NP_001116672.1	48 kDa	100%	11.90%	5	6	7	74761.1	70728.3	69754.6	74761.1	87682.4	92041.7	89524.9	100025	0.000603215	1.273335788
adenylosuccinate lyase [Sus scrofa]	NP_001124205.1	55 kDa	100%	8.26%	4	6	8	58656.4	57848.8	58656.4	65991.9	59888.9	55109	55878.3	51418.5	0.117645	0.92179756
cysteine desulfurase, mitochondrial [Sus scrofa]	NP_001129982.1	50 kDa	100%	12.30%	5	6	9	45073.8	41476.3	40622.8	44146.2	37640.5	39239	39511.9	38967.9	0.0127257	0.906842682
cadherin-1 precursor [Sus scrofa]	NP_001156532.1	98 kDa	100%	6.80%	6	8	8	99334	103552	106464	123145	117313	116502	109457	112534	0.332297	1.053891828
phosphomevalonate kinase [Sus scrofa]	NP_001161888.1 (+1)	22 kDa	100%	20.30%	4	7	9	84110.6	87076.7	72214.4	78478	81245.5	80127	77397.5	75804.7	0.621213	0.9773058
O-acetyl-ADP-ribose deacetylase MACROD1 [Sus scrofa]	NP_001191699.1	35 kDa	100%	18.80%	5	7	10	67378.5	56266.9	59888.9	64187.3	60305.4	58656.4	60724.9	63743.9	0.700066	0.982678943
60S ribosomal protein L13 [Sus scrofa]	NP_001230274.1	24 kDa	100%	19.00%	4	7	10	87076.7	111757	72716.7	76331.9	75804.7	66913.1	68794.2	66450.9	0.102207	0.799014608
syntaxin-12 [Sus scrofa]	NP_001230371.1	31 kDa	100%	27.20%	6	8	8	73731.8	68319	66913.1	66913.1	65991.9	75281.1	73222.5	75281.1	0.251248	1.050383286
RNA 3'-terminal phosphate cyclase [Sus scrofa]	NP_001230399.1	39 kDa	100%	17.80%	6	9	9	76331.9	73222.5	76331.9	74244.7	72214.4	70728.3	75281.1	75281.1	0.275604	0.977922988
NHL repeat-containing protein 2 [Sus scrofa]	NP_001230490.1	79 kDa	100%	14.30%	9	10	10	88906.5	85877.9	84695.7	87076.7	85877.9	81810.6	87682.4	77397.5	0.210497	0.96021316
growth hormone-inducible transmembrane protein [Sus scrofa]	NP_001231311.1 (+4)	37 kDa	100%	6.67%	3	7	8	69754.6	69754.6	61572.6	62866.3	78478	87682.4	84110.6	96617.7	0.00324631	1.314231591
protein FAM49B [Sus scrofa]	NP_001231368.1 (+18)	37 kDa	100%	18.20%	5	10	10	66450.9	57052.4	61147.2	62432.1	57848.8	60305.4	64187.3	65536	0.942006	1.003216735
aminoacyl tRNA synthase complex-interacting multifunctional protein 2 isoform 1 [Sus scrofa]	NP_001231485.1	35 kDa	100%	20.40%	5	8	9	89524.9	76331.9	87682.4	87076.7	80127	79023.8	85877.9	83529.6	0.406171	0.964600606
NADH dehydrogenase [ubiquinone] 1 alpha subcomplex subunit 13 [Sus scrofa]	NP_001231575.1	17 kDa	100%	14.60%	3	7	9	114898	105728	89524.9	103552	122294	125733	99334	114105	0.180258	1.115444859
carbonyl reductase [NADPH] 3 [Sus scrofa]	NP_001231661.1	31 kDa	100%	37.20%	6	7	19	65991.9	61572.6	63303.6	63743.9	55492.3	54350.3	63743.9	62432.1	0.118353	0.926972806
putative transferase CAF17, mitochondrial [Sus scrofa]	NP_001231759.1	38 kDa	100%	17.50%	5	8	9	54350.3	51063.3	52864.1	60305.4	51063.3	50012.4	54350.3	54728.3	0.399341	0.961438939
vacuolar protein sorting-associated protein 45 [Sus scrofa]	NP_001231923.1	65 kDa	100%	8.25%	5	5	5	73222.5	74761.1	73731.8	77935.9	75804.7	72716.7	75281.1	72716.7	0.5802	0.989547848
coatomer subunit gamma-2 [Sus scrofa]	NP_001233167.1	97 kDa	100%	7.46%	5	7	11	45387.3	46340.9	42055.3	45073.8	42347.8	44453.2	43841.2	43538.4	0.29813	0.973851766
RAC-beta serine/threonine-protein kinase [Sus scrofa]	NP_001243708.1 (+1)	56 kDa	100%	7.28%	4	6	7	55492.3	56658.3	58656.4	53974.9	56266.9	53602	53602	54728.3	0.209745	0.970714737
integrin beta-3 precursor [Sus scrofa]	NP_999167.1	86 kDa	100%	6.12%	4	6	7	65083.3	63303.6	55109	61572.6	55109	59064.4	60724.9	63743.9	0.58989	0.973777117
ficolin-1 precursor [Sus scrofa]	NP_999325.1	35 kDa	100%	10.10%	3	6	6	60305.4	57848.8	57449.2	63303.6	71715.6	72716.7	100721	79023.8	0.0212645	1.356915154
nitric oxide synthase, endothelial [Sus scrofa]	NP_999460.1	133 kDa	100%	4.15%	5	6	7	77935.9	76862.9	73731.8	75281.1	72716.7	75281.1	74761.1	74761.1	0.195771	0.979291113
carbonic anhydrase 1 [Sus scrofa]	XP_001924218.1	29 kDa	100%	21.10%	4	7	10	62000.8	56266.9	59064.4	71220.3	116502	100025	168221	133826	0.00403743	2.086385004
heat shock 70 kDa protein 13 [Sus scrofa]	XP_001924955.1	52 kDa	100%	13.60%	5	6	7	44146.2	45073.8	38698.8	42055.3	54728.3	61147.2	55109	54728.3	0.000589815	1.327925447
squamous cell carcinoma antigen recognized by T-cells 3 isoform X2 [Sus scrofa]	XP_001926720.4	109 kDa	100%	4.38%	5	6	7	45073.8	43538.4	46340.9	46020.8	40622.8	43841.2	43538.4	37380.5	0.0543268	0.913848398
programmed cell death protein 4 [Sus scrofa]	XP_001927084.1 (+2)	52 kDa	100%	8.53%	4	7	8	81245.5	72716.7	72214.4	81245.5	75804.7	81810.6	83529.6	81810.6	0.250067	1.050528589
ribonuclease T2 [Sus scrofa]	XP_001928120.2	28 kDa	100%	17.60%	4	7	9	85877.9	84110.6	77397.5	82952.6	70728.3	74244.7	80684.2	86475.2	0.291858	0.944885675
thioredoxin-related transmembrane protein 1 isoform X1 [Sus scrofa]	XP_001928284.1 (+1)	32 kDa	100%	11.20%	4	5	6	109457	105728	104273	116502	96617.7	110218	100721	106464	0.226194	0.949674282
methylated-DNA--protein-cysteine methyltransferase isoform X3 [Sus scrofa]	XP_001928588.2 (+2)	25 kDa	100%	17.80%	4	6	9	110218	91405.9	105728	116502	92681.9	98647.9	115698	119778	0.933182	1.006955192
nucleolysin TIAR isoform X2 [Sus scrofa]	XP_001928970.2 (+2)	42 kDa	100%	13.60%	5	7	8	113317	122294	120611	121450	121450	119778	127488	100721	0.748967	0.982758043
STE20-like serine/threonine-protein kinase isoform X1 [Sus scrofa]	XP_001929465.1 (+1)	143 kDa	100%	4.12%	5	7	7	52864.1	55492.3	56266.9	57848.8	51776.1	56658.3	59475.2	53231.8	0.874597	0.994018124
mitogen-activated protein kinase 14 isoform X1 [Sus scrofa]	XP_001929525.3	41 kDa	100%	21.10%	7	8	13	96617.7	97289.7	96617.7	96617.7	93975.7	87682.4	92041.7	93975.7	0.0172728	0.949715712
ataxin-2 isoform X10 [Sus scrofa]	XP_001929568.2 (+28)	138 kDa	100%	3.46%	3	5	7	38166	45387.3	36865.9	38166	35364.1	40063.5	38431.4	43538.4	0.912115	0.992511281
very-long-chain (3R)-3-hydroxyacyl-CoA dehydratase 3 [Sus scrofa]	XP_003121777.2	43 kDa	100%	13.30%	4	8	9	59064.4	58656.4	55878.3	57848.8	56266.9	60724.9	60305.4	60724.9	0.251281	1.028403788
U4/U6.U5 tri-snRNP-associated protein 1 isoform X1 [Sus scrofa]	XP_003122565.3 (+1)	91 kDa	100%	11.70%	8	8	8	111757	106464	111757	110218	104998	110218	114898	110218	0.988934	1.000308953
RNA cytidine acetyltransferase [Sus scrofa]	XP_003122923.1 (+2)	116 kDa	100%	5.26%	5	6	6	74244.7	78478	72214.4	76862.9	65536	71715.6	70239.8	70239.8	0.0207238	0.920249172
oxidoreductase HTATIP2 isoform X1 [Sus scrofa]	XP_003122968.6 (+1)	34 kDa	100%	14.70%	5	6	8	53231.8	77935.9	60724.9	60305.4	53231.8	56658.3	57848.8	55109	0.218963	0.883623185
epidermal growth factor receptor substrate 15-like 1 isoform X6 [Sus scrofa]	XP_003123529.3 (+8)	102 kDa	100%	9.38%	7	8	8	31872	31651.8	32093.7	36865.9	32316.9	32768	32541.7	26249.5	0.326067	0.935031763
E3 ubiquitin-protein ligase CHIP [Sus scrofa]	XP_003124756.2	35 kDa	100%	16.20%	5	7	10	62866.3	63743.9	59475.2	64187.3	54728.3	61572.6	60724.9	63303.6	0.291019	0.960268955
2-amino-3-ketobutyrate coenzyme A ligase, mitochondrial isoform X1 [Sus scrofa]	XP_003126081.1	45 kDa	100%	22.90%	6	8	10	67847.1	67847.1	75281.1	71220.3	66913.1	69754.6	77935.9	74761.1	0.576756	1.025405074
NADH dehydrogenase [ubiquinone] 1 alpha subcomplex subunit 12 [Sus scrofa]	XP_003126763.1	17 kDa	100%	31.70%	4	5	8	58656.4	60305.4	43538.4	55492.3	56658.3	52498.9	52864.1	54728.3	0.939189	0.994298884
secernin-2 [Sus scrofa]	XP_003131581.1	48 kDa	100%	17.80%	5	8	9	63743.9	72716.7	69272.7	69272.7	59475.2	66913.1	66913.1	68794.2	0.289126	0.953054115
glia maturation factor gamma isoform X1 [Sus scrofa]	XP_003133258.2	17 kDa	100%	32.40%	5	8	10	89524.9	77397.5	81810.6	74244.7	72214.4	79023.8	84695.7	85284.7	0.925313	0.994554421
casein kinase II subunit alpha [Sus scrofa]	XP_003134407.1 (+2)	45 kDa	100%	21.00%	6	7	8	46340.9	46340.9	45702.9	47975.2	44453.2	46020.8	45073.8	45387.3	0.0596032	0.970890749
LSM8 homolog, U6 small nuclear RNA associated [Sus scrofa]	XP_003134801.1	10 kDa	100%	37.50%	4	6	7	143431	147464	137588	144429	124864	138545	151609	147464	0.69187	0.981798252
dnaJ homolog subfamily B member 9 [Sus scrofa]	XP_003134825.1 (+1)	26 kDa	100%	22.40%	4	8	9	28133.5	25888.1	26068.1	27746.2	45702.9	51418.5	45702.9	50710.6	1.32E-05	1.794714196
histone-binding protein RBBP7 isoform X3 [Sus scrofa]	XP_003135004.1 (+1)	48 kDa	100%	12.20%	5	9	10	76862.9	80127	73731.8	77397.5	74244.7	79573.5	80127	78478	0.585748	1.01396862
threonine--tRNA ligase, mitochondrial isoform X1 [Sus scrofa]	XP_003355245.1 (+2)	81 kDa	100%	7.80%	6	6	7	90147.5	86475.2	92681.9	85877.9	82379.6	95950.3	90147.5	83529.6	0.829907	0.991059242
latexin [Sus scrofa]	XP_003358692.1	26 kDa	100%	17.60%	4	6	9	77935.9	80684.2	85284.7	81810.6	82952.6	79573.5	81810.6	83529.6	0.769573	1.006604543
2-methoxy-6-polyprenyl-1,4-benzoquinol methylase, mitochondrial [Sus scrofa]	XP_003483483.2	41 kDa	100%	16.10%	6	9	10	107204	114898	113317	125733	113317	103552	110218	123145	0.643816	0.976320172
LOW QUALITY PROTEIN: Golgi-specific brefeldin A-resistance guanine nucleotide exchange factor 1 [Sus scrofa]	XP_003483597.2	207 kDa	100%	4.73%	8	9	9	76862.9	80127	69272.7	79023.8	77935.9	93326.6	91405.9	84110.6	0.052194	1.135913031
coiled-coil and C2 domain-containing protein 1B isoform X1 [Sus scrofa]	XP_005665484.2 (+4)	94 kDa	100%	7.24%	5	5	6	73222.5	69754.6	63303.6	73222.5	67847.1	69754.6	66913.1	67847.1	0.487336	0.974450382
actin-binding LIM protein 1 isoform X21 [Sus scrofa]	XP_005671532.2 (+12)	79 kDa	100%	11.50%	8	8	8	117313	124002	124002	107950	117313	122294	126607	132902	0.246744	1.054624903
transmembrane 9 superfamily member 4 isoform X1 [Sus scrofa]	XP_005672882.2	74 kDa	100%	5.30%	4	6	8	76862.9	82952.6	71715.6	76862.9	80127	92041.7	88906.5	90774.5	0.0219188	1.140909356
charged multivesicular body protein 1b [Sus scrofa]	XP_005674599.3	22 kDa	100%	19.60%	5	7	8	169391	172950	165905	164759	154795	169391	162491	174153	0.533113	0.98190809
erbin isoform X20 [Sus scrofa]	XP_013840275.2 (+22)	150 kDa	100%	4.19%	5	7	7	55492.3	54728.3	51063.3	55492.3	51776.1	55492.3	55878.3	52498.9	0.855098	0.994783565
transcriptional activator protein Pur-beta [Sus scrofa]	XP_013841261.2	33 kDa	100%	25.00%	6	8	9	74761.1	75281.1	79573.5	77397.5	71220.3	71220.3	72214.4	73731.8	0.0097662	0.939330296
manganese-transporting ATPase 13A1 [Sus scrofa]	XP_013842955.2	133 kDa	100%	5.74%	6	6	7	61147.2	63303.6	62432.1	61572.6	63303.6	63743.9	66450.9	63743.9	0.044129	1.035365675
LOW QUALITY PROTEIN: solute carrier organic anion transporter family member 2B1 [Sus scrofa]	XP_020918170.1	87 kDa	100%	6.87%	5	8	10	42055.3	32093.7	37902.4	41764.8	41189.8	36865.9	34159.5	33456.5	0.510154	0.947051022
BTB/POZ domain-containing protein KCTD12 [Sus scrofa]	XP_020921390.1	36 kDa	100%	25.20%	6	8	9	41189.8	34159.5	35364.1	34397.1	35119.9	31872	36358.4	33225.4	0.312003	0.941184092
centromere protein V isoform X1 [Sus scrofa]	XP_020921945.1	28 kDa	100%	24.30%	6	7	9	75804.7	81245.5	69272.7	75804.7	71220.3	75281.1	69754.6	85284.7	0.97372	0.998057774
COP9 signalosome complex subunit 1 isoform X1 [Sus scrofa]	XP_020922040.1 (+8)	54 kDa	100%	10.40%	5	7	7	74244.7	79023.8	79573.5	80684.2	72716.7	74761.1	70239.8	65083.3	0.0227762	0.901999959
vacuolar protein-sorting-associated protein 25 [Sus scrofa]	XP_020922637.1	21 kDa	100%	15.90%	3	4	7	141457	146445	150562	153726	156956	154795	165905	159147	0.0207521	1.075340939
coatomer subunit zeta-2 [Sus scrofa]	XP_020922751.1	23 kDa	100%	23.80%	4	9	10	101421	109457	118129	112534	125733	113317	114105	108701	0.351509	1.046011686
unconventional myosin-Id isoform X3 [Sus scrofa]	XP_020923106.1	116 kDa	100%	7.55%	8	8	8	79573.5	82952.6	80684.2	82379.6	72214.4	74244.7	73222.5	77935.9	0.00312867	0.914087042
alpha-2-antiplasmin [Sus scrofa]	XP_020923238.1	55 kDa	100%	9.45%	4	6	7	30362.4	26432	26987.4	31216	32995.9	33923.6	38166	31433.2	0.028277	1.187140646
LOW QUALITY PROTEIN: MICOS complex subunit MIC25 [Sus scrofa]	XP_020925470.1	34 kDa	100%	16.40%	4	5	6	78478	75804.7	70239.8	77397.5	70239.8	76862.9	71220.3	76862.9	0.534372	0.977696078
SAFB-like transcription modulator isoform X1 [Sus scrofa]	XP_020929237.1 (+12)	124 kDa	100%	7.38%	7	8	8	88292.3	97289.7	85877.9	92681.9	78478	81245.5	78478	84110.6	0.0105164	0.885127231
LOW QUALITY PROTEIN: 2'-5'-oligoadenylate synthase 1 [Sus scrofa]	XP_020929339.1	48 kDa	100%	8.02%	4	7	9	96617.7	98647.9	85284.7	95950.3	79573.5	81810.6	65536	82379.6	0.0150035	0.821512009
golgin subfamily A member 3 isoform X1 [Sus scrofa]	XP_020929526.1 (+1)	167 kDa	100%	6.12%	8	9	9	58656.4	58251.2	54728.3	57449.2	56266.9	61147.2	61572.6	60724.9	0.130417	1.046386235
LOW QUALITY PROTEIN: ras-associated and pleckstrin homology domains-containing protein 1 [Sus scrofa]	XP_020930982.1	136 kDa	100%	4.50%	5	7	7	45073.8	40905.3	45073.8	46987.9	48983.2	50710.6	46663.3	50012.4	0.0259424	1.10294719
leucine-rich repeat flightless-interacting protein 1 isoform X1 [Sus scrofa]	XP_020931132.1 (+23)	116 kDa	100%	6.01%	4	6	9	26615.9	22851.5	26615.9	26615.9	23987.6	23493.9	23331.6	27554.5	0.459769	0.957822456
[truncated: 1,681 more rows]
