# Supplementary material for: Acute Endoplasmic Reticulum Stress Induces Inflammation Reaction, Complement System Activation, and Lipid Metabolism Disorder of Piglet Livers: A Proteomic Approach
Source: Front Physiol. 2022 Apr 13;13:857853. doi: 10.3389/fphys.2022.857853 (PMC9043290; doi:10.3389/fphys.2022.857853)
Supplement: Supplementary file 1 [file DataSheet1.ZIP › CSV/Volcano plot.csv]

Identified Proteins (3679/3714)	Log2(2/1)	-Log10 P-value
LOW QUALITY PROTEIN: carbamoyl-phosphate synthase [ammonia], mitochondrial [Sus scrofa]	0.355762065	3.900053616
78 kDa glucose-regulated protein isoform X2 [Sus scrofa]	1.188397178	4.672377503
glutamate dehydrogenase 1, mitochondrial [Sus scrofa]	-0.076747449	1.129923402
retinal dehydrogenase 1 [Sus scrofa]	-0.23984467	2.34415593
endoplasmin precursor [Sus scrofa]	0.876499693	4.772488647
hemoglobin subunit beta [Sus scrofa]	1.002168197	2.407474614
actin, alpha cardiac muscle 1 [Sus scrofa]	0.013087764	0.0180279
fructose-bisphosphate aldolase B [Sus scrofa]	0.017089147	0.279816708
catalase [Sus scrofa]	-0.08589687	1.074841125
hemoglobin subunit alpha [Sus scrofa]	1.086281625	2.533412612
ATP synthase subunit beta, mitochondrial [Sus scrofa]	0.051607268	0.387442883
LOW QUALITY PROTEIN: neuroblast differentiation-associated protein AHNAK [Sus scrofa]	-0.134016703	1.67145935
protein disulfide-isomerase A4 precursor [Sus scrofa]	0.91173535	4.267738157
serum albumin precursor [Sus scrofa]	0.573932598	3.212596916
fatty acid synthase [Sus scrofa]	-0.659879989	2.59614369
glycogen phosphorylase, liver form [Sus scrofa]	-0.16621427	1.751972757
fructose-1,6-bisphosphatase 1 [Sus scrofa]	0.081431531	0.534835838
heat shock protein HSP 90-alpha [Sus scrofa]	-0.190978245	1.810363729
pyruvate carboxylase, mitochondrial [Sus scrofa]	0.067075577	0.176306071
talin-1 isoform X2 [Sus scrofa]	0.03982821	0.861769954
cytosolic 10-formyltetrahydrofolate dehydrogenase [Sus scrofa]	-0.213700295	1.685778742
LOW QUALITY PROTEIN: myosin-9 [Sus scrofa]	-0.080031901	1.589551774
protein disulfide-isomerase A3 precursor [Sus scrofa]	0.513871602	4.412193658
plectin isoform X16 [Sus scrofa]	-0.035526528	0.378626356
ATP synthase subunit alpha, mitochondrial [Sus scrofa]	0.04742171	0.348325679
spectrin beta chain, non-erythrocytic 1 isoform X1 [Sus scrofa]	-0.072369161	2.866758174
aldo-keto reductase family 1 member C1 isoform X1 [Sus scrofa]	-0.221108589	0.692074159
apolipoprotein B-100 isoform X1 [Sus scrofa]	-0.005805007	0.031657636
trifunctional enzyme subunit alpha, mitochondrial [Sus scrofa]	0.019975632	0.082720887
glutathione S-transferase alpha M14 [Sus scrofa]	-0.139733869	0.38851461
keratin, type II cytoskeletal 8 [Sus scrofa]	0.085047531	0.367670282
60 kDa heat shock protein, mitochondrial [Sus scrofa]	0.026695098	0.269649004
elongation factor 2 isoform X1 [Sus scrofa]	0.012645342	0.18012389
heat shock cognate 71 kDa protein [Sus scrofa]	-0.00536376	0.087472397
enoyl-CoA hydratase, mitochondrial [Sus scrofa]	-0.035331615	0.206585422
heterogeneous nuclear ribonucleoprotein M isoform X1 [Sus scrofa]	0.022530326	0.434649308
regucalcin [Sus scrofa]	-0.115720224	0.498910599
LOW QUALITY PROTEIN: ras GTPase-activating-like protein IQGAP2 [Sus scrofa]	-0.034415188	0.454759703
long-chain-fatty-acid--CoA ligase 1 [Sus scrofa]	-0.191738566	1.786697451
glycine amidinotransferase, mitochondrial [Sus scrofa]	-0.37550328	1.008110139
betaine--homocysteine S-methyltransferase 1 [Sus scrofa]	-0.181894488	1.205151701
phosphoenolpyruvate carboxykinase [GTP], mitochondrial [Sus scrofa]	0.0959785	1.033777519
glyceraldehyde-3-phosphate dehydrogenase [Sus scrofa]	0.021173751	0.219346474
NAD(P) transhydrogenase, mitochondrial isoform X1 [Sus scrofa]	0.025821807	0.260809116
LOW QUALITY PROTEIN: spectrin alpha chain, non-erythrocytic 1 [Sus scrofa]	-0.042626686	1.831040183
ribosome-binding protein 1 isoform X1 [Sus scrofa]	0.290594309	2.749907062
acyl-CoA synthetase medium-chain family member 4 [Sus scrofa]	-0.077783725	1.493568033
peroxisomal multifunctional enzyme type 2 [Sus scrofa]	-0.025767022	0.135831981
transketolase [Sus scrofa]	-0.221861714	1.92895795
peroxisomal bifunctional enzyme [Sus scrofa]	-0.033753801	0.272239211
alcohol dehydrogenase 1C (class I), gamma polypeptide [Sus scrofa]	-0.122416385	1.243745874
carbonyl reductase [NADPH] 1 [Sus scrofa]	-0.089593717	0.451283909
UTP--glucose-1-phosphate uridylyltransferase [Sus scrofa]	-0.160751025	0.926153396
protein disulfide-isomerase [Sus scrofa]	0.41479629	2.4671221
filamin-B isoform X1 [Sus scrofa]	-0.077705017	1.663708413
2,4-dienoyl-CoA reductase, mitochondrial [Sus scrofa]	-0.067558507	1.828188743
tubulin beta-4B chain [Sus scrofa]	0.017232452	0.158973575
alpha-2-macroglobulin isoform X1 [Sus scrofa]	0.509153553	3.278756728
phosphoglucomutase-1 isoform X2 [Sus scrofa]	-0.182380373	1.574387535
sorbitol dehydrogenase [Sus scrofa]	-0.0250135	0.267898281
alpha-enolase isoform X1 [Sus scrofa]	-0.008180163	0.105933839
argininosuccinate synthase [Sus scrofa]	0.261697575	2.574839264
4-trimethylaminobutyraldehyde dehydrogenase isoform X1 [Sus scrofa]	-0.144807248	1.57624147
actin, cytoplasmic 1 [Sus scrofa]	-0.013674669	0.115526938
LOW QUALITY PROTEIN: collagen alpha-3(VI) chain [Sus scrofa]	-0.028378606	0.101884465
fatty acid-binding protein, liver [Sus scrofa]	-0.028738434	0.144396053
malate dehydrogenase, mitochondrial [Sus scrofa]	0.007734952	0.039230599
vinculin [Sus scrofa]	0.03344767	0.256335829
vigilin [Sus scrofa]	0.076010014	0.745841198
L-xylulose reductase [Sus scrofa]	0.013049478	0.148772236
trifunctional enzyme subunit beta, mitochondrial [Sus scrofa]	-0.024682213	0.113934189
LOW QUALITY PROTEIN: pregnancy zone protein [Sus scrofa]	1.035515403	3.378576511
elongation factor 1-alpha 1 [Sus scrofa]	0.019828711	0.314092634
stress-70 protein, mitochondrial [Sus scrofa]	0.222050927	3.707876896
non-specific lipid-transfer protein [Sus scrofa]	0.048016424	0.348893605
alpha-actinin-4 isoform X1 [Sus scrofa]	-0.038580509	0.492592141
aldehyde dehydrogenase, mitochondrial precursor [Sus scrofa]	-0.121673577	1.89763834
14-3-3 protein epsilon isoform X1 [Sus scrofa]	-0.040908425	0.541144681
cytosol aminopeptidase isoform X2 [Sus scrofa]	0.005078633	0.154994413
3-oxo-5-beta-steroid 4-dehydrogenase isoform X1 [Sus scrofa]	-0.190283267	2.974776085
filamin-A isoform X2 [Sus scrofa]	0.027643355	0.056141087
complement C3 isoform X1 [Sus scrofa]	-0.229540315	1.398536487
liver carboxylesterase isoform X1 [Sus scrofa]	-0.233200226	1.905525377
hypoxia up-regulated protein 1 isoform X3 [Sus scrofa]	1.098473956	4.920749996
LOW QUALITY PROTEIN: histone H2B type 1 [Sus scrofa]	0.013822109	0.136431506
phosphoglycerate kinase 1 [Sus scrofa]	-0.012238778	0.135420102
aspartate aminotransferase, mitochondrial precursor [Sus scrofa]	0.05162682	0.860281443
epoxide hydrolase 1 precursor [Sus scrofa]	-0.382736954	1.645960746
LOW QUALITY PROTEIN: cytoplasmic dynein 1 heavy chain 1 [Sus scrofa]	-0.120758344	1.484564644
adenosylhomocysteinase [Sus scrofa]	-0.118349467	1.492150872
serotransferrin precursor [Sus scrofa]	0.219233637	1.479733996
LOW QUALITY PROTEIN: fibronectin [Sus scrofa]	0.216051992	2.398502785
keratin, type I cytoskeletal 18 [Sus scrofa]	0.05804334	0.27035176
heterogeneous nuclear ribonucleoproteins A2/B1 isoform X1 [Sus scrofa]	-0.027249122	0.523192999
LOW QUALITY PROTEIN: annexin A6 [Sus scrofa]	-0.026961152	0.189410647
peptidyl-prolyl cis-trans isomerase A [Sus scrofa]	0.015687114	0.1358397
C-1-tetrahydrofolate synthase, cytoplasmic isoform X1 [Sus scrofa]	-0.213199744	2.758515779
alanine--glyoxylate aminotransferase 2, mitochondrial [Sus scrofa]	-0.036541339	0.191094576
microsomal triglyceride transfer protein large subunit precursor [Sus scrofa]	-0.103798619	1.453121875
vitamin D(3) 25-hydroxylase [Sus scrofa]	0.223326263	1.480433186
clathrin heavy chain 1 [Sus scrofa]	0.057562486	1.609400453
staphylococcal nuclease domain-containing protein 1 [Sus scrofa]	-0.024698018	0.403310558
formimidoyltransferase-cyclodeaminase [Sus scrofa]	-0.169048425	1.899836311
LOW QUALITY PROTEIN: uncharacterized protein LOC100525821 [Sus scrofa]	-0.107918634	0.949960697
isovaleryl-CoA dehydrogenase, mitochondrial [Sus scrofa]	0.117778176	1.325773779
isocitrate dehydrogenase [NADP] cytoplasmic isoform X2 [Sus scrofa]	-0.054850573	0.226393452
aldehyde oxidase [Sus scrofa]	-0.45225773	2.319267547
acetyl-CoA acetyltransferase, mitochondrial isoform X1 [Sus scrofa]	0.107800447	0.294563953
UDP glucuronosyltransferase 1 family, polypeptide A6 isoform X2 [Sus scrofa]	-0.358793954	1.773137278
bile acyl-CoA synthetase isoform X3 [Sus scrofa]	-0.104111955	0.596301377
transitional endoplasmic reticulum ATPase [Sus scrofa]	0.094515023	1.56914804
glyoxylate reductase/hydroxypyruvate reductase [Sus scrofa]	-0.102070296	1.918022954
cytochrome P450 2E1 [Sus scrofa]	-0.710774845	1.707254515
ornithine carbamoyltransferase, mitochondrial [Sus scrofa]	-0.040596675	0.320502149
D-beta-hydroxybutyrate dehydrogenase, mitochondrial [Sus scrofa]	0.082155323	0.350689486
electron transfer flavoprotein subunit alpha, mitochondrial [Sus scrofa]	0.058250133	0.513000281
delta-1-pyrroline-5-carboxylate dehydrogenase, mitochondrial [Sus scrofa]	0.010380157	0.041676502
selenium-binding protein 1 isoform X3 [Sus scrofa]	-0.10112501	0.479032005
propionyl-CoA carboxylase alpha chain, mitochondrial isoform X1 [Sus scrofa]	0.078072113	0.715625672
amine oxidase [flavin-containing] B [Sus scrofa]	-0.039316089	0.55507501
transgelin-2 [Sus scrofa]	-0.055116146	0.732171458
hydroxysteroid dehydrogenase-like protein 2 [Sus scrofa]	-0.048181361	0.222255729
ADP/ATP translocase 1 [Sus scrofa]	-0.071938719	0.660409448
cytoplasmic aconitate hydratase [Sus scrofa]	-0.099766189	0.46068799
methylmalonate-semialdehyde dehydrogenase [acylating], mitochondrial isoform X1 [Sus scrofa]	0.196588074	1.700033155
glutathione S-transferase omega-1 [Sus scrofa]	-0.010003175	0.090792295
aconitate hydratase, mitochondrial precursor [Sus scrofa]	-0.044618254	0.257287434
dimethylaniline monooxygenase [N-oxide-forming] 1 [Sus scrofa]	-0.025708524	0.148421859
short-chain specific acyl-CoA dehydrogenase, mitochondrial isoform X1 [Sus scrofa]	-0.029023338	0.173314374
basement membrane-specific heparan sulfate proteoglycan core protein isoform X16 [Sus scrofa]	0.089099755	0.954285941
tubulin alpha-1B chain [Sus scrofa]	0.030040645	0.150936399
alcohol dehydrogenase [NADP(+)] [Sus scrofa]	-0.135996007	0.869453962
desmoplakin isoform X1 [Sus scrofa]	-0.093834992	1.475649322
succinate--CoA ligase [GDP-forming] subunit beta, mitochondrial isoform X1 [Sus scrofa]	-0.017263009	0.104158832
sarcosine dehydrogenase, mitochondrial [Sus scrofa]	-0.141995233	1.280233808
calcium-binding mitochondrial carrier protein Aralar2 isoform X4 [Sus scrofa]	-0.251062121	1.2041999
eukaryotic initiation factor 4A-I [Sus scrofa]	-0.011258178	0.113560039
apolipoprotein E precursor [Sus scrofa]	0.800489722	1.911580383
serine hydroxymethyltransferase, cytosolic [Sus scrofa]	-0.130452516	1.135195928
fumarate hydratase, mitochondrial [Sus scrofa]	-0.02616133	0.075537212
inter-alpha-trypsin inhibitor heavy chain H4 isoform X2 [Sus scrofa]	0.565909486	2.471834327
myosin-14 isoform X5 [Sus scrofa]	-0.099441794	1.804617937
prelamin-A/C [Sus scrofa]	0.05886934	0.449640767
haptoglobin precursor [Sus scrofa]	0.227662641	1.40116355
tropomyosin alpha-3 chain isoform X15 [Sus scrofa]	-0.022836477	0.149270467
glutathione S-transferase Mu 1 [Sus scrofa]	0.201460466	0.609550656
dehydrogenase/reductase SDR family member 4 [Sus scrofa]	0.24859647	0.821682185
thiosulfate sulfurtransferase isoform X1 [Sus scrofa]	-0.036902787	0.446241942
argininosuccinate lyase [Sus scrofa]	0.101089295	0.894721501
probable ATP-dependent RNA helicase DDX17, partial [Sus scrofa]	-0.027522983	0.752908485
LOW QUALITY PROTEIN: T-complex protein 1 subunit theta [Sus scrofa]	-0.060297945	1.063254093
peptidyl-prolyl cis-trans isomerase B [Sus scrofa]	0.438725039	3.375366278
short/branched chain specific acyl-CoA dehydrogenase, mitochondrial [Sus scrofa]	0.173682683	0.991004034
LOW QUALITY PROTEIN: UDP-glucuronosyltransferase 2B31 [Sus scrofa]	-0.709835139	2.807859246
LOW QUALITY PROTEIN: acyl-coenzyme A amino acid N-acyltransferase 2-like [Sus scrofa]	0.100784357	0.486485423
nucleolin isoform X1 [Sus scrofa]	0.097718687	1.057910555
fructose-bisphosphate aldolase A isoform X4 [Sus scrofa]	0.018269112	0.273868011
electron transfer flavoprotein subunit beta [Sus scrofa]	0.063366454	0.844867491
cytochrome P450, subfamily IIIA, polypeptide 22 isoform X1 [Sus scrofa]	-0.525928506	1.891228702
heat shock protein HSP 90-beta [Sus scrofa]	-0.204999665	3.291431244
T-complex protein 1 subunit epsilon [Sus scrofa]	-0.08329284	0.892261056
4-hydroxyphenylpyruvate dioxygenase [Sus scrofa]	0.296818471	1.714447191
1,4-alpha-glucan-branching enzyme [Sus scrofa]	-0.107805076	1.083956851
splicing factor, proline- and glutamine-rich isoform X1 [Sus scrofa]	-0.024946008	0.513229587
moesin [Sus scrofa]	-0.028057489	0.517805532
3-ketoacyl-CoA thiolase, mitochondrial [Sus scrofa]	0.300369048	0.815822647
10 kDa heat shock protein, mitochondrial [Sus scrofa]	-0.048026095	0.371541588
LOW QUALITY PROTEIN: phosphoserine aminotransferase [Sus scrofa]	-0.361800381	1.967389297
isocitrate dehydrogenase [NADP], mitochondrial [Sus scrofa]	0.003940355	0.038609284
T-complex protein 1 subunit gamma [Sus scrofa]	-0.050311684	1.05908576
neutral alpha-glucosidase AB precursor [Sus scrofa]	0.023027969	0.337926249
medium-chain specific acyl-CoA dehydrogenase, mitochondrial precursor [Sus scrofa]	0.06203721	0.369002932
triokinase/FMN cyclase [Sus scrofa]	-0.415515546	3.275662678
phosphatidylethanolamine-binding protein 1 isoform X1 [Sus scrofa]	-0.081448517	0.984330145
LOW QUALITY PROTEIN: prolow-density lipoprotein receptor-related protein 1 [Sus scrofa]	-0.164559136	3.386748205
aflatoxin B1 aldehyde reductase member 2 [Sus scrofa]	-0.147448131	1.151175615
glucose-6-phosphate isomerase [Sus scrofa]	-0.224187223	1.864899166
bifunctional glutamate/proline--tRNA ligase isoform X1 [Sus scrofa]	-0.067138805	1.097024573
bifunctional epoxide hydrolase 2 [Sus scrofa]	-0.407386993	3.281914536
trypsinogen precursor [Sus scrofa]	-0.006200387	0.034293719
dolichyl-diphosphooligosaccharide--protein glycosyltransferase subunit 1 precursor [Sus scrofa]	-0.027760314	0.28998847
signal transducer and activator of transcription 1 isoform X3 [Sus scrofa]	-0.221830753	1.958575731
rab GDP dissociation inhibitor beta [Sus scrofa]	0.018411224	0.179298175
D-3-phosphoglycerate dehydrogenase [Sus scrofa]	-0.254014573	2.934465099
IgG heavy chain precursor [Sus scrofa]	0.636877148	1.205073001
NADPH--cytochrome P450 reductase isoform X1 [Sus scrofa]	0.016141202	0.112622415
alpha-actinin-1 [Sus scrofa]	-0.025652453	0.185673146
dimethylaniline monooxygenase [N-oxide-forming] 5 [Sus scrofa]	-0.808859086	3.373400981
collagen alpha-1(XIV) chain isoform X2 [Sus scrofa]	0.104272057	0.389936337
pyruvate kinase PKLR isoform X2 [Sus scrofa]	-0.396894858	1.925541964
UDP-glucose 6-dehydrogenase [Sus scrofa]	-0.227465173	0.337906391
profilin-1 [Sus scrofa]	-0.047577371	1.085102295
sorbin and SH3 domain-containing protein 2 isoform X3 [Sus scrofa]	0.070603735	1.34245178
glutathione S-transferase kappa 1 [Sus scrofa]	-0.083923185	0.619935357
stress-induced-phosphoprotein 1 [Sus scrofa]	-0.038103529	0.431785365
17-beta-hydroxysteroid dehydrogenase type 6 [Sus scrofa]	-0.274023291	1.309444225
T-complex protein 1 subunit zeta [Sus scrofa]	-0.101243729	1.341208529
sodium/potassium-transporting ATPase subunit alpha-1 isoform X1 [Sus scrofa]	0.010800355	0.08889888
superoxide dismutase [Cu-Zn] [Sus scrofa]	-0.098968441	0.672383631
sulfide:quinone oxidoreductase, mitochondrial [Sus scrofa]	-0.075314582	0.961224902
GTP:AMP phosphotransferase AK3, mitochondrial isoform X1 [Sus scrofa]	-0.077727848	1.052104779
LOW QUALITY PROTEIN: serine hydroxymethyltransferase, mitochondrial [Sus scrofa]	0.011394918	0.121013138
cytochrome b-c1 complex subunit 1, mitochondrial isoform X4 [Sus scrofa]	0.112918137	2.029422553
puromycin-sensitive aminopeptidase [Sus scrofa]	-0.077998335	1.647312064
urocanate hydratase [Sus scrofa]	0.068559647	0.361179408
arginase-1 [Sus scrofa]	0.55266746	4.558466675
elongation factor Tu, mitochondrial [Sus scrofa]	0.071827404	0.58560331
3-hydroxyacyl-CoA dehydrogenase type-2 isoform X2 [Sus scrofa]	0.03754451	0.223782765
fibrinogen alpha chain isoform X1 [Sus scrofa]	0.374396732	2.45025637
calreticulin precursor [Sus scrofa]	0.29371738	2.243454411
cytochrome P450 2C49 precursor [Sus scrofa]	-0.547050641	1.211430763
coatomer subunit alpha isoform X2 [Sus scrofa]	0.080682916	0.81838219
ATP-dependent RNA helicase A isoform X1 [Sus scrofa]	-0.124947165	3.030156527
bile salt sulfotransferase [Sus scrofa]	0.278460767	1.663220167
antithrombin-III precursor [Sus scrofa]	0.31464281	3.524615046
prohibitin-2 [Sus scrofa]	-0.03196103	0.31831655
serpin A3-8 [Sus scrofa]	0.185037465	2.902281216
succinate dehydrogenase [ubiquinone] flavoprotein subunit, mitochondrial isoform X1 [Sus scrofa]	-0.002913394	0.022952592
aspartate aminotransferase, cytoplasmic [Sus scrofa]	0.081313689	0.491113565
LOW QUALITY PROTEIN: von Willebrand factor A domain-containing protein 8 [Sus scrofa]	0.047362632	0.90161589
peroxiredoxin-1 [Sus scrofa]	-0.045789674	0.170194023
40S ribosomal protein S3 [Sus scrofa]	-0.119787399	2.34625315
glycerol-3-phosphate dehydrogenase [NAD(+)], cytoplasmic [Sus scrofa]	-0.018209046	0.058347966
17-beta-hydroxysteroid dehydrogenase 13 [Sus scrofa]	-0.343627637	1.908111556
malate dehydrogenase, cytoplasmic [Sus scrofa]	0.12716268	1.309912064
LOW QUALITY PROTEIN: 6-phosphogluconate dehydrogenase, decarboxylating [Sus scrofa]	-0.206507271	1.425851778
acyl-CoA synthetase short-chain family member 3, mitochondrial isoform X1 [Sus scrofa]	-0.187330644	4.77983959
alpha-aminoadipic semialdehyde synthase, mitochondrial isoform X1 [Sus scrofa]	0.3839245	3.430116006
ubiquitin-like modifier-activating enzyme 1 [Sus scrofa]	0.017701853	0.33457756
interleukin enhancer-binding factor 3 isoform X1 [Sus scrofa]	-0.019966222	0.51580127
dimethylglycine dehydrogenase, mitochondrial isoform X1 [Sus scrofa]	-0.287573544	1.354144635
glutathione S-transferase mu 2 [Sus scrofa]	-0.003894079	0.007988473
aminoacylase-1 [Sus scrofa]	-0.034571429	0.324673596
dihydropyrimidinase isoform X1 [Sus scrofa]	-0.092512276	0.728532466
ribonuclease UK114 [Sus scrofa]	0.005857375	0.030123477
NADH-ubiquinone oxidoreductase 75 kDa subunit, mitochondrial [Sus scrofa]	0.066728812	0.491075892
far upstream element-binding protein 2 isoform X1 [Sus scrofa]	0.079576449	1.240153187
xanthine dehydrogenase/oxidase isoform X1 [Sus scrofa]	-0.238050389	1.457896924
quinone oxidoreductase [Sus scrofa]	-0.19026493	1.111048676
ATP synthase subunit O, mitochondrial precursor [Sus scrofa]	0.007929591	0.068586375
lon protease homolog, mitochondrial [Sus scrofa]	-0.021976947	0.213052764
lamin-B1 [Sus scrofa]	-0.023681369	0.195515042
T-complex protein 1 subunit beta [Sus scrofa]	-0.043082479	0.803945468
eukaryotic translation initiation factor 3 subunit A [Sus scrofa]	-0.082341967	2.072961388
heat shock 70 kDa protein 4 [Sus scrofa]	-0.032548953	1.030559857
cytochrome c oxidase subunit 4 isoform 1, mitochondrial [Sus scrofa]	0.132114567	1.252746711
protein DJ-1 [Sus scrofa]	-0.010259501	0.052784951
transgelin [Sus scrofa]	0.043113668	0.047950899
beta-ureidopropionase isoform X1 [Sus scrofa]	-0.181336682	0.465924372
LOW QUALITY PROTEIN: myosin-10 [Sus scrofa]	0.128135639	1.035951674
apolipoprotein A-IV precursor [Sus scrofa]	1.619944447	2.063515915
LOW QUALITY PROTEIN: plastin-3 [Sus scrofa]	-0.178160611	1.134186211
agmatinase, mitochondrial isoform X2 [Sus scrofa]	0.049992625	0.368088703
3-hydroxyanthranilate 3,4-dioxygenase isoform X1 [Sus scrofa]	-0.090356438	0.681279457
succinate-semialdehyde dehydrogenase, mitochondrial [Sus scrofa]	-0.292526138	1.598322082
kinectin [Sus scrofa]	0.046520064	0.484258583
voltage-dependent anion-selective channel protein 1 [Sus scrofa]	0.043075299	0.412784211
flavin reductase (NADPH) [Sus scrofa]	-0.100407266	0.551503923
vimentin isoform X1 [Sus scrofa]	0.198517437	1.142760404
methyltransferase-like protein 7B [Sus scrofa]	0.12065686	0.371305638
sterol 26-hydroxylase, mitochondrial [Sus scrofa]	-0.066097532	0.754951486
sialoadhesin isoform X1 [Sus scrofa]	-0.097282443	0.606668772
3-hydroxyisobutyrate dehydrogenase, mitochondrial [Sus scrofa]	0.030178184	0.137379122
propionyl-CoA carboxylase beta chain, mitochondrial precursor [Sus scrofa]	-0.016629995	0.134537717
nuclear mitotic apparatus protein 1 isoform X1 [Sus scrofa]	-0.039853179	0.813837867
glutamine--fructose-6-phosphate aminotransferase [isomerizing] 1 isoform X1 [Sus scrofa]	0.266076277	2.03245296
LOW QUALITY PROTEIN: tensin-1 [Sus scrofa]	-0.031984432	0.550435213
polyadenylate-binding protein 1 [Sus scrofa]	-0.070345754	1.827829243
electron transfer flavoprotein-ubiquinone oxidoreductase, mitochondrial isoform X1 [Sus scrofa]	-0.031436065	0.186274938
leukocyte elastase inhibitor [Sus scrofa]	-0.004890605	0.032361243
phosphoglycerate mutase 1 [Sus scrofa]	0.042690154	0.421163741
SEC14-like protein 2 isoform X1 [Sus scrofa]	0.03172294	0.298579683
valine--tRNA ligase [Sus scrofa]	-0.076283338	1.080133568
hydroxyacid oxidase 1 [Sus scrofa]	-0.064483366	0.340643897
ATP-binding cassette, sub-family B (MDR/TAP), member 1 [Sus scrofa]	0.875908315	3.544973841
microtubule-associated protein 4 isoform X6 [Sus scrofa]	-0.028203416	0.330507391
sorting nexin-2 isoform X2 [Sus scrofa]	0.040001922	1.365780763
UDP-glucuronosyltransferase 2C1 [Sus scrofa]	-0.190687972	0.737738807
aldo-keto reductase family 1, member C-like 1 [Sus scrofa]	0.168938096	0.461860023
putative L-aspartate dehydrogenase [Sus scrofa]	-0.070127071	1.011400469
heat shock 70 kDa protein 1B [Sus scrofa]	0.092611093	0.662321151
LOW QUALITY PROTEIN: elongation factor 1-gamma [Sus scrofa]	-0.109934467	1.709740505
UDP-glucose:glycoprotein glucosyltransferase 1 isoform X1 [Sus scrofa]	0.102963787	1.678256622
MICOS complex subunit MIC60 isoform X7 [Sus scrofa]	0.027895002	0.356631229
LOW QUALITY PROTEIN: early endosome antigen 1 [Sus scrofa]	0.03158118	0.306412857
phosphate carrier protein, mitochondrial [Sus scrofa]	0.108667778	1.046967478
transaldolase [Sus scrofa]	-0.010222114	0.098390764
catenin alpha-1 [Sus scrofa]	-0.04426712	0.656741121
acyl-coenzyme A synthetase ACSM2B, mitochondrial isoform X2 [Sus scrofa]	-0.184805741	1.740298636
tyrosine--tRNA ligase, cytoplasmic isoform X1 [Sus scrofa]	-0.150417059	2.680136409
phenazine biosynthesis-like domain-containing protein isoform X2 [Sus scrofa]	-0.141266515	0.87500698
collagen alpha-1(VI) chain [Sus scrofa]	0.021639285	0.061045698
nucleoside diphosphate kinase B [Sus scrofa]	0.126285439	0.868227403
ATP-dependent (S)-NAD(P)H-hydrate dehydratase isoform 1 [Sus scrofa]	-0.002406534	0.017462843
valacyclovir hydrolase precursor [Sus scrofa]	-0.033082319	0.17395696
alcohol dehydrogenase 4 [Sus scrofa]	-0.067359705	0.083609753
long-chain specific acyl-CoA dehydrogenase, mitochondrial precursor [Sus scrofa]	-0.087375966	0.572629134
NAD kinase 2, mitochondrial isoform X2 [Sus scrofa]	0.001131966	0.007847827
glucokinase regulatory protein isoform X2 [Sus scrofa]	-0.157145689	0.828089339
hsc70-interacting protein [Sus scrofa]	-0.189726008	1.25443105
afadin isoform X9 [Sus scrofa]	-0.05515492	0.951709721
ribosyldihydronicotinamide dehydrogenase [quinone] isoform X1 [Sus scrofa]	-0.027492689	0.637225455
retinol dehydrogenase 16 (all-trans) precursor [Sus scrofa]	0.289585422	0.347673385
alcohol dehydrogenase class-3 [Sus scrofa]	-0.120419282	1.413511717
cytochrome b-c1 complex subunit 2, mitochondrial [Sus scrofa]	0.102859507	2.272383114
annexin A2 [Sus scrofa]	0.046890765	0.347177561
peroxiredoxin-5, mitochondrial [Sus scrofa]	0.089346884	0.688950054
sepiapterin reductase [Sus scrofa]	-0.131663548	1.646454972
aspartate--tRNA ligase, cytoplasmic isoform X1 [Sus scrofa]	-0.040293842	0.567537414
SEC14-like protein 3 isoform X1 [Sus scrofa]	-0.231088679	1.001693572
eukaryotic translation initiation factor 4 gamma 1 isoform X5 [Sus scrofa]	-0.032568742	0.366830604
alpha-aminoadipic semialdehyde dehydrogenase [Sus scrofa]	0.135264667	1.028117213
heat shock protein beta-1 [Sus scrofa]	-0.148301632	1.833794937
cystathionine gamma-lyase [Sus scrofa]	0.252938709	1.55970818
succinate dehydrogenase [ubiquinone] iron-sulfur subunit, mitochondrial precursor [Sus scrofa]	0.021286997	0.12475695
fibrinogen beta chain precursor [Sus scrofa]	0.750478198	3.699104656
apoptosis-inducing factor 1, mitochondrial [Sus scrofa]	0.071010219	0.802689111
apolipoprotein A-I preproprotein [Sus scrofa]	-0.027792384	0.067857156
E3 SUMO-protein ligase RanBP2 isoform X3 [Sus scrofa]	-0.010034497	0.261494529
LOW QUALITY PROTEIN: epiplakin [Sus scrofa]	0.052273343	0.249997934
LOW QUALITY PROTEIN: heterogeneous nuclear ribonucleoprotein L [Sus scrofa]	0.000328844	0.004062221
T-complex protein 1 subunit eta [Sus scrofa]	-0.062902563	0.875261085
RNA-binding motif protein, X chromosome [Sus scrofa]	0.027583062	0.540461264
heterogeneous nuclear ribonucleoprotein K [Sus scrofa]	-0.049626081	0.602938153
dihydropteridine reductase [Sus scrofa]	0.066935831	1.291852851
T-complex protein 1 subunit delta [Sus scrofa]	-0.045436183	0.876021028
nicotinate-nucleotide pyrophosphorylase [carboxylating] [Sus scrofa]	-0.016013283	0.171089522
EH domain-containing protein 1 [Sus scrofa]	-0.07796394	0.996573937
AP-2 complex subunit alpha-1 isoform X1 [Sus scrofa]	-0.007744053	0.112068906
protein transport protein Sec31A isoform X7 [Sus scrofa]	0.104904401	2.963187526
cathepsin D precursor [Sus scrofa]	-0.292313621	3.512813529
bifunctional purine biosynthesis protein PURH [Sus scrofa]	-0.117446682	3.469608179
S-adenosylmethionine synthase [Sus scrofa]	0.175790309	1.043004124
catenin beta-1 [Sus scrofa]	-0.0204223	0.295627243
lactoylglutathione lyase [Sus scrofa]	-0.152728203	2.433963399
protein transport protein Sec23A [Sus scrofa]	0.050570817	1.059807863
coatomer subunit beta' [Sus scrofa]	0.159445006	2.793279338
3-ketoacyl-CoA thiolase, peroxisomal isoform X2 [Sus scrofa]	-0.021831267	0.115284481
LOW QUALITY PROTEIN: phenylalanine-4-hydroxylase [Sus scrofa]	0.089958049	0.371772555
LOW QUALITY PROTEIN: microtubule-actin cross-linking factor 1 [Sus scrofa]	-0.017015758	0.24220251
cofilin-1 [Sus scrofa]	0.060104434	1.105035749
protein disulfide-isomerase A6 precursor [Sus scrofa]	0.380489739	2.864438039
cytoskeleton-associated protein 4 [Sus scrofa]	0.45843741	1.807139956
LOW QUALITY PROTEIN: DNA damage-binding protein 1 [Sus scrofa]	-0.054263427	1.011184733
putative hydroxypyruvate isomerase isoform X1 [Sus scrofa]	-0.094414747	0.537742796
LOW QUALITY PROTEIN: myosin-11 [Sus scrofa]	0.012110424	0.015593316
LOW QUALITY PROTEIN: alanine--tRNA ligase, cytoplasmic [Sus scrofa]	-0.011083146	0.096570853
very-long-chain 3-oxoacyl-CoA reductase-B-like [Sus scrofa]	-0.350372189	4.652992165
carnitine O-palmitoyltransferase 2, mitochondrial precursor [Sus scrofa]	-0.05112861	0.120394969
hydroxyacyl-coenzyme A dehydrogenase, mitochondrial precursor [Sus scrofa]	-0.012483534	0.06648538
leucine-rich PPR motif-containing protein, mitochondrial [Sus scrofa]	-0.007698215	0.080396886
phosphoglucomutase-2 [Sus scrofa]	-0.228354891	2.642028963
3-hydroxybutyrate dehydrogenase type 2 [Sus scrofa]	-0.109661796	0.627334658
fumarylacetoacetase [Sus scrofa]	-0.042310272	0.695640901
coatomer subunit delta [Sus scrofa]	0.197763507	2.121715523
acyl-CoA dehydrogenase family member 10 isoform X1 [Sus scrofa]	-0.069052699	0.858214836
LOW QUALITY PROTEIN: threonine--tRNA ligase, cytoplasmic [Sus scrofa]	-0.225847569	1.424713988
major vault protein [Sus scrofa]	-0.097697175	0.561116046
protein ERGIC-53 [Sus scrofa]	0.182406663	4.062210884
L-lactate dehydrogenase B chain [Sus scrofa]	0.116173767	0.384038381
tRNA-splicing ligase RtcB homolog [Sus scrofa]	-0.042375065	0.65108016
fibrinogen gamma chain precursor [Sus scrofa]	0.294552657	1.841712913
citrate synthase, mitochondrial precursor [Sus scrofa]	-0.117618658	1.129381342
acyl-CoA dehydrogenase family member 9, mitochondrial isoform X1 [Sus scrofa]	-0.103264127	1.910974961
heterogeneous nuclear ribonucleoprotein A1 [Sus scrofa]	0.027789079	0.191390713
cytosolic non-specific dipeptidase [Sus scrofa]	-0.043111237	0.288795298
poly(rC)-binding protein 1 [Sus scrofa]	0.011948395	0.112400702
LOW QUALITY PROTEIN: NADH-cytochrome b5 reductase 3-like [Sus scrofa]	-0.103377242	0.633545289
prohibitin [Sus scrofa]	-0.064356203	0.50954286
very long-chain specific acyl-CoA dehydrogenase, mitochondrial isoform X2 [Sus scrofa]	-0.05597919	0.146526901
14-3-3 protein beta/alpha [Sus scrofa]	-0.005997627	0.065616703
programmed cell death 6-interacting protein isoform X2 [Sus scrofa]	-0.015116035	0.271739581
T-complex protein 1 subunit alpha [Sus scrofa]	-0.119982654	4.098771147
RNA-binding protein 14 [Sus scrofa]	-0.002501864	0.025344641
26S protease regulatory subunit 7 [Sus scrofa]	-0.050000148	2.872642477
LOW QUALITY PROTEIN: villin-1 [Sus scrofa]	-0.071890241	0.348946947
peroxisomal acyl-coenzyme A oxidase 2 isoform X1 [Sus scrofa]	0.056136098	0.187198238
bile salt export pump isoform X1 [Sus scrofa]	-0.275492235	3.619577091
pyruvate kinase PKM isoform X7 [Sus scrofa]	-0.010299512	0.130929703
melanoma inhibitory activity protein 3 isoform X1 [Sus scrofa]	0.411221111	3.442101989
desmin [Sus scrofa]	0.009320865	0.013214834
peptidyl-prolyl cis-trans isomerase FKBP4 [Sus scrofa]	-0.118705167	1.553125904
serpin H1 precursor [Sus scrofa]	0.123287148	0.777684201
sarcoplasmic/endoplasmic reticulum calcium ATPase 2 [Sus scrofa]	0.243039038	1.959971561
endoplasmic reticulum resident protein 29 [Sus scrofa]	0.203574645	1.816858328
AP-1 complex subunit beta-1 isoform X4 [Sus scrofa]	-0.030256477	0.503392735
tight junction protein ZO-2 isoform X1 [Sus scrofa]	-0.10455426	1.744418773
glutaryl-CoA dehydrogenase, mitochondrial isoform X2 [Sus scrofa]	0.112180807	0.937741507
dynamin-2 isoform X1 [Sus scrofa]	0.012203899	0.249553321
cytochrome b5 [Sus scrofa]	-0.080913814	0.642938429
sideroflexin-1 [Sus scrofa]	-0.135794649	1.284776581
ribosomal protein S10 [Sus scrofa]	-0.078193674	0.941042821
26S protease regulatory subunit 4 [Sus scrofa]	-0.097722469	2.830219797
adipocyte plasma membrane-associated protein [Sus scrofa]	-0.309929558	5.474254405
14-3-3 protein zeta/delta isoform X1 [Sus scrofa]	0.016962294	0.253336226
all-trans-retinol 13,14-reductase [Sus scrofa]	-0.354944127	2.159173399
LOW QUALITY PROTEIN: cullin-associated NEDD8-dissociated protein 1 [Sus scrofa]	0.031812339	0.52176404
galactokinase [Sus scrofa]	-0.083990193	0.968397661
alpha-methylacyl-CoA racemase [Sus scrofa]	-0.475553952	0.559950917
LOW QUALITY PROTEIN: general vesicular transport factor p115 [Sus scrofa]	0.229716765	2.358842306
nucleoprotein TPR isoform X1 [Sus scrofa]	0.026644468	0.252157995
tripeptidyl-peptidase 2 isoform X1 [Sus scrofa]	-0.054787073	0.908445587
uridine 5'-monophosphate synthase [Sus scrofa]	-0.050453615	0.790101796
aldehyde dehydrogenase family 8 member A1 [Sus scrofa]	-0.112443625	0.559597891
elongation factor 1-delta isoform X2 [Sus scrofa]	0.007909266	0.05935952
complement factor B precursor [Sus scrofa]	0.174685363	1.703973561
40S ribosomal protein S3a [Sus scrofa]	-0.145976145	0.746492382
protegrin-4 precursor [Sus scrofa]	0.818130321	1.344738597
corticosteroid 11-beta-dehydrogenase isozyme 1 isoform 1 [Sus scrofa]	-0.154881534	1.551081994
ATP-dependent RNA helicase DDX3X isoform X1 [Sus scrofa]	0.084438766	0.6715205
2-oxoglutarate dehydrogenase, mitochondrial isoform X3 [Sus scrofa]	0.058944114	0.706107333
LOW QUALITY PROTEIN: collagen alpha-2(VI) chain [Sus scrofa]	-0.014830678	0.037884116
heterogeneous nuclear ribonucleoprotein Q isoform X1 [Sus scrofa]	-0.01270443	0.143190178
cytochrome P450 4A24-like isoform X1 [Sus scrofa]	-0.252378814	1.47970254
isobutyryl-CoA dehydrogenase, mitochondrial isoform X3 [Sus scrofa]	-0.04917054	0.330443254
ras-related protein Rab-1A [Sus scrofa]	0.138837048	1.674911452
delta(3,5)-Delta(2,4)-dienoyl-CoA isomerase, mitochondrial [Sus scrofa]	0.06143934	0.44134422
endoribonuclease LACTB2 [Sus scrofa]	0.047590262	0.358363307
thioredoxin-dependent peroxide reductase, mitochondrial [Sus scrofa]	-0.00689606	0.049832863
26S protease regulatory subunit 6A isoform X1 [Sus scrofa]	-0.047600619	1.090715757
caldesmon isoform X2 [Sus scrofa]	0.102156819	1.83865596
glycine--tRNA ligase [Sus scrofa]	-0.196335641	1.217938215
catenin delta-1 isoform X7 [Sus scrofa]	0.062736933	0.927934009
LOW QUALITY PROTEIN: delta-aminolevulinic acid dehydratase [Sus scrofa]	-0.075917517	0.703405004
eIF-2-alpha kinase activator GCN1 [Sus scrofa]	-0.138469938	1.611064419
ATP-binding cassette sub-family D member 3 [Sus scrofa]	0.066184114	0.300154473
calmodulin [Sus scrofa]	-0.021368448	0.207912423
inter-alpha-trypsin inhibitor heavy chain H2 precursor [Sus scrofa]	-0.180145378	1.941054196
membrane-associated progesterone receptor component 1 [Sus scrofa]	-0.01323948	0.068723208
dihydropyrimidine dehydrogenase [NADP(+)] precursor [Sus scrofa]	-0.395728449	2.809220229
D-amino-acid oxidase [Sus scrofa]	-0.147556788	0.804462872
polypyrimidine tract-binding protein 1 [Sus scrofa]	-0.062377403	1.454250154
importin subunit beta-1 [Sus scrofa]	0.025028274	0.540622592
maleylacetoacetate isomerase isoform X1 [Sus scrofa]	-0.011075228	0.081552878
ATP synthase subunit gamma, mitochondrial isoform X1 [Sus scrofa]	0.109344646	0.844578934
cystathionine beta-synthase isoform X1 [Sus scrofa]	0.061161429	0.583552555
tight junction protein ZO-1 isoform X8 [Sus scrofa]	0.048243801	0.75799556
LOW QUALITY PROTEIN: acyl-coenzyme A thioesterase 1-like [Sus scrofa]	0.036216047	0.161345441
WD repeat-containing protein 1 [Sus scrofa]	-0.027557964	0.263259386
protein NDRG2 [Sus scrofa]	-0.20305529	2.097260847
F-actin-capping protein subunit beta [Sus scrofa]	-0.07778614	0.502851877
complement C4-A precursor [Sus scrofa]	-0.318116398	2.138020173
26S proteasome non-ATPase regulatory subunit 2 [Sus scrofa]	-0.112213697	1.980667655
macrophage mannose receptor 1 precursor [Sus scrofa]	0.054859625	0.511364689
proteasome activator complex subunit 1 [Sus scrofa]	-0.022227881	0.147787253
glycine N-acyltransferase isoform X1 [Sus scrofa]	0.143035912	0.49043594
ATP-citrate synthase isoform X1 [Sus scrofa]	-0.165335335	1.547159034
LOW QUALITY PROTEIN: golgin subfamily B member 1 [Sus scrofa]	0.13256028	2.514987364
unconventional myosin-Ib isoform X1 [Sus scrofa]	0.073978345	0.5986684
estradiol 17-beta-dehydrogenase 11 [Sus scrofa]	-0.160405137	1.669529407
cytochrome c oxidase subunit II (mitochondrion) [Sus scrofa]	0.121238861	1.28100368
voltage-dependent anion-selective channel protein 2 [Sus scrofa]	0.050767573	0.489699014
peroxiredoxin-6 [Sus scrofa]	-0.051218955	0.21548969
periplakin isoform X1 [Sus scrofa]	-0.213447674	1.603805885
matrin-3 isoform X1 [Sus scrofa]	0.034829225	0.510310051
erythrocyte band 7 integral membrane protein [Sus scrofa]	-0.063763794	0.742503819
mitochondrial import receptor subunit TOM70 [Sus scrofa]	0.030277084	0.801527115
utrophin isoform X1 [Sus scrofa]	-0.101873652	1.757475964
LOW QUALITY PROTEIN: multidrug resistance-associated protein 6 [Sus scrofa]	-0.071770658	0.816155275
40S ribosomal protein S2 [Sus scrofa]	-0.035084261	0.189459014
isoleucine--tRNA ligase, cytoplasmic isoform X1 [Sus scrofa]	-0.074974942	1.701555221
eukaryotic translation initiation factor 3 subunit C [Sus scrofa]	-0.034889559	0.510491508
macrophage migration inhibitory factor [Sus scrofa]	0.113893806	0.558762174
serine/arginine-rich splicing factor 1 [Sus scrofa]	0.039688361	0.723404941
60S ribosomal protein L5 [Sus scrofa]	-0.151164833	0.90908976
40S ribosomal protein S16 [Sus scrofa]	-0.180909618	0.872943819
annexin A4 [Sus scrofa]	-0.018945854	0.152485333
dnaJ homolog subfamily C member 3 precursor [Sus scrofa]	0.942757405	5.254928333
actin-related protein 2/3 complex subunit 2 [Sus scrofa]	0.037518495	1.154020617
omega-amidase NIT2 [Sus scrofa]	-0.070273447	1.003122046
glucosidase 2 subunit beta precursor [Sus scrofa]	0.008326292	0.055972589
ceruloplasmin precursor [Sus scrofa]	0.159910499	1.506108568
interferon-induced GTP-binding protein Mx1 [Sus scrofa]	-0.243628226	0.443301989
tropomyosin alpha-4 chain [Sus scrofa]	0.244466721	2.14871168
acetyl-CoA acetyltransferase, cytosolic [Sus scrofa]	-0.199307202	2.165316129
hydroxymethylglutaryl-CoA lyase, mitochondrial isoform X3 [Sus scrofa]	0.110331454	0.55789197
Na(+)/H(+) exchange regulatory cofactor NHE-RF3 [Sus scrofa]	-0.02625718	0.164254907
threonine synthase-like 1 [Sus scrofa]	-0.067158143	0.820353433
beta-1-syntrophin [Sus scrofa]	-0.02291694	0.378605587
nicotinate phosphoribosyltransferase isoform X1 [Sus scrofa]	-0.116279219	0.622375068
hypoxanthine-guanine phosphoribosyltransferase [Sus scrofa]	-0.08262399	0.644839767
plasminogen precursor [Sus scrofa]	-0.088460243	0.639001636
carnitine O-acetyltransferase [Sus scrofa]	-0.073537316	0.527202609
2-oxoisovalerate dehydrogenase subunit alpha, mitochondrial [Sus scrofa]	0.23172822	2.528133523
dipeptidyl peptidase 4 [Sus scrofa]	-0.242596317	2.623220541
LOW QUALITY PROTEIN: acyl-CoA dehydrogenase family member 11 [Sus scrofa]	-0.074710215	0.459231446
heterogeneous nuclear ribonucleoprotein H isoform X7 [Sus scrofa]	-0.003714055	0.033932925
pyruvate dehydrogenase E1 component subunit alpha, somatic form, mitochondrial [Sus scrofa]	0.026331292	0.196205004
succinate--CoA ligase [ADP/GDP-forming] subunit alpha, mitochondrial isoform X2 [Sus scrofa]	0.003131891	0.023914714
LOW QUALITY PROTEIN: canalicular multispecific organic anion transporter 1 [Sus scrofa]	0.072674299	0.400550347
GDH/6PGL endoplasmic bifunctional protein isoform X1 [Sus scrofa]	-0.149713437	1.600729616
enoyl-CoA hydratase domain-containing protein 2, mitochondrial isoform X6 [Sus scrofa]	-0.006133274	0.045195202
GDP-mannose 4,6 dehydratase isoform X1 [Sus scrofa]	-0.096597771	0.839243435
phosphoenolpyruvate carboxykinase, cytosolic [GTP] [Sus scrofa]	-0.043785083	0.121690233
endoplasmic reticulum resident protein 44 precursor [Sus scrofa]	0.102151802	2.504640242
superoxide dismutase [Mn], mitochondrial [Sus scrofa]	0.156616811	0.973413627
trans-1,2-dihydrobenzene-1,2-diol dehydrogenase [Sus scrofa]	-0.220650801	2.645133169
eukaryotic translation initiation factor 2 subunit 1 [Sus scrofa]	-0.029304446	0.454609992
dipeptidyl peptidase 3 isoform X3 [Sus scrofa]	-0.156808997	2.271248635
17-beta-hydroxysteroid dehydrogenase 14 [Sus scrofa]	-0.281523356	3.010273497
adenylate kinase 2, mitochondrial isoform X1 [Sus scrofa]	0.100971601	0.617916287
cytochrome c oxidase subunit 5B, mitochondrial precursor [Sus scrofa]	0.0921169	0.775588671
cytochrome c oxidase subunit 6C [Sus scrofa]	-0.032023413	0.251139338
acetyl-CoA carboxylase 1 [Sus scrofa]	-0.247907681	1.188633479
myosin light polypeptide 6 [Sus scrofa]	0.027207065	0.19714216
40S ribosomal protein S4, X isoform [Sus scrofa]	-0.228800242	1.272761391
arginine--tRNA ligase, cytoplasmic [Sus scrofa]	-0.052093681	1.254219663
integrin beta-1 precursor [Sus scrofa]	-0.052734949	1.227533797
annexin A11 isoform X1 [Sus scrofa]	-0.017686145	0.21465379
dihydropyrimidinase-related protein 2 isoform X3 [Sus scrofa]	0.014508294	0.172144357
ethylmalonyl-CoA decarboxylase isoform X1 [Sus scrofa]	-0.11050171	0.807870407
40S ribosomal protein S19 isoform X2 [Sus scrofa]	-0.064134952	0.58780162
annexin A5 [Sus scrofa]	0.128889108	0.814219941
vesicle-trafficking protein SEC22b [Sus scrofa]	0.221993669	2.356727988
fumarylacetoacetate hydrolase domain-containing protein 2 [Sus scrofa]	0.049524693	0.517625284
LOW QUALITY PROTEIN: protein NipSnap homolog 1 [Sus scrofa]	0.012461568	0.12440575
U5 small nuclear ribonucleoprotein 200 kDa helicase isoform X1 [Sus scrofa]	-0.015001962	0.346144242
glutathione S-transferase A2 [Sus scrofa]	-0.290888998	0.591990815
GTP-binding protein SAR1b [Sus scrofa]	-0.056099929	0.413182108
immunoglobulin lambda-like polypeptide 5 precursor [Sus scrofa]	0.879589015	1.278726198
D-dopachrome decarboxylase [Sus scrofa]	0.004432219	0.021790257
proteasome subunit alpha type-7 [Sus scrofa]	-0.077793093	1.982098939
heterogeneous nuclear ribonucleoproteins C1/C2 isoform 1 [Sus scrofa]	0.095353718	1.357334702
heterogeneous nuclear ribonucleoprotein F [Sus scrofa]	0.121950698	2.534838814
glycine N-acyltransferase-like isoform X2 [Sus scrofa]	-0.301766922	0.996461922
hydroxyacid-oxoacid transhydrogenase, mitochondrial [Sus scrofa]	-0.091445226	0.396023576
isoleucine--tRNA ligase, mitochondrial [Sus scrofa]	-0.080403203	1.210846037
40S ribosomal protein S7 [Sus scrofa]	-0.029108832	0.292828536
choline dehydrogenase, mitochondrial [Sus scrofa]	0.077570096	0.687173381
LOW QUALITY PROTEIN: coatomer subunit gamma-1 [Sus scrofa]	0.229371958	3.617169193
arsenite methyltransferase isoform X2 [Sus scrofa]	-0.16283832	2.491184885
LOW QUALITY PROTEIN: ATP-dependent RNA helicase DDX1 [Sus scrofa]	0.015822296	0.186744688
vacuolar protein sorting-associated protein 35 [Sus scrofa]	-0.0749755	0.879005139
cytosolic beta-glucosidase [Sus scrofa]	-0.179059104	0.89730223
actin-related protein 3 [Sus scrofa]	-0.047186057	0.899250474
S-adenosylmethionine synthase [Sus scrofa]	-0.162344216	1.272690591
S-formylglutathione hydrolase [Sus scrofa]	-0.154323553	0.490042489
thimet oligopeptidase [Sus scrofa]	-0.170016859	1.789408627
receptor of activated protein C kinase 1 [Sus scrofa]	0.047411769	1.031535731
cytochrome P450 2A19 [Sus scrofa]	-0.94598597	2.881080852
phytanoyl-CoA dioxygenase domain-containing protein 1 isoform X1 [Sus scrofa]	-0.226768943	0.78798295
ATP synthase F(0) complex subunit B1, mitochondrial [Sus scrofa]	-0.080527032	0.646753318
far upstream element-binding protein 3 isoform X2 [Sus scrofa]	-0.012507294	0.347334076
LOW QUALITY PROTEIN: leucine--tRNA ligase, cytoplasmic [Sus scrofa]	-0.04391645	0.443756616
mitochondrial enolase superfamily member 1 isoform X1 [Sus scrofa]	0.017533682	0.392058411
peroxiredoxin-2 [Sus scrofa]	0.396852524	2.261850737
calponin-1 [Sus scrofa]	-0.042556847	0.040793512
transferrin receptor protein 1 [Sus scrofa]	-0.32774674	2.516598156
serine/threonine-protein phosphatase 2A 65 kDa regulatory subunit A alpha isoform [Sus scrofa]	-0.0350936	0.497482753
UV excision repair protein RAD23 homolog B [Sus scrofa]	-0.162880258	2.669091332
echinoderm microtubule-associated protein-like 4 isoform X3 [Sus scrofa]	-0.02686766	0.188400867
glyoxalase domain-containing protein 4 [Sus scrofa]	-0.064583953	1.101961349
protein-glutamine gamma-glutamyltransferase 2 [Sus scrofa]	0.110960396	0.569402557
alpha-1-acid glycoprotein isoform X2 [Sus scrofa]	-0.42063394	2.927871472
glycine dehydrogenase (decarboxylating), mitochondrial [Sus scrofa]	-0.306454773	2.592755301
LIM and SH3 domain protein 1 isoform X1 [Sus scrofa]	-0.175093123	3.180044995
unconventional myosin-Ic isoform X1 [Sus scrofa]	-0.086347054	0.81593918
probable proline dehydrogenase 2 isoform X1 [Sus scrofa]	-0.088601087	0.801048902
tubulin beta chain [Sus scrofa]	0.041150809	0.282855628
peroxisomal acyl-coenzyme A oxidase 1 [Sus scrofa]	-0.213293823	1.852397868
ADP-ribosylation factor 1 [Sus scrofa]	0.070097727	1.203290404
L-lactate dehydrogenase A chain [Sus scrofa]	-0.192929185	1.596520862
rho GDP-dissociation inhibitor 1 [Sus scrofa]	-0.058388474	0.66367638
calnexin precursor [Sus scrofa]	0.163086082	1.316255227
ras-related protein Rab-6A [Sus scrofa]	0.087398211	1.420386726
uricase precursor [Sus scrofa]	0.000624627	0.001603331
prostaglandin reductase 1 [Sus scrofa]	-0.190142542	1.46513152
methylmalonyl-CoA mutase, mitochondrial precursor [Sus scrofa]	0.174611563	2.598554653
proteasome subunit alpha type-3 [Sus scrofa]	-0.032439436	0.847201201
fatty aldehyde dehydrogenase isoform X2 [Sus scrofa]	-0.084043056	1.431517836
UDP-glucose 4-epimerase [Sus scrofa]	0.089858501	1.00775453
adenosine kinase isoform X1 [Sus scrofa]	-0.035748939	0.371492549
synaptic vesicle membrane protein VAT-1 homolog [Sus scrofa]	-0.230128793	3.137304047
collagen alpha-1(I) chain isoform X1 [Sus scrofa]	-0.349270362	1.728183941
src substrate cortactin isoform X1 [Sus scrofa]	-0.045788715	0.603983828
coronin-1B [Sus scrofa]	-0.096813971	1.602713662
estradiol 17-beta-dehydrogenase 2 [Sus scrofa]	-0.224097396	1.161791494
leukotriene A-4 hydrolase [Sus scrofa]	-0.045403401	0.867673058
E3 UFM1-protein ligase 1 [Sus scrofa]	0.027670168	0.588983338
histidine-rich glycoprotein precursor [Sus scrofa]	-0.29790089	0.864199717
hemopexin precursor [Sus scrofa]	0.157663476	1.615687813
cytochrome P450 3A29 [Sus scrofa]	-0.119753193	0.426877648
alpha-mannosidase 2 [Sus scrofa]	-0.027262477	0.174175475
EF-hand domain-containing protein D2 [Sus scrofa]	-0.106191235	0.995231662
eukaryotic translation initiation factor 5A-1 isoform X2 [Sus scrofa]	0.121497249	0.671630591
glycerol-3-phosphate dehydrogenase 1-like protein [Sus scrofa]	-0.057656304	0.495746679
LOW QUALITY PROTEIN: septin-9 [Sus scrofa]	-0.017114822	0.199369514
drebrin-like protein isoform X1 [Sus scrofa]	-0.076100738	0.955444561
nucleophosmin [Sus scrofa]	0.08936522	0.725892975
LOW QUALITY PROTEIN: nucleobindin-2 [Sus scrofa]	0.723412319	5.00737094
treacle protein [Sus scrofa]	-0.038971256	0.263228334
acyl-CoA synthetase family member 3, mitochondrial isoform X1 [Sus scrofa]	-0.074611138	0.710083444
histone H2A type 3 [Sus scrofa]	0.049149762	0.203202333
prolyl endopeptidase [Sus scrofa]	-0.13511164	0.974407431
spliceosome RNA helicase DDX39B [Sus scrofa]	-0.04487779	0.706067601
histone H1.2-like protein [Sus scrofa]	-0.78993427	1.791929672
pterin-4-alpha-carbinolamine dehydratase [Sus scrofa]	0.000453267	0.004817761
glycogen [starch] synthase, liver [Sus scrofa]	-0.275866205	2.062940716
ruvB-like 2 [Sus scrofa]	0.032422931	1.31368555
heat shock protein 75 kDa, mitochondrial [Sus scrofa]	0.125556351	0.771253268
PDZ and LIM domain protein 1 [Sus scrofa]	0.100159702	1.14696773
glutamine synthetase [Sus scrofa]	-0.292367311	2.317353202
glutathione peroxidase 1 [Sus scrofa]	-0.006003733	0.023129821
proteasome activator complex subunit 2 [Sus scrofa]	-0.026914881	0.355869761
tropomodulin-3 [Sus scrofa]	-0.037594241	0.968906766
inorganic pyrophosphatase [Sus scrofa]	0.329340642	2.870329439
carbonic anhydrase 2 [Sus scrofa]	0.238348604	0.919673005
proteasome subunit alpha type-1 [Sus scrofa]	-0.051131307	0.382324615
glycerate kinase [Sus scrofa]	-0.028332969	0.293138899
ADP-ribosylation factor GTPase-activating protein 3 isoform X1 [Sus scrofa]	0.268208822	2.780958026
AP-2 complex subunit mu isoform X1 [Sus scrofa]	-0.092767595	0.870445443
GTP-binding nuclear protein Ran [Sus scrofa]	-0.028658266	0.264354001
phenylalanine--tRNA ligase beta subunit isoform X1 [Sus scrofa]	-0.087489842	2.273978992
inorganic pyrophosphatase 2, mitochondrial isoform X1 [Sus scrofa]	-0.046468573	0.381800188
PDZ and LIM domain protein 5 isoform X1 [Sus scrofa]	-0.162673186	2.760943393
triosephosphate isomerase [Sus scrofa]	-0.028421213	0.23211943
cathepsin B precursor [Sus scrofa]	-0.023207694	0.175201433
beta-glucuronidase precursor [Sus scrofa]	-0.01528248	0.067751051
protein transport protein Sec61 subunit alpha [Sus scrofa]	0.148577363	1.529106085
solute carrier organic anion transporter family member 1B3 [Sus scrofa]	-0.297848915	1.944759319
inter-alpha-trypsin inhibitor heavy chain H1 precursor [Sus scrofa]	-0.05101902	0.295699308
dolichyl-diphosphooligosaccharide--protein glycosyltransferase 48 kDa subunit precursor [Sus scrofa]	-0.160048249	1.866809305
thioredoxin [Sus scrofa]	-0.055702867	0.509032152
L-serine dehydratase/L-threonine deaminase [Sus scrofa]	1.519616191	1.053454892
plastin-2 [Sus scrofa]	-0.079309316	0.409513724
protein transport protein Sec24A isoform X1 [Sus scrofa]	-0.012490869	0.103392773
cytochrome c oxidase subunit 5A, mitochondrial [Sus scrofa]	0.035209789	0.398978126
sorbin and SH3 domain-containing protein 1 isoform X46 [Sus scrofa]	0.230646352	3.165587563
proliferation-associated protein 2G4 isoform X1 [Sus scrofa]	-0.042341696	0.443459909
LOW QUALITY PROTEIN: 26S proteasome non-ATPase regulatory subunit 11 [Sus scrofa]	-0.110576095	1.972487308
clustered mitochondria protein homolog isoform X1 [Sus scrofa]	-0.07199345	0.87992316
protein TFG isoform X1 [Sus scrofa]	0.107500477	2.422349677
cordon-bleu protein-like 1 isoform X9 [Sus scrofa]	0.055276325	1.016491435
protein transport protein Sec16A isoform X1 [Sus scrofa]	0.080587899	1.355719991
40S ribosomal protein S14 [Sus scrofa]	-0.079802004	0.932579467
EH domain-containing protein 3 [Sus scrofa]	-0.039788241	0.289479005
cytochrome c oxidase subunit 6B1 [Sus scrofa]	0.122105305	2.028103776
60S acidic ribosomal protein P0 [Sus scrofa]	-0.047329113	1.42700997
ferrochelatase, mitochondrial [Sus scrofa]	-0.073145632	0.59700309
dehydrogenase/reductase SDR family member 11 [Sus scrofa]	0.041635605	0.403417198
mannose-1-phosphate guanyltransferase beta [Sus scrofa]	0.429334656	4.390353308
glutathione synthetase [Sus scrofa]	-0.099701745	2.104564193
sulfotransferase 1A3 [Sus scrofa]	0.242054161	0.835620373
26S protease regulatory subunit 10B [Sus scrofa]	-0.045641506	0.781099673
splicing factor 3B subunit 1 isoform X1 [Sus scrofa]	-0.09274284	1.367101551
prostaglandin reductase 2 isoform X1 [Sus scrofa]	0.012871605	0.068355026
rho GTPase-activating protein 1 isoform X2 [Sus scrofa]	-0.129813683	2.915280768
ubiquitin-40S ribosomal protein S27a [Sus scrofa]	-0.047538526	1.151489439
116 kDa U5 small nuclear ribonucleoprotein component [Sus scrofa]	-0.017296807	0.337632264
integrin-linked protein kinase isoform X2 [Sus scrofa]	0.001090618	0.010328642
glutamate--cysteine ligase catalytic subunit isoform X1 [Sus scrofa]	-0.310776598	1.556075511
xaa-Pro dipeptidase [Sus scrofa]	0.175343962	1.792021134
asialoglycoprotein receptor 1 isoform X1 [Sus scrofa]	-0.316507946	2.35791454
amine oxidase [flavin-containing] A [Sus scrofa]	0.003031755	0.027153605
mesencephalic astrocyte-derived neurotrophic factor precursor [Sus scrofa]	0.865883795	4.228532316
pre-mRNA-splicing factor ATP-dependent RNA helicase DHX15 [Sus scrofa]	0.02758025	0.508230821
40S ribosomal protein S18 [Sus scrofa]	-0.136779731	0.893560908
26S proteasome non-ATPase regulatory subunit 1 [Sus scrofa]	-0.125372497	1.488513699
LOW QUALITY PROTEIN: mitochondrial 10-formyltetrahydrofolate dehydrogenase [Sus scrofa]	-0.073731052	0.624914611
adenylyl cyclase-associated protein 1 isoform X1 [Sus scrofa]	-0.05106404	0.670463819
heterogeneous nuclear ribonucleoprotein A3 isoform X1 [Sus scrofa]	0.077805156	1.066886933
guanidinoacetate N-methyltransferase isoform X9 [Sus scrofa]	0.097484697	1.011834048
V-type proton ATPase subunit B, brain isoform [Sus scrofa]	-0.012139661	0.190046569
glycerol kinase isoform X8 [Sus scrofa]	-0.025478579	0.248027656
protein 4.1 isoform X3 [Sus scrofa]	0.192792158	3.942546912
band 4.1-like protein 2 isoform X1 [Sus scrofa]	-0.016910765	0.147417544
thyroid hormone receptor-associated protein 3 [Sus scrofa]	-0.062528344	1.487519727
ras GTPase-activating-like protein IQGAP1 [Sus scrofa]	-0.159518866	1.733987153
fermitin family homolog 2 isoform X1 [Sus scrofa]	-0.05013899	0.899757005
V-type proton ATPase catalytic subunit A [Sus scrofa]	-0.017407848	0.430812256
serine/arginine-rich splicing factor 2 [Sus scrofa]	0.02823493	0.385767383
transcription factor A, mitochondrial precursor [Sus scrofa]	-0.012791062	0.161412194
sterol-4-alpha-carboxylate 3-dehydrogenase, decarboxylating [Sus scrofa]	-0.018023431	0.161436756
ELAV-like protein 1 [Sus scrofa]	-0.000363271	0.004591663
pyruvate dehydrogenase E1 component subunit beta, mitochondrial [Sus scrofa]	0.055404538	0.377784941
ras-related protein Rab-2A [Sus scrofa]	0.027164448	0.500861629
LOW QUALITY PROTEIN: ATPase family AAA domain-containing protein 3 [Sus scrofa]	0.08250617	1.391017448
26S proteasome non-ATPase regulatory subunit 3 [Sus scrofa]	-0.167957734	2.546265915
glucokinase isoform X1 [Sus scrofa]	-0.215077871	5.501296691
vitamin D-binding protein [Sus scrofa]	-0.118050769	1.085911358
protein transport protein Sec24C isoform X2 [Sus scrofa]	-0.016793796	0.185488045
aminopeptidase N isoform X2 [Sus scrofa]	-0.10731158	0.692339261
dolichyl-diphosphooligosaccharide--protein glycosyltransferase subunit STT3A isoform X1 [Sus scrofa]	-0.120874211	1.732244128
septin-7 isoform X3 [Sus scrofa]	0.04174016	0.338638875
dynamin-like 120 kDa protein, mitochondrial isoform X2 [Sus scrofa]	0.022408107	0.551095897
LOW QUALITY PROTEIN: trifunctional purine biosynthetic protein adenosine-3 [Sus scrofa]	-0.15339829	1.21101403
selenocysteine lyase isoform X1 [Sus scrofa]	-0.038133427	0.28832097
clathrin interactor 1 isoform X1 [Sus scrofa]	-0.047460478	1.061800109
glucose-6-phosphate 1-dehydrogenase isoform X1 [Sus scrofa]	0.045182051	0.235190454
hydroxyacylglutathione hydrolase, mitochondrial isoform X1 [Sus scrofa]	0.023600173	0.194515454
splicing factor 3B subunit 3 [Sus scrofa]	0.019863232	0.651925004
transcription intermediary factor 1-beta isoform X1 [Sus scrofa]	-0.038688081	0.446597632
40S ribosomal protein SA [Sus scrofa]	-0.004997842	0.056853851
myosin regulatory light chain 2 protein isoform 1 [Sus scrofa]	-0.044582176	0.36796506
60S ribosomal protein L10a [Sus scrofa]	-0.24544063	1.441670703
cytochrome c [Sus scrofa]	0.281325814	2.8278234
actin-related protein 2 [Sus scrofa]	0.005109335	0.039908028
coatomer subunit beta [Sus scrofa]	0.134450692	2.071967407
sialic acid synthase [Sus scrofa]	0.267687967	4.963259352
ras-related protein Rab-11B [Sus scrofa]	-0.01508684	0.337058104
enoyl-CoA delta isomerase 1, mitochondrial [Sus scrofa]	-0.142173395	2.317171966
aromatic-L-amino-acid decarboxylase [Sus scrofa]	0.013504307	0.078064982
acylamino-acid-releasing enzyme [Sus scrofa]	-0.127833394	1.28551181
dihydrolipoyllysine-residue succinyltransferase component of 2-oxoglutarate dehydrogenase complex, mitochondrial precursor [Sus scrofa]	-0.003130804	0.018496699
aldose 1-epimerase [Sus scrofa]	-0.193838225	2.575660754
signal recognition particle 54 kDa protein [Sus scrofa]	-0.098251606	1.476046837
kynurenine--oxoglutarate transaminase 3 isoform X2 [Sus scrofa]	-0.055619987	0.769798953
lysine--tRNA ligase isoform X2 [Sus scrofa]	-0.152245093	1.040068025
tyrosine aminotransferase [Sus scrofa]	1.172872929	3.250054315
LOW QUALITY PROTEIN: serine--pyruvate aminotransferase [Sus scrofa]	0.209961741	1.028476915
olfactomedin-like protein 3 isoform X1 [Sus scrofa]	0.124743433	1.390743981
phytanoyl-CoA dioxygenase, peroxisomal isoform X1 [Sus scrofa]	-0.05472985	0.15585846
pre-mRNA-processing-splicing factor 8 [Sus scrofa]	-0.095802478	1.156208669
methylcrotonoyl-CoA carboxylase subunit alpha, mitochondrial isoform X1 [Sus scrofa]	0.142354033	1.414288918
LOW QUALITY PROTEIN: SEC23-interacting protein [Sus scrofa]	0.097842003	1.552586121
40S ribosomal protein S15a isoform X1 [Sus scrofa]	-0.146495557	0.880717711
LOW QUALITY PROTEIN: AFG3-like protein 2 [Sus scrofa]	0.044692976	1.027523152
heterogeneous nuclear ribonucleoprotein A/B [Sus scrofa]	0.065086137	0.50304684
guanine nucleotide-binding protein G(i) subunit alpha-2 [Sus scrofa]	-0.068485572	0.818216417
L-gulonolactone oxidase [Sus scrofa]	-0.753026664	2.85379752
S-methylmethionine--homocysteine S-methyltransferase BHMT2 [Sus scrofa]	-0.359248254	1.369382989
collagen alpha-2(I) chain precursor [Sus scrofa]	-0.201094894	0.941596754
mitochondrial ornithine transporter 1 [Sus scrofa]	-0.109656006	0.737418404
nucleobindin-1 precursor [Sus scrofa]	-0.329274322	4.611390879
basic leucine zipper and W2 domain-containing protein 1 [Sus scrofa]	-0.081742717	1.070883142
dihydrolipoyllysine-residue acetyltransferase component of pyruvate dehydrogenase complex, mitochondrial precursor [Sus scrofa]	0.004025603	0.020237717
transmembrane emp24 domain-containing protein 10 [Sus scrofa]	0.333056685	3.784238219
delta-1-pyrroline-5-carboxylate synthase isoform X1 [Sus scrofa]	0.420366317	1.764229224
mitochondrial glutamate carrier 1 [Sus scrofa]	-0.082197254	0.860684603
NADH dehydrogenase [ubiquinone] flavoprotein 1, mitochondrial [Sus scrofa]	0.063342144	0.443304399
cytochrome b-c1 complex subunit Rieske, mitochondrial [Sus scrofa]	0.026673602	0.271255934
xylulose kinase isoform X3 [Sus scrofa]	0.003684307	0.011548515
collagen alpha-5(VI) chain isoform X1 [Sus scrofa]	0.381444388	0.632862213
3-hydroxyisobutyryl-CoA hydrolase, mitochondrial isoform X1 [Sus scrofa]	-0.042770538	0.388321292
sorting nexin-5 isoform X1 [Sus scrofa]	0.025056861	0.249483891
bifunctional UDP-N-acetylglucosamine 2-epimerase/N-acetylmannosamine kinase isoform X1 [Sus scrofa]	0.182113278	1.289804757
eukaryotic translation initiation factor 5B isoform X1 [Sus scrofa]	-0.040560689	0.463219417
vesicle-associated membrane protein-associated protein A isoform X1 [Sus scrofa]	0.043611936	0.478140436
carnitine O-palmitoyltransferase 1, liver isoform [Sus scrofa]	-0.134250263	0.723860015
erlin-2 precursor [Sus scrofa]	-0.116805007	1.207887189
annexin A1 [Sus scrofa]	0.269901246	1.067388257
cell cycle and apoptosis regulator protein 2 [Sus scrofa]	0.028018942	0.530597759
proteasome subunit beta type-1 [Sus scrofa]	-0.117920814	2.262169111
serine/arginine repetitive matrix protein 2 [Sus scrofa]	0.043308436	0.451869885
peptidyl-prolyl cis-trans isomerase FKBP5 [Sus scrofa]	0.38624476	3.422422039
cytochrome P450 2C23-like [Sus scrofa]	0.551737812	2.010437619
estrogen sulfotransferase [Sus scrofa]	0.288727006	1.583424392
acyl-CoA-binding protein [Sus scrofa]	-0.027599037	0.264887559
4-aminobutyrate aminotransferase, mitochondrial [Sus scrofa]	-0.001782406	0.011888499
translationally-controlled tumor protein [Sus scrofa]	0.172402371	1.738033312
mevalonate kinase isoform X1 [Sus scrofa]	-0.239670261	1.146526901
coronin-1C [Sus scrofa]	-0.115694392	1.361841332
tetratricopeptide repeat protein 38 isoform X3 [Sus scrofa]	0.124456005	0.367303861
alanine aminotransferase 2 [Sus scrofa]	0.948586361	3.767870804
glycine N-phenylacetyltransferase [Sus scrofa]	-0.07410264	0.178966885
cingulin [Sus scrofa]	-0.069951277	1.435301986
methylcrotonoyl-CoA carboxylase beta chain, mitochondrial [Sus scrofa]	0.152382781	1.716477157
LOW QUALITY PROTEIN: lysosomal alpha-glucosidase [Sus scrofa]	-0.160405961	1.746305884
eukaryotic translation initiation factor 2A isoform X1 [Sus scrofa]	0.09754769	1.222769706
collagen alpha-1(XVIII) chain isoform X1 [Sus scrofa]	-0.236726057	1.845484734
retinol dehydrogenase 12-like isoform X1 [Sus scrofa]	-0.142873556	1.099095116
LOW QUALITY PROTEIN: 5-oxoprolinase [Sus scrofa]	-0.023446486	0.192274249
cysteine sulfinic acid decarboxylase isoform X1 [Sus scrofa]	-0.060483832	0.699400169
tubulin--tyrosine ligase-like protein 12 [Sus scrofa]	-0.207377855	1.840517027
heme oxygenase 1 [Sus scrofa]	-0.149936903	1.291824788
LIM domain and actin-binding protein 1 [Sus scrofa]	-0.100642672	1.267137616
ankycorbin [Sus scrofa]	-0.022522123	0.262888497
asparagine synthetase [Sus scrofa]	-0.26626626	0.889848171
tricarboxylate transport protein, mitochondrial [Sus scrofa]	-0.120528381	2.136027374
catechol O-methyltransferase [Sus scrofa]	-0.283561782	2.242842443
lumican precursor [Sus scrofa]	0.072695346	0.229163447
serine beta-lactamase-like protein LACTB, mitochondrial [Sus scrofa]	0.102509668	1.561323191
elongation factor 1-beta [Sus scrofa]	0.084116975	0.810945041
UDP-glucuronosyltransferase 2B31 precursor [Sus scrofa]	-0.260120125	1.925662717
phosphotriesterase-related protein [Sus scrofa]	-0.093564535	1.245489599
clusterin precursor [Sus scrofa]	-0.372965181	2.143770322
vitronectin precursor [Sus scrofa]	-0.544456326	2.346376549
lactotransferrin precursor [Sus scrofa]	0.494189911	1.059058891
isocitrate dehydrogenase [NAD] subunit alpha, mitochondrial [Sus scrofa]	0.003112377	0.025574438
peroxiredoxin-4 isoform X1 [Sus scrofa]	0.024817627	0.498921558
serpin A3-6 [Sus scrofa]	0.215644924	0.615524721
splicing factor 3B subunit 2 isoform X2 [Sus scrofa]	0.000594213	0.006297102
lysosomal alpha-mannosidase isoform X2 [Sus scrofa]	-0.174854211	1.381860868
cytochrome c1, heme protein, mitochondrial [Sus scrofa]	0.063107114	0.28914251
ATP-dependent RNA helicase DDX19A [Sus scrofa]	-0.01742714	0.748722016
far upstream element-binding protein 1 isoform X9 [Sus scrofa]	-0.012287639	0.26356764
prolargin [Sus scrofa]	0.180932797	0.775169223
60S ribosomal protein L23a [Sus scrofa]	-0.277828562	1.140366421
ES1 protein homolog, mitochondrial [Sus scrofa]	0.029013982	0.255164292
SPRY domain-containing protein 4 [Sus scrofa]	0.196615759	2.064287223
LOW QUALITY PROTEIN: heterogeneous nuclear ribonucleoprotein U-like protein 2 [Sus scrofa]	-0.002429868	0.041817068
14-3-3 protein gamma [Sus scrofa]	-0.028963511	0.11339423
sulfotransferase 1C4 [Sus scrofa]	-0.175986027	1.877846402
spectrin alpha chain, erythrocytic 1 [Sus scrofa]	0.610088577	2.885836216
periostin isoform X2 [Sus scrofa]	0.086645993	0.833806785
APOBEC1 complementation factor isoform X1 [Sus scrofa]	-0.139738498	3.559470305
tetratricopeptide repeat protein 36 [Sus scrofa]	-0.025863406	0.231676451
ATP-dependent 6-phosphofructokinase, liver type [Sus scrofa]	-0.00775394	0.076649753
cysteine--tRNA ligase, cytoplasmic isoform X1 [Sus scrofa]	-0.07563227	1.591258172
nodal modulator 1 [Sus scrofa]	-0.202498034	3.343876872
LOW QUALITY PROTEIN: serpin A3-8 [Sus scrofa]	0.661715377	0.885759425
heterogeneous nuclear ribonucleoprotein D0 isoform X1 [Sus scrofa]	0.012798356	0.13205664
60S ribosomal protein L23 [Sus scrofa]	-0.097853403	0.768869516
gephyrin [Sus scrofa]	-0.048041627	0.716535941
carboxylesterase 3 precursor [Sus scrofa]	0.095318586	0.279273589
RNA-binding protein FUS [Sus scrofa]	-0.067924412	0.670526863
calpain-1 catalytic subunit [Sus scrofa]	-0.042925367	0.55329977
junction plakoglobin [Sus scrofa]	0.034285823	0.319263924
neurolysin, mitochondrial [Sus scrofa]	0.095821289	1.283484157
ADP/ATP translocase 3 [Sus scrofa]	0.030942184	0.189467747
hydroxyacid oxidase 2 isoform X1 [Sus scrofa]	-0.101560091	1.077000665
LOW QUALITY PROTEIN: canalicular multispecific organic anion transporter 2 [Sus scrofa]	-0.026636418	0.216372228
B-cell receptor-associated protein 31 isoform X2 [Sus scrofa]	-0.034882082	0.240864209
lamin-B2 [Sus scrofa]	-0.012564474	0.179859648
lipoamide acyltransferase component of branched-chain alpha-keto acid dehydrogenase complex, mitochondrial isoform X2 [Sus scrofa]	-0.008558668	0.074079188
E3 ubiquitin/ISG15 ligase TRIM25 [Sus scrofa]	-0.169160095	1.529020917
eukaryotic translation initiation factor 2 subunit 3 isoform X2 [Sus scrofa]	-0.019763308	0.095782854
ras-related protein Rab-7a isoform X1 [Sus scrofa]	-0.006069441	0.039961353
40S ribosomal protein S9 [Sus scrofa]	-0.338394302	1.240479463
cytochrome P450 1A2 [Sus scrofa]	-0.453919488	1.696372024
dihydrofolate reductase [Sus scrofa]	-0.081925407	0.583103318
sorting nexin-6 [Sus scrofa]	-0.04759385	0.976792825
dnaJ homolog subfamily B member 1 [Sus scrofa]	0.073699135	1.015641937
proteasome subunit alpha type-4 [Sus scrofa]	-0.081458137	1.057354127
26S proteasome regulatory subunit 8 [Sus scrofa]	0.002481666	0.036154585
hydroxymethylglutaryl-CoA synthase, mitochondrial precursor [Sus scrofa]	-0.12100639	0.113491227
ubiquitin carboxyl-terminal hydrolase 5 isoform X3 [Sus scrofa]	-0.012618074	0.18688491
heparin cofactor 2 [Sus scrofa]	-0.075411826	0.585143593
nicalin isoform X5 [Sus scrofa]	-0.210569482	2.431411105
6-phosphogluconolactonase isoform X1 [Sus scrofa]	0.038543946	0.460640322
26S proteasome non-ATPase regulatory subunit 13 [Sus scrofa]	-0.097643681	1.800022797
serine/arginine-rich splicing factor 7 isoform X1 [Sus scrofa]	0.035093726	0.479225725
ketohexokinase isoform X6 [Sus scrofa]	0.012878743	0.070832527
LOW QUALITY PROTEIN: poly [ADP-ribose] polymerase 1 [Sus scrofa]	-0.260233536	2.346097025
NADH dehydrogenase [ubiquinone] flavoprotein 3, mitochondrial isoform X1 [Sus scrofa]	0.033592293	0.196007857
cold shock domain-containing protein E1 isoform X1 [Sus scrofa]	0.037694991	0.691531633
protein transport protein Sec24D [Sus scrofa]	0.268968518	2.141679402
60S ribosomal protein L4 [Sus scrofa]	-0.350295701	1.312113584
LOW QUALITY PROTEIN: enoyl-CoA hydratase domain-containing protein 3, mitochondrial [Sus scrofa]	0.030009552	0.227986517
E3 ubiquitin-protein ligase HUWE1 isoform X4 [Sus scrofa]	-0.020511554	0.270186684
spectrin beta chain, erythrocytic [Sus scrofa]	0.396825847	2.864250548
collagen alpha-1(XII) chain isoform X1 [Sus scrofa]	0.083553045	0.543254505
CDK5 regulatory subunit-associated protein 3 [Sus scrofa]	0.080625601	1.581355718
stabilin-1 isoform X1 [Sus scrofa]	0.05221712	0.629470257
lanosterol synthase [Sus scrofa]	-0.132514563	1.830187483
phylloquinone omega-hydroxylase CYP4F2-like isoform X1 [Sus scrofa]	-0.07448729	0.530518192
eukaryotic peptide chain release factor GTP-binding subunit ERF3A isoform X1 [Sus scrofa]	-0.01037031	0.11127924
constitutive coactivator of PPAR-gamma-like protein 1 isoform X1 [Sus scrofa]	-0.117326178	2.395863624
eukaryotic translation initiation factor 3 subunit E [Sus scrofa]	-0.112464535	2.005067263
aspartyl/asparaginyl beta-hydroxylase isoform X1 [Sus scrofa]	0.032353633	0.193874316
sorting nexin-3 isoform X1 [Sus scrofa]	-0.143641222	1.32947677
U1 small nuclear ribonucleoprotein 70 kDa [Sus scrofa]	0.061198727	0.720689031
nidogen-2 isoform X1 [Sus scrofa]	-0.015527126	0.085537838
high mobility group protein B1 [Sus scrofa]	-0.018714917	0.064248449
40S ribosomal protein S21 [Sus scrofa]	0.037665719	0.302886659
vesicle-associated membrane protein-associated protein B [Sus scrofa]	-0.015023239	0.08215538
proteasome subunit beta type-3 [Sus scrofa]	-0.067621929	1.138690859
mitogen-activated protein kinase 1 [Sus scrofa]	-0.043317642	0.436248455
exportin-2 [Sus scrofa]	-0.112663104	1.866298262
heterogeneous nuclear ribonucleoprotein H3 [Sus scrofa]	-0.055329273	0.561679206
thrombospondin-1 precursor [Sus scrofa]	0.413981882	2.16978356
vesicle-fusing ATPase [Sus scrofa]	-0.02226392	0.398815995
deoxynucleoside triphosphate triphosphohydrolase SAMHD1 [Sus scrofa]	0.000618212	0.008328779
mimecan precursor [Sus scrofa]	0.096419779	0.222837895
probable ATP-dependent RNA helicase DDX58 [Sus scrofa]	-0.262924969	1.219651719
glutaredoxin-1 [Sus scrofa]	-0.010135052	0.075764146
histidine ammonia-lyase [Sus scrofa]	0.039321025	0.156534248
huntingtin-interacting protein 1-related protein [Sus scrofa]	-0.010390515	0.115461212
ADP/ATP translocase 2 [Sus scrofa]	0.022552698	0.237843053
alpha-1B-glycoprotein [Sus scrofa]	0.304073191	2.482981024
dimethylaniline monooxygenase [N-oxide-forming] 3 [Sus scrofa]	-0.048017977	0.07573364
zyxin [Sus scrofa]	0.145512313	1.835120955
structural maintenance of chromosomes protein 1A isoform X2 [Sus scrofa]	0.055414928	0.871432733
rRNA 2'-O-methyltransferase fibrillarin [Sus scrofa]	-0.047180788	1.314917815
galactose-1-phosphate uridylyltransferase isoform X1 [Sus scrofa]	0.042494675	0.331560965
ezrin [Sus scrofa]	-0.116821826	0.829415618
LOW QUALITY PROTEIN: sickle tail protein homolog [Sus scrofa]	-0.022046858	0.250656427
ubiquilin-1 isoform X1 [Sus scrofa]	-0.191931889	1.179191872
protein-L-isoaspartate(D-aspartate) O-methyltransferase isoform X1 [Sus scrofa]	0.06735819	1.534202387
ATP-binding cassette sub-family A member 8 isoform X1 [Sus scrofa]	0.066052662	0.215283594
bifunctional 3'-phosphoadenosine 5'-phosphosulfate synthase 2 isoform X1 [Sus scrofa]	0.562683052	3.364922589
dolichyl-diphosphooligosaccharide--protein glycosyltransferase subunit 2 isoform X1 [Sus scrofa]	-0.181108908	2.468601563
arylsulfatase D isoform X2 [Sus scrofa]	-0.381021649	2.34495862
KN motif and ankyrin repeat domain-containing protein 2 isoform X1 [Sus scrofa]	-0.089256649	1.057431449
protein PRRC1 [Sus scrofa]	0.219607361	3.190327855
eukaryotic translation initiation factor 3 subunit L isoform X1 [Sus scrofa]	-0.086392756	1.244460519
nascent polypeptide-associated complex subunit alpha isoform X1 [Sus scrofa]	-0.023676316	0.258194693
LOW QUALITY PROTEIN: stabilin-2 [Sus scrofa]	-0.024959771	0.121336909
ATP-dependent Clp protease ATP-binding subunit clpX-like, mitochondrial isoform X1 [Sus scrofa]	-0.059889785	0.620763395
peptidyl-prolyl cis-trans isomerase D isoform X1 [Sus scrofa]	0.001744451	0.010182345
LOW QUALITY PROTEIN: keratin, type I cytoskeletal 15 [Sus scrofa]	0.09686229	0.42061202
radixin [Sus scrofa]	-0.025037455	0.32987016
AP-3 complex subunit beta-1 [Sus scrofa]	0.069860885	1.620082006
eukaryotic initiation factor 4A-III [Sus scrofa]	-0.017647458	0.254658153
4-hydroxy-2-oxoglutarate aldolase, mitochondrial [Sus scrofa]	-0.052039878	0.42627806
septin-2 [Sus scrofa]	0.0128975	0.137842373
phosphatidylinositol-binding clathrin assembly protein [Sus scrofa]	-0.017102034	0.139137563
kynurenine 3-monooxygenase [Sus scrofa]	-0.16134397	0.362617356
protein kinase C and casein kinase substrate in neurons protein 3 [Sus scrofa]	0.053266983	0.499829416
coatomer subunit epsilon [Sus scrofa]	0.251516772	1.559117669
LOW QUALITY PROTEIN: acid sphingomyelinase-like phosphodiesterase 3b [Sus scrofa]	-0.657354826	6.064763371
40S ribosomal protein S5 [Sus scrofa]	-0.094685686	0.671575542
polyadenylate-binding protein 4 isoform X1 [Sus scrofa]	0.017343736	0.593149963
probable ATP-dependent RNA helicase DDX46 isoform X1 [Sus scrofa]	-0.007376909	0.091682297
60S ribosomal protein L12 [Sus scrofa]	0.012003603	0.200771141
interleukin enhancer-binding factor 2 [Sus scrofa]	-0.01744114	0.371195368
exportin-5 [Sus scrofa]	-0.068255867	1.104490714
golgin subfamily A member 5 [Sus scrofa]	0.323529631	2.947398389
LOW QUALITY PROTEIN: mitochondrial dicarboxylate carrier [Sus scrofa]	-0.10361481	1.343981378
AP-2 complex subunit alpha-2 isoform X1 [Sus scrofa]	-0.112677014	2.521582142
glutathione S-transferase P-like isoform X3 [Sus scrofa]	-0.51820911	1.329545402
glutathione S-transferase Mu 1-like isoform X2 [Sus scrofa]	0.441126259	1.047381406
AMP deaminase 2 isoform X1 [Sus scrofa]	0.004251952	0.033178014
LOW QUALITY PROTEIN: E3 ubiquitin-protein ligase UBR4 [Sus scrofa]	-0.21723362	2.845959666
guanine nucleotide-binding protein G(I)/G(S)/G(T) subunit beta-1 [Sus scrofa]	0.025123842	0.397924809
peptidyl-prolyl cis-trans isomerase FKBP1A [Sus scrofa]	-0.062683523	0.5778404
enoyl-CoA delta isomerase 2, mitochondrial [Sus scrofa]	-0.124902432	2.579239159
ubiquinol-cytochrome c reductase binding protein [Sus scrofa]	0.121976718	1.68717972
cation-independent mannose-6-phosphate receptor precursor [Sus scrofa]	0.171515825	1.525820172
indolethylamine N-methyltransferase [Sus scrofa]	-0.112588842	0.561196678
stromal cell-derived factor 2-like protein 1 [Sus scrofa]	0.927096019	3.927989196
S-methyl-5'-thioadenosine phosphorylase [Sus scrofa]	-0.049337255	0.853416194
acetolactate synthase-like protein isoform X2 [Sus scrofa]	-0.042909633	0.296397417
signal recognition particle receptor subunit alpha isoform X2 [Sus scrofa]	-0.084147213	1.168694087
keratin, type I cytoskeletal 19 [Sus scrofa]	-0.102637531	0.419748075
translocon-associated protein subunit delta isoform X1 [Sus scrofa]	0.005333469	0.042735208
LOW QUALITY PROTEIN: host cell factor 1 [Sus scrofa]	-0.025828952	0.302979134
protein ABHD14B [Sus scrofa]	0.085274327	0.200158577
glutathione reductase, mitochondrial [Sus scrofa]	-0.097258037	2.862766191
UDP-N-acetylhexosamine pyrophosphorylase isoform X1 [Sus scrofa]	0.203246016	2.700749911
UDP glucuronosyltransferase 1 family, polypeptide A6 isoform X1 [Sus scrofa]	-0.009189217	0.025431664
LIM domain only protein 7 isoform X34 [Sus scrofa]	-0.063895381	0.751980117
proteasome-associated protein ECM29 homolog isoform X1 [Sus scrofa]	-0.119286808	1.429509599
acetoacetyl-CoA synthetase [Sus scrofa]	-0.049755067	0.244629829
mitochondrial peptide methionine sulfoxide reductase isoform X7 [Sus scrofa]	-0.020367972	0.105326235
CAP-Gly domain-containing linker protein 1 isoform X1 [Sus scrofa]	0.074383405	0.879107045
nidogen-1 isoform X1 [Sus scrofa]	-0.080249005	0.827303682
melanoma inhibitory activity protein 2 isoform X1 [Sus scrofa]	0.235451837	3.43113443
LOW QUALITY PROTEIN: integrin alpha-1 [Sus scrofa]	0.00242987	0.02812092
regulator of nonsense transcripts 1 isoform X1 [Sus scrofa]	-0.054993497	1.737430267
very-long-chain enoyl-CoA reductase isoform X2 [Sus scrofa]	-0.063004579	0.627782319
prostaglandin reductase 3 isoform X1 [Sus scrofa]	-0.104390509	1.048936066
thioredoxin domain-containing protein 5 [Sus scrofa]	0.068391254	0.471268364
2'-5'-oligoadenylate synthase 2 [Sus scrofa]	-0.092709776	0.499564542
serine/arginine-rich splicing factor 6 [Sus scrofa]	-0.011214091	0.074008115
solute carrier family 2, facilitated glucose transporter member 2 [Sus scrofa]	0.370718765	1.576231648
alpha-2-macroglobulin receptor-associated protein precursor [Sus scrofa]	0.278951925	3.088189575
ras-related protein Rab-1B [Sus scrofa]	-0.107494553	2.253875891
plasma protease C1 inhibitor precursor [Sus scrofa]	-0.404759224	4.326975405
actin-related protein 2/3 complex subunit 5 [Sus scrofa]	0.061298279	0.780420713
proteasome subunit alpha type-6 [Sus scrofa]	-0.025091221	0.411747346
proteasome subunit alpha type-5 [Sus scrofa]	-0.106985342	2.050773006
proteasome subunit beta type-6 [Sus scrofa]	-0.136921739	1.20023226
protein canopy homolog 2 precursor [Sus scrofa]	0.040671907	0.317653624
hexokinase-1 [Sus scrofa]	0.047771521	0.491543006
ribose-phosphate pyrophosphokinase 2 [Sus scrofa]	-0.184318845	0.867250564
ATP synthase subunit g, mitochondrial [Sus scrofa]	0.038920365	0.367330168
nuclear pore complex protein Nup93 [Sus scrofa]	-0.060223394	1.060990719
redox-regulatory protein FAM213A isoform 1 [Sus scrofa]	0.107771594	1.316478381
alpha-soluble NSF attachment protein [Sus scrofa]	-0.041911435	0.268628839
aminomethyltransferase, mitochondrial [Sus scrofa]	0.064533412	1.605981078
NADPH:adrenodoxin oxidoreductase, mitochondrial [Sus scrofa]	-0.099922955	0.974940031
thymopoietin [Sus scrofa]	0.054964847	0.488089914
dihydrolipoyl dehydrogenase, mitochondrial precursor [Sus scrofa]	0.022937402	0.135771421
integrin alpha-5 [Sus scrofa]	-0.01704946	0.109036592
insulin-degrading enzyme isoform X1 [Sus scrofa]	0.047186348	0.739701979
serine--tRNA ligase, cytoplasmic [Sus scrofa]	-0.103098878	1.144923845
annexin A7 isoform X2 [Sus scrofa]	-0.05718817	1.026811627
NADH dehydrogenase [ubiquinone] 1 alpha subcomplex subunit 2 [Sus scrofa]	0.005197431	0.019424919
calcium-regulated heat-stable protein 1 [Sus scrofa]	-0.149974905	1.09683239
mannosyl-oligosaccharide glucosidase [Sus scrofa]	0.010032139	0.063006989
LOW QUALITY PROTEIN: calponin-3 [Sus scrofa]	-0.008572724	0.075375484
N-acylneuraminate cytidylyltransferase [Sus scrofa]	-0.038454581	0.545502715
acyl-CoA-binding domain-containing protein 5 isoform X10 [Sus scrofa]	-0.116369109	1.649802394
RNA-binding protein Raly isoform X7 [Sus scrofa]	0.002579918	0.056988522
biliverdin reductase A [Sus scrofa]	-0.110810069	0.688006813
LOW QUALITY PROTEIN: UDP-glucuronosyltransferase 2B31 [Sus scrofa]	-0.608432098	1.843602303
proteasome subunit alpha type-2 [Sus scrofa]	-0.082449056	1.078259436
epidermal growth factor receptor substrate 15 isoform X1 [Sus scrofa]	0.019396748	0.291094932
structural maintenance of chromosomes protein 3 [Sus scrofa]	-0.007139	0.099486492
clathrin light chain A isoform X1 [Sus scrofa]	0.100667966	1.099744327
pyrroline-5-carboxylate reductase 1, mitochondrial isoform X2 [Sus scrofa]	-0.113051029	0.47411723
probable ATP-dependent RNA helicase DDX5 isoform X1 [Sus scrofa]	0.118914822	1.139354801
phosphatidylcholine transfer protein isoform X1 [Sus scrofa]	0.319211792	1.702355462
nuclear pore membrane glycoprotein 210 [Sus scrofa]	-0.363044482	3.394600131
ruvB-like 1 isoform X1 [Sus scrofa]	-0.004971616	0.07804159
glutamine--tRNA ligase [Sus scrofa]	-0.077145833	0.860479827
N(G),N(G)-dimethylarginine dimethylaminohydrolase 1 isoform X1 [Sus scrofa]	0.102454671	1.625359783
LOW QUALITY PROTEIN: protein phosphatase 1 regulatory subunit 12A [Sus scrofa]	0.038400204	0.404388055
CCR4-NOT transcription complex subunit 1 isoform X1 [Sus scrofa]	-0.040385938	0.572590175
LOW QUALITY PROTEIN: multifunctional protein ADE2 [Sus scrofa]	-0.02854808	0.202767093
LOW QUALITY PROTEIN: UDP-glucuronosyltransferase 2B31-like [Sus scrofa]	-0.073269773	0.282740691
NADH dehydrogenase [ubiquinone] flavoprotein 2, mitochondrial [Sus scrofa]	0.083386233	1.020093958
COP9 signalosome complex subunit 4 [Sus scrofa]	0.00987917	0.218626685
glutathione S-transferase A4 [Sus scrofa]	0.28430046	0.954661371
nuclear migration protein nudC [Sus scrofa]	-0.039403492	0.345121066
importin-5 [Sus scrofa]	-0.005177822	0.039396053
ribosome maturation protein SBDS [Sus scrofa]	0.062721612	1.165645431
protein diaphanous homolog 1 [Sus scrofa]	-0.044218784	0.796703242
very long-chain acyl-CoA synthetase [Sus scrofa]	0.121822175	1.71945805
inositol monophosphatase 1 [Sus scrofa]	-0.022034079	0.195078588
amine sulfotransferase-like isoform X1 [Sus scrofa]	0.176637353	0.694878739
methylglutaconyl-CoA hydratase, mitochondrial isoform X1 [Sus scrofa]	0.10969931	0.372954861
SWI/SNF complex subunit SMARCC2 isoform X7 [Sus scrofa]	0.046643607	0.3847498
phosphoglucomutase-like protein 5 [Sus scrofa]	-0.064621973	0.295036586
phenylalanine--tRNA ligase alpha subunit isoform X2 [Sus scrofa]	-0.04970497	0.605877667
peptidyl-prolyl cis-trans isomerase FKBP11 [Sus scrofa]	0.119611521	1.609262665
protein disulfide-isomerase A5 [Sus scrofa]	0.0520576	0.60913375
prenylcysteine oxidase 1 [Sus scrofa]	-0.247686547	3.945762424
spermidine synthase isoform X2 [Sus scrofa]	0.114748246	0.6848865
asialoglycoprotein receptor 2 isoform X3 [Sus scrofa]	-0.296647855	3.082329101
mitochondrial carnitine/acylcarnitine carrier protein [Sus scrofa]	-0.114671599	1.104150552
alpha-2-HS-glycoprotein [Sus scrofa]	-0.16874012	0.729899055
protein LYRIC isoform X1 [Sus scrofa]	0.046765152	0.332996518
vacuolar protein sorting-associated protein 26A isoform X3 [Sus scrofa]	0.007880305	0.095505715
vesicular integral-membrane protein VIP36 isoform X1 [Sus scrofa]	0.194616766	2.491470281
ras suppressor protein 1 isoform X1 [Sus scrofa]	0.055685182	0.817391357
pyridoxine-5'-phosphate oxidase isoform X1 [Sus scrofa]	0.019820355	0.181566909
probable E3 ubiquitin-protein ligase HERC4 isoform X1 [Sus scrofa]	-0.121179809	1.483402494
cytochrome P450 2C42 [Sus scrofa]	0.768330879	2.756619614
peroxisomal trans-2-enoyl-CoA reductase [Sus scrofa]	-0.102313009	0.54621092
LOW QUALITY PROTEIN: alpha-parvin [Sus scrofa]	-0.002599809	0.027226657
receptor expression-enhancing protein 6 isoform X3 [Sus scrofa]	-0.049429794	0.446120613
poly(U)-binding-splicing factor PUF60 isoform X2 [Sus scrofa]	0.063960093	0.823489126
plexin-B2 isoform X1 [Sus scrofa]	-0.193088373	3.233489002
methionine--tRNA ligase, cytoplasmic isoform X1 [Sus scrofa]	-0.087059657	0.80425805
LOW QUALITY PROTEIN: probable imidazolonepropionase [Sus scrofa]	-0.13442142	0.385386433
heterogeneous nuclear ribonucleoprotein R isoform X1 [Sus scrofa]	0.022498431	0.336241612
mitochondrial 2-oxodicarboxylate carrier isoform X1 [Sus scrofa]	-0.271612193	2.844114609
thyroid receptor-interacting protein 11 isoform X1 [Sus scrofa]	0.17518028	1.887100207
LOW QUALITY PROTEIN: transmembrane emp24 domain-containing protein 2 [Sus scrofa]	0.058924664	0.335066712
eukaryotic initiation factor 4A-II [Sus scrofa]	-0.075002418	0.867986993
COP9 signalosome complex subunit 2 [Sus scrofa]	0.017827867	0.317739368
RNA-binding protein 4B [Sus scrofa]	0.012605606	0.17856967
eukaryotic translation initiation factor 4H isoform 1 [Sus scrofa]	-0.048361483	0.757550509
KH domain-containing, RNA-binding, signal transduction-associated protein 1 [Sus scrofa]	-0.063079621	0.455980351
60S ribosomal protein L3 [Sus scrofa]	-0.230857247	1.035932803
von Willebrand factor precursor [Sus scrofa]	0.176193069	1.680793971
ribokinase [Sus scrofa]	-0.109145236	0.936756737
40S ribosomal protein S12 [Sus scrofa]	0.065663422	0.864600173
coagulation factor XIII A chain [Sus scrofa]	0.465394749	2.234283027
mitotic checkpoint protein BUB3 isoform X2 [Sus scrofa]	0.020750838	0.250712894
malectin [Sus scrofa]	-0.127290438	1.401923329
asparagine--tRNA ligase, cytoplasmic isoform X2 [Sus scrofa]	-0.039862854	0.610320157
acyl-coenzyme A amino acid N-acyltransferase 2 [Sus scrofa]	-0.031037528	0.03326287
LOW QUALITY PROTEIN: methylthioribulose-1-phosphate dehydratase [Sus scrofa]	-0.054329791	0.404972496
LOW QUALITY PROTEIN: extended synaptotagmin-1 [Sus scrofa]	0.049845704	0.864568377
UMP-CMP kinase [Sus scrofa]	0.133603917	1.516845073
phosphopantothenate--cysteine ligase isoform X1 [Sus scrofa]	-0.051003249	0.533742005
xaa-Pro aminopeptidase 1 isoform X1 [Sus scrofa]	-0.160172943	3.61234505
NADH dehydrogenase [ubiquinone] 1 alpha subcomplex subunit 10, mitochondrial [Sus scrofa]	0.08233055	0.322452356
mitochondrial import inner membrane translocase subunit Tim13 [Sus scrofa]	0.099410811	1.234341129
nebulette isoform X11 [Sus scrofa]	0.051631387	0.432139977
phosphatidylinositide phosphatase SAC1 isoform X1 [Sus scrofa]	-0.032500631	0.250738422
low molecular weight phosphotyrosine protein phosphatase isoform X1 [Sus scrofa]	0.082954542	1.291120401
signal recognition particle subunit SRP68 [Sus scrofa]	-0.024462053	0.343141251
LOW QUALITY PROTEIN: transcription elongation factor SPT5 [Sus scrofa]	0.084313891	1.4989791
adenylate kinase 4, mitochondrial isoform X1 [Sus scrofa]	-0.391418763	1.512000962
caspase-6 isoform X1 [Sus scrofa]	-0.10587983	1.262269198
ras-related protein Rab-14 isoform X1 [Sus scrofa]	-0.122219582	3.220819967
apoptosis inhibitor 5 isoform X2 [Sus scrofa]	-0.060335655	1.147732936
aldo-keto reductase family 1 member C1 isoform X1 [Sus scrofa]	-0.177904875	1.373737669
insulin-like growth factor 2 mRNA-binding protein 3 isoform X1 [Sus scrofa]	0.103042604	1.566255761
citrate lyase subunit beta-like protein, mitochondrial isoform X1 [Sus scrofa]	-0.013195543	0.116831613
lethal(2) giant larvae protein homolog 2 [Sus scrofa]	-0.075611239	0.699880806
membrane primary amine oxidase-like isoform X1 [Sus scrofa]	0.170938553	1.281080825
dehydrogenase/reductase SDR family member 7B isoform X1 [Sus scrofa]	-0.068779644	0.801070877
26S proteasome non-ATPase regulatory subunit 6 [Sus scrofa]	-0.114709743	2.993089194
la-related protein 1 [Sus scrofa]	0.026440662	0.232654125
growth arrest-specific protein 2 [Sus scrofa]	-0.115509654	1.025870728
phosphomannomutase 2 isoform X1 [Sus scrofa]	-0.0060074	0.017827399
coronin-1A [Sus scrofa]	-0.122680163	0.485550539
pyrroline-5-carboxylate reductase 3 [Sus scrofa]	-0.064976471	1.300271512
sorting nexin-1 [Sus scrofa]	0.020707458	0.325732403
cingulin-like protein 1 isoform X1 [Sus scrofa]	-0.302354205	4.585009949
serine/arginine-rich splicing factor 3 [Sus scrofa]	-0.022784019	0.275088723
acyl-coenzyme A thioesterase 13 [Sus scrofa]	0.11181478	1.08184275
NADH dehydrogenase [ubiquinone] 1 beta subcomplex subunit 9 [Sus scrofa]	0.00895221	0.04158234
surfeit locus protein 4 [Sus scrofa]	0.063687652	0.491275061
glucosylceramidase precursor [Sus scrofa]	-0.238891649	1.804476715
nicotinamide phosphoribosyltransferase [Sus scrofa]	-0.060204854	1.288241685
NAD(P)H dehydrogenase [quinone] 1 [Sus scrofa]	-0.449176427	0.502963866
actin-related protein 2/3 complex subunit 4 [Sus scrofa]	-0.126985361	1.594935519
eukaryotic translation initiation factor 6 [Sus scrofa]	0.013573935	0.131751838
protein phosphatase 1 regulatory subunit 7 [Sus scrofa]	-0.117523868	2.092633253
NSFL1 cofactor p47 [Sus scrofa]	-0.021517311	0.22852423
core histone macro-H2A.1 isoform 1 [Sus scrofa]	-0.139542956	2.531881695
protein transport protein Sec23B [Sus scrofa]	0.231082092	1.424165815
laminin subunit gamma-1 precursor [Sus scrofa]	0.055488173	0.23986337
complement factor H precursor [Sus scrofa]	0.431732697	3.640785111
interferon-induced, double-stranded RNA-activated protein kinase [Sus scrofa]	-0.35129027	2.183219316
translocation protein SEC63 homolog isoform X1 [Sus scrofa]	0.233770105	3.029147516
GMP reductase 2 isoform X1 [Sus scrofa]	-0.047531155	1.373109669
alpha-centractin [Sus scrofa]	-0.067188095	0.495181298
prostaglandin E synthase 3 isoform X1 [Sus scrofa]	-0.00664256	0.041309048
acyl-coenzyme A synthetase ACSM3, mitochondrial isoform X1 [Sus scrofa]	-0.080478662	0.296600277
plakophilin-2 [Sus scrofa]	-0.010693729	0.087966693
LOW QUALITY PROTEIN: grpE protein homolog 1, mitochondrial [Sus scrofa]	0.057210544	0.578396073
cysteine and glycine-rich protein 1 [Sus scrofa]	0.083303801	0.664383656
LOW QUALITY PROTEIN: phosphoribosylformylglycinamidine synthase [Sus scrofa]	-0.05567065	0.627126644
isoamyl acetate-hydrolyzing esterase 1 homolog isoform X1 [Sus scrofa]	-0.022777623	0.34365548
tropomyosin alpha-1 chain isoform X7 [Sus scrofa]	0.094829155	0.224292729
transducin beta-like protein 2 [Sus scrofa]	0.030685962	0.269080515
activated RNA polymerase II transcriptional coactivator p15 [Sus scrofa]	0.026486485	0.244815993
apoptotic chromatin condensation inducer in the nucleus isoform X1 [Sus scrofa]	0.007332918	0.126282494
LOW QUALITY PROTEIN: dysferlin [Sus scrofa]	-0.038096339	0.266485759
beta-galactoside alpha-2,6-sialyltransferase 1 isoform X1 [Sus scrofa]	-0.026920528	0.151259894
lipoma-preferred partner [Sus scrofa]	0.018944581	0.075954986
cell division cycle and apoptosis regulator protein 1 isoform X1 [Sus scrofa]	0.07363369	1.052254639
CDGSH iron-sulfur domain-containing protein 1 [Sus scrofa]	-0.021740016	0.068016107
tumor protein D54 isoform X1 [Sus scrofa]	0.027481726	0.387985844
LOW QUALITY PROTEIN: ankyrin-1 [Sus scrofa]	0.380223577	2.207669256
probable ubiquitin carboxyl-terminal hydrolase FAF-X isoform X1 [Sus scrofa]	0.011239353	0.095764445
pleckstrin homology domain-containing family A member 7 isoform X1 [Sus scrofa]	-0.022804126	0.279764598
enhancer of rudimentary homolog [Sus scrofa]	0.041242041	0.305658968
carbonic anhydrase 3 [Sus scrofa]	0.37071006	0.593049563
26S proteasome non-ATPase regulatory subunit 4 [Sus scrofa]	-0.032087596	0.313563946
signal transducer and activator of transcription 3 [Sus scrofa]	-0.217661888	3.910699084
U2 small nuclear ribonucleoprotein B'' [Sus scrofa]	-0.049350433	0.841715929
serpin B9 [Sus scrofa]	0.020887804	0.081180992
Na(+)/H(+) exchange regulatory cofactor NHE-RF2 [Sus scrofa]	-0.113478782	1.41256294
aspartyl aminopeptidase [Sus scrofa]	-0.105670094	0.741053985
tubulin-specific chaperone D [Sus scrofa]	-0.21906036	2.40199127
toll-interacting protein [Sus scrofa]	-0.179347296	2.02550719
transthyretin precursor [Sus scrofa]	-0.429888335	1.882994003
cAMP-dependent protein kinase type II-alpha regulatory subunit [Sus scrofa]	-0.027976555	0.291359883
uncharacterized protein LOC100157017 isoform X1 [Sus scrofa]	-0.017685409	0.128546745
serine dehydratase-like [Sus scrofa]	0.199766169	1.323101635
peptidyl-prolyl cis-trans isomerase F, mitochondrial isoform X1 [Sus scrofa]	0.021305788	0.137674186
LOW QUALITY PROTEIN: pyruvate dehydrogenase protein X component, mitochondrial [Sus scrofa]	-0.015480596	0.152648863
eukaryotic translation initiation factor 3 subunit H isoform X1 [Sus scrofa]	-0.037332283	1.195399247
sphingosine-1-phosphate lyase 1 isoform X4 [Sus scrofa]	0.011210177	0.060900768
LOW QUALITY PROTEIN: WASH complex subunit 2A [Sus scrofa]	8.05E-05	0.000901227
adenine phosphoribosyltransferase isoform X4 [Sus scrofa]	-0.097882879	0.988526829
ADP-ribose pyrophosphatase, mitochondrial isoform X1 [Sus scrofa]	-0.109563558	2.043736458
ladinin-1 isoform X1 [Sus scrofa]	-0.118274212	0.708486853
rab GDP dissociation inhibitor alpha isoform X1 [Sus scrofa]	-0.066221258	0.739613743
copine-3 isoform X4 [Sus scrofa]	-0.059722501	1.352520205
NADH dehydrogenase [ubiquinone] iron-sulfur protein 2, mitochondrial isoform X1 [Sus scrofa]	0.168169374	1.208253928
cullin-5 isoform X1 [Sus scrofa]	-0.082790123	1.612323705
kininogen-1 isoform X1 [Sus scrofa]	0.095906066	0.662574685
atlastin-3 isoform X2 [Sus scrofa]	-0.150576455	1.732220685
succinate--CoA ligase [ADP-forming] subunit beta, mitochondrial isoform X1 [Sus scrofa]	0.181048567	2.393670237
arylacetamide deacetylase-like isoform X1 [Sus scrofa]	-0.169992267	1.959995325
serine/threonine-protein kinase PAK 2 [Sus scrofa]	-0.022843015	0.361985232
myosin light chain kinase, smooth muscle isoform X1 [Sus scrofa]	0.016331896	0.057680855
surfeit locus protein 1 isoform X1 [Sus scrofa]	-0.121294106	1.795015005
kynureninase isoform X1 [Sus scrofa]	-0.131525562	1.49591943
carboxymethylenebutenolidase homolog isoform X1 [Sus scrofa]	0.167072549	0.637223571
epidermal growth factor receptor kinase substrate 8-like protein 2 isoform X2 [Sus scrofa]	0.01464656	0.141189199
oxysterol-binding protein 1 [Sus scrofa]	0.215588372	2.349278783
eukaryotic translation initiation factor 4 gamma 2, partial [Sus scrofa]	-0.090195132	1.543269677
pyridoxal-dependent decarboxylase domain-containing protein 1 [Sus scrofa]	0.069137967	0.618662863
NADH dehydrogenase [ubiquinone] 1 beta subcomplex subunit 10 [Sus scrofa]	0.097659756	0.747860866
tyrosine-protein kinase Lyn isoform X3 [Sus scrofa]	-0.132299486	1.603633246
dynactin subunit 2 isoform X1 [Sus scrofa]	0.034036211	0.407580061
dynamin-1-like protein isoform X1 [Sus scrofa]	0.046383906	0.32920235
FYVE, RhoGEF and PH domain-containing protein 4 isoform X1 [Sus scrofa]	-0.06482768	1.375526073
26S protease regulatory subunit 6B [Sus scrofa]	-0.114946964	1.960677112
LOW QUALITY PROTEIN: heterogeneous nuclear ribonucleoprotein U-like protein 1 [Sus scrofa]	-0.055148451	1.725387304
OCIA domain-containing protein 1 isoform X1 [Sus scrofa]	-0.016670223	0.156178177
methylmalonic aciduria type A protein, mitochondrial isoform X1 [Sus scrofa]	0.042325482	0.42706918
coactosin-like protein [Sus scrofa]	-0.056169193	0.773841057
histone H2B type 2-E [Sus scrofa]	-0.071410835	0.735853019
aldose reductase [Sus scrofa]	0.032462297	0.212779765
40S ribosomal protein S17 [Sus scrofa]	-0.03478475	0.2153114
60S ribosomal protein L6 [Sus scrofa]	-0.391445273	1.471206667
prothrombin precursor [Sus scrofa]	0.66730117	3.714258211
interferon-induced guanylate-binding protein 1 [Sus scrofa]	-0.019238369	0.046555395
cleavage and polyadenylation specificity factor subunit 6 [Sus scrofa]	-0.083654934	0.948079938
2-hydroxyacyl-CoA lyase 1 [Sus scrofa]	-0.028941578	0.064905056
60S ribosomal protein L13a isoform 1 [Sus scrofa]	-0.293588059	0.99753155
sorcin isoform 1 [Sus scrofa]	-0.004806016	0.023435449
lysosome membrane protein 2 precursor [Sus scrofa]	-0.11825853	1.383375371
phosphoinositide 3-kinase adapter protein 1 [Sus scrofa]	-0.064237348	1.211119941
eukaryotic translation initiation factor 3 subunit I [Sus scrofa]	-0.02434305	0.273616778
cAMP-dependent protein kinase type I-alpha regulatory subunit [Sus scrofa]	-0.024181935	0.184413619
lanosterol 14-alpha demethylase [Sus scrofa]	-0.617523401	4.603687298
coiled-coil domain-containing protein 93 isoform X2 [Sus scrofa]	-0.028045706	0.28927099
14-3-3 protein eta [Sus scrofa]	-0.016061395	0.164545977
EMILIN-1 isoform X1 [Sus scrofa]	0.0379469	0.377034128
platelet-activating factor acetylhydrolase IB subunit gamma isoform X1 [Sus scrofa]	-0.054298882	0.760965935
UPF0587 protein C1orf123 homolog [Sus scrofa]	-0.013048665	0.137120585
starch-binding domain-containing protein 1 [Sus scrofa]	0.223289936	1.470229684
2',3'-cyclic-nucleotide 3'-phosphodiesterase isoform X1 [Sus scrofa]	-0.096686474	1.123330197
sulfotransferase 1C2 [Sus scrofa]	-0.109025614	0.565362445
tripeptidyl-peptidase 1 isoform X1 [Sus scrofa]	-0.010694079	0.123089689
protein SON isoform X2 [Sus scrofa]	0.011536832	0.072514148
RNA-binding protein 39 isoform X1 [Sus scrofa]	0.022730976	0.592930473
signal peptidase complex subunit 2 [Sus scrofa]	0.067136897	0.605742744
retinoid-inducible serine carboxypeptidase [Sus scrofa]	-0.069613842	0.526002396
nitrilase homolog 1 isoform X2 [Sus scrofa]	-0.061663376	0.64376948
twinfilin-1 [Sus scrofa]	-0.090672875	1.223375078
alpha-crystallin B chain [Sus scrofa]	-0.094645137	0.411323887
rabankyrin-5 isoform X1 [Sus scrofa]	0.004673227	0.043657694
GTPase IMAP family member 4 [Sus scrofa]	-0.184193997	1.381167742
ELKS/Rab6-interacting/CAST family member 1 isoform X8 [Sus scrofa]	0.011772512	0.155418457
LOW QUALITY PROTEIN: eukaryotic translation initiation factor 3 subunit F [Sus scrofa]	-0.019329626	0.276987058
multiple PDZ domain protein isoform X1 [Sus scrofa]	-0.092860092	0.92168096
LOW QUALITY PROTEIN: BAG family molecular chaperone regulator 3 [Sus scrofa]	0.114192252	1.991038067
guanine nucleotide-binding protein G(s) subunit alpha isoform X1 [Sus scrofa]	-0.091908707	0.584724421
14 kDa phosphohistidine phosphatase isoform X8 [Sus scrofa]	0.033164362	0.251780178
eukaryotic translation initiation factor 5 [Sus scrofa]	0.133962119	1.830002463
scaffold attachment factor B1 isoform X1 [Sus scrofa]	-0.094947048	2.357602756
perilipin-4 isoform X1 [Sus scrofa]	-0.081531961	0.214669453
2-acylglycerol O-acyltransferase 2-A [Sus scrofa]	-0.092744596	0.226745416
complement C1r subcomponent [Sus scrofa]	0.397861964	1.596366525
dihydroorotate dehydrogenase (quinone), mitochondrial isoform X2 [Sus scrofa]	0.185542072	1.06983626
SH3 domain-binding glutamic acid-rich-like protein 3 [Sus scrofa]	0.060176786	2.02315868
thioredoxin domain-containing protein 12 [Sus scrofa]	0.212275269	1.760893305
serum paraoxonase/arylesterase 1 isoform X1 [Sus scrofa]	-0.556063614	1.425601764
adrenodoxin, mitochondrial precursor [Sus scrofa]	-0.110646679	0.573472473
ATP synthase subunit f, mitochondrial isoform X1 [Sus scrofa]	0.019584334	0.109565567
apolipoprotein C-III precursor [Sus scrofa]	0.412198028	2.123413858
guanine nucleotide-binding protein G(q) subunit alpha [Sus scrofa]	-0.047169806	0.38560061
ATPase inhibitor, mitochondrial precursor [Sus scrofa]	0.132354869	0.762496476
beta-hexosaminidase subunit alpha precursor [Sus scrofa]	-0.117335069	1.172299962
actin-related protein 2/3 complex subunit 1A [Sus scrofa]	-0.063014301	0.63318682
adapter molecule crk [Sus scrofa]	0.078256988	1.103726827
protein arginine N-methyltransferase 5 [Sus scrofa]	-0.094597291	1.062142228
bcl-2-associated transcription factor 1 [Sus scrofa]	0.044956692	0.664983639
60S ribosomal protein L30 [Sus scrofa]	0.041729307	0.421371103
plasminogen receptor (KT) [Sus scrofa]	0.147374267	1.333114335
AP-2 complex subunit beta [Sus scrofa]	-0.04499929	1.067694202
NADH dehydrogenase [ubiquinone] iron-sulfur protein 3, mitochondrial [Sus scrofa]	0.071546743	0.363457946
glucosamine-6-phosphate isomerase 1 [Sus scrofa]	-0.127483198	0.998439347
LETM1 and EF-hand domain-containing protein 1, mitochondrial [Sus scrofa]	-0.013086714	0.111563826
polyribonucleotide nucleotidyltransferase 1, mitochondrial [Sus scrofa]	0.00778188	0.067577988
hydroxymethylglutaryl-CoA synthase, cytoplasmic [Sus scrofa]	-0.509260734	2.650363138
platelet endothelial cell adhesion molecule precursor [Sus scrofa]	-0.030616828	0.351510208
pyridoxal kinase [Sus scrofa]	0.017978732	0.194209709
thioredoxin reductase 1, cytoplasmic [Sus scrofa]	-0.163990465	1.693568539
serine/threonine-protein phosphatase 2A catalytic subunit alpha isoform [Sus scrofa]	-0.052446102	0.557987702
U2 small nuclear ribonucleoprotein A' [Sus scrofa]	-0.015049456	0.151749285
LOW QUALITY PROTEIN: protein PML [Sus scrofa]	-0.004861286	0.020457999
synaptic functional regulator FMR1 isoform X1 [Sus scrofa]	-0.055757109	0.540349726
retinol dehydrogenase 11 isoform X4 [Sus scrofa]	0.17327557	1.432242187
isoaspartyl peptidase/L-asparaginase isoform X1 [Sus scrofa]	-0.045255299	0.604740023
syntaxin-binding protein 2 isoform X2 [Sus scrofa]	-0.089312307	1.276811226
dnaJ homolog subfamily A member 2 [Sus scrofa]	-0.103357445	0.996772188
ATP-binding cassette sub-family E member 1 isoform X2 [Sus scrofa]	-0.012752369	0.076852905
acyl-CoA synthetase family member 2, mitochondrial isoform X1 [Sus scrofa]	-0.235148223	1.275041268
carboxypeptidase D [Sus scrofa]	-0.374946358	2.692677287
nuclear autoantigen Sp-100 isoform X8 [Sus scrofa]	-0.097449402	0.705194407
endoplasmic reticulum-Golgi intermediate compartment protein 1 isoform X2 [Sus scrofa]	-0.145862614	1.180502128
septin-6 isoform X4 [Sus scrofa]	-0.135058342	0.630474308
NADH dehydrogenase [ubiquinone] iron-sulfur protein 7, mitochondrial isoform X3 [Sus scrofa]	0.032977969	0.178858041
LOW QUALITY PROTEIN: transcription elongation regulator 1 [Sus scrofa]	0.005398759	0.065807683
ubiquinone biosynthesis protein COQ9, mitochondrial [Sus scrofa]	0.001678831	0.00653423
60S ribosomal protein L35a [Sus scrofa]	-0.290773669	0.903277643
elongation factor G, mitochondrial isoform X1 [Sus scrofa]	-0.068005755	1.008389876
calumenin isoform X1 [Sus scrofa]	0.270844055	1.886534635
programmed cell death protein 5 [Sus scrofa]	-0.008288002	0.098694826
myb-binding protein 1A isoform X2 [Sus scrofa]	-0.151726602	2.082319653
sideroflexin-2 isoform X5 [Sus scrofa]	0.022666983	0.178828539
hematopoietic lineage cell-specific protein [Sus scrofa]	-0.071923927	0.881738582
double-stranded RNA-binding protein Staufen homolog 1 isoform X9 [Sus scrofa]	-0.140417577	2.233237033
kinesin-1 heavy chain [Sus scrofa]	-0.033942576	0.30301229
kynurenine formamidase isoform X1 [Sus scrofa]	0.154177507	1.205038879
polymerase I and transcript release factor [Sus scrofa]	0.014666039	0.052963501
haloacid dehalogenase-like hydrolase domain-containing protein 3 [Sus scrofa]	-0.095889146	0.574956758
signal recognition particle receptor subunit beta [Sus scrofa]	0.198617883	2.637632523
serine/threonine-protein kinase MRCK beta isoform X1 [Sus scrofa]	-0.038924547	0.479846735
tetratricopeptide repeat protein 37 isoform X1 [Sus scrofa]	-0.065054813	0.576056538
acyl-protein thioesterase 1 [Sus scrofa]	-0.029772897	0.234183974
protein S100-A13 isoform X1 [Sus scrofa]	-0.385576506	1.095506797
coiled-coil domain-containing protein 134 [Sus scrofa]	0.993817746	4.141403256
ras-related protein Rab-5B [Sus scrofa]	-0.038935616	0.379517273
vacuolar protein sorting-associated protein 13C isoform X1 [Sus scrofa]	-0.013425401	0.104786916
dedicator of cytokinesis protein 7 isoform X1 [Sus scrofa]	-0.120762753	1.263485577
1,5-anhydro-D-fructose reductase [Sus scrofa]	0.011409304	0.081504672
ubiquitin-like protein ISG15 [Sus scrofa]	0.142406913	0.118897355
ATP synthase subunit e, mitochondrial [Sus scrofa]	0.101617257	0.492445002
isocitrate dehydrogenase [NAD] subunit beta, mitochondrial [Sus scrofa]	0.02034671	0.345820569
NAD(P)H-hydrate epimerase precursor [Sus scrofa]	-0.079451368	0.545720853
cytochrome c oxidase subunit NDUFA4 [Sus scrofa]	0.10352838	1.276780011
60S ribosomal protein L27 [Sus scrofa]	-0.231506766	0.808887274
heat shock protein 105 kDa [Sus scrofa]	-0.018625922	0.072035071
MHC class I antigen 2 precursor [Sus scrofa]	-0.072137445	0.039861849
aminoacyl tRNA synthase complex-interacting multifunctional protein 1 [Sus scrofa]	-0.085222313	1.346916829
40S ribosomal protein S20 [Sus scrofa]	0.012277251	0.099747606
Na(+)/H(+) exchange regulatory cofactor NHE-RF1 [Sus scrofa]	-0.179632839	3.125329198
protein unc-45 homolog A [Sus scrofa]	-0.156700137	2.081598993
importin subunit alpha-4 [Sus scrofa]	-0.059070213	0.689172916
protein transport protein Sec61 subunit beta [Sus scrofa]	0.231015595	1.446930521
cytochrome b5 reductase 1 [Sus scrofa]	-0.062719034	0.591044717
dnaJ homolog subfamily A member 1 [Sus scrofa]	-0.104026721	0.954688759
cleavage and polyadenylation specificity factor subunit 5 [Sus scrofa]	0.044831727	1.027358921
dnaJ homolog subfamily B member 11 precursor [Sus scrofa]	0.533404041	3.357637388
heme oxygenase 2 [Sus scrofa]	-0.01328144	0.060166871
decorin precursor [Sus scrofa]	0.00063272	0.001091885
calpastatin [Sus scrofa]	-0.08306156	0.786346796
coagulation factor V precursor [Sus scrofa]	0.588030118	4.94185879
LOW QUALITY PROTEIN: phosphoacetylglucosamine mutase [Sus scrofa]	0.227196686	2.717633963
arginase-2, mitochondrial isoform X1 [Sus scrofa]	1.44737661	4.79128998
probable tRNA N6-adenosine threonylcarbamoyltransferase isoform X1 [Sus scrofa]	-0.027251333	0.73113431
metastasis-associated protein MTA2 isoform X1 [Sus scrofa]	-0.085252951	1.188581181
eukaryotic peptide chain release factor subunit 1 isoform X1 [Sus scrofa]	0.071293103	0.367441485
GRIP and coiled-coil domain-containing protein 2 [Sus scrofa]	0.168385249	2.170520615
alpha-taxilin [Sus scrofa]	0.042402648	0.478020306
dolichyl-diphosphooligosaccharide--protein glycosyltransferase subunit STT3B [Sus scrofa]	-0.428562005	3.109630406
ubiquitin-like modifier-activating enzyme 5 [Sus scrofa]	0.014546283	0.245487306
proline synthase co-transcribed bacterial homolog protein isoform X1 [Sus scrofa]	-0.020261877	0.32604144
charged multivesicular body protein 4b [Sus scrofa]	-0.078709438	0.87199837
cytochrome b-c1 complex subunit 8 [Sus scrofa]	-0.028974257	0.197066265
metalloreductase STEAP3 isoform X1 [Sus scrofa]	-0.003474646	0.014655273
endothelial differentiation-related factor 1 [Sus scrofa]	0.158306458	1.017709315
ATP-dependent Clp protease proteolytic subunit, mitochondrial [Sus scrofa]	-0.078022421	0.819051638
amidophosphoribosyltransferase [Sus scrofa]	-0.086932039	0.653787901
rho-associated protein kinase 1 [Sus scrofa]	0.007464748	0.065998747
LOW QUALITY PROTEIN: persulfide dioxygenase ETHE1, mitochondrial [Sus scrofa]	0.0966256	0.675119001
26S proteasome non-ATPase regulatory subunit 8 [Sus scrofa]	-0.112289441	1.744134364
isopentenyl-diphosphate Delta-isomerase 1 isoform X2 [Sus scrofa]	-0.309289532	2.736434939
sedoheptulokinase [Sus scrofa]	-0.065892782	0.595386906
Golgi integral membrane protein 4 isoform X1 [Sus scrofa]	0.065844989	0.618146975
heterochromatin protein 1-binding protein 3 isoform X1 [Sus scrofa]	-0.139690418	3.322872313
aminopeptidase B [Sus scrofa]	-0.147354312	1.891025904
bifunctional coenzyme A synthase isoform X1 [Sus scrofa]	-0.10235154	0.425211982
THO complex subunit 4 isoform X1 [Sus scrofa]	0.035736629	0.355939736
LOW QUALITY PROTEIN: ATP-dependent RNA helicase DDX42 [Sus scrofa]	0.077935597	1.04713155
LOW QUALITY PROTEIN: mitochondrial-processing peptidase subunit alpha [Sus scrofa]	0.004347468	0.042467416
N-acetylserotonin O-methyltransferase-like protein isoform X1 [Sus scrofa]	-0.064174995	0.302432423
very-long-chain 3-oxoacyl-CoA reductase isoform X1 [Sus scrofa]	-0.321732173	1.93053171
sorting and assembly machinery component 50 homolog isoform X1 [Sus scrofa]	0.007503146	0.116414644
chromodomain-helicase-DNA-binding protein 4 isoform X1 [Sus scrofa]	-0.121861068	0.642459626
probable D-lactate dehydrogenase, mitochondrial [Sus scrofa]	0.001643879	0.009552363
ubiquitin carboxyl-terminal hydrolase 14 isoform X2 [Sus scrofa]	-0.058347703	0.524058733
C-terminal-binding protein 1 isoform X1 [Sus scrofa]	0.030381017	0.545911623
nucleoside diphosphate kinase A [Sus scrofa]	0.110895451	1.460460984
glucose-6-phosphatase [Sus scrofa]	0.104078753	0.571651352
60S ribosomal protein L11 [Sus scrofa]	-0.002703222	0.012815211
heme-binding protein 1 [Sus scrofa]	-0.246116018	2.54725396
actin-related protein 2/3 complex subunit 1B [Sus scrofa]	0.035404481	0.524434856
protein AMBP precursor [Sus scrofa]	0.172535369	1.311579288
farnesyl pyrophosphate synthase precursor [Sus scrofa]	-0.200668862	1.022495426
saposin-B-Val precursor [Sus scrofa]	-0.095910019	1.314467848
ras GTPase-activating protein-binding protein 1 [Sus scrofa]	-0.096444942	0.76814573
UPF0568 protein C14orf166 homolog [Sus scrofa]	0.066876409	0.941202099
creatine kinase B-type [Sus scrofa]	-0.065303134	0.17415083
ras-related C3 botulinum toxin substrate 1 [Sus scrofa]	0.017752172	0.306174599
ras-related protein Rab-8A [Sus scrofa]	0.036890251	0.35883536
glutaredoxin-3 [Sus scrofa]	-0.048458912	0.643266838
COP9 signalosome complex subunit 3 [Sus scrofa]	-0.049537906	0.824169396
40S ribosomal protein S13 [Sus scrofa]	-0.152794545	0.82147196
prefoldin subunit 3 [Sus scrofa]	0.012643335	0.163834817
serine/threonine-protein kinase OSR1 [Sus scrofa]	-0.026951837	0.200416865
m7GpppX diphosphatase [Sus scrofa]	0.114446383	0.985500462
glutathione hydrolase 1 proenzyme [Sus scrofa]	0.053729382	0.199950682
serine/threonine-protein phosphatase PP1-beta catalytic subunit [Sus scrofa]	-0.015817298	0.125977072
lupus La protein [Sus scrofa]	-0.053697083	0.213037868
nuclear pore complex protein Nup153 isoform X1 [Sus scrofa]	0.008123885	0.093884855
protein DEK [Sus scrofa]	0.017954959	0.20836408
vacuolar protein sorting-associated protein 4B [Sus scrofa]	-0.012752047	0.126358592
mitochondrial import inner membrane translocase subunit TIM44 [Sus scrofa]	-0.001507654	0.010644527
procollagen galactosyltransferase 1 [Sus scrofa]	-0.024535094	0.247903129
transmembrane emp24 domain-containing protein 9 [Sus scrofa]	0.236338249	2.652986305
histidine--tRNA ligase, cytoplasmic isoform X2 [Sus scrofa]	-0.179747923	1.400168217
N-acetyl-D-glucosamine kinase isoform X1 [Sus scrofa]	-0.072132552	0.899860451
SAP domain-containing ribonucleoprotein [Sus scrofa]	0.055162671	0.939287054
NADH dehydrogenase [ubiquinone] 1 alpha subcomplex subunit 9, mitochondrial [Sus scrofa]	-0.089151228	0.395983582
eukaryotic translation initiation factor 3 subunit K isoform X2 [Sus scrofa]	0.033279854	0.159172772
serine/threonine-protein phosphatase 5 [Sus scrofa]	-0.042791742	0.375675612
interferon-induced protein 44-like isoform X2 [Sus scrofa]	-0.244469237	1.417360613
plasminogen activator inhibitor 1 RNA-binding protein isoform X4 [Sus scrofa]	-0.027585048	0.282801487
probable ATP-dependent RNA helicase DDX6 isoform X1 [Sus scrofa]	0.004815849	0.04605436
mitochondrial-processing peptidase subunit beta [Sus scrofa]	0.144189253	1.621146238
choline-phosphate cytidylyltransferase A isoform X1 [Sus scrofa]	-0.075036502	1.21915005
superkiller viralicidic activity 2-like 2 [Sus scrofa]	-0.005102947	0.131989542
biglycan isoform X2 [Sus scrofa]	0.115527964	0.438949923
HCLS1-binding protein 3 isoform X1 [Sus scrofa]	-0.074829309	2.01527966
ras-related protein R-Ras [Sus scrofa]	0.27422436	1.669703949
desmoglein-2 [Sus scrofa]	-0.117060905	1.384470776
polymerase delta-interacting protein 2 [Sus scrofa]	0.045108638	0.370157342
CD166 antigen isoform X1 [Sus scrofa]	-0.182706949	1.179927994
splicing factor 3A subunit 1 [Sus scrofa]	0.070847646	0.98689722
60S ribosomal protein L8 [Sus scrofa]	-0.328323469	1.059912044
UDP-glucuronosyltransferase 2A3 isoform X1 [Sus scrofa]	-0.306555436	1.545170379
ubiquitin-associated protein 2-like isoform X3 [Sus scrofa]	-0.003847283	0.035378844
band 3 anion transport protein isoform X1 [Sus scrofa]	1.029933275	4.411395555
translin isoform X1 [Sus scrofa]	-0.019928121	0.345539478
tyrosine-protein phosphatase non-receptor type 11 isoform X1 [Sus scrofa]	-0.006616388	0.051203284
phosphorylase b kinase regulatory subunit beta isoform X2 [Sus scrofa]	-0.077458616	1.080358737
interferon-induced very large GTPase 1-like [Sus scrofa]	-0.017594142	0.088418428
LOW QUALITY PROTEIN: torsin-1A-interacting protein 1 [Sus scrofa]	0.06227246	0.564096734
fibronectin type-III domain-containing protein 3A isoform X1 [Sus scrofa]	0.193409583	2.32059391
FERM, RhoGEF and pleckstrin domain-containing protein 1 isoform X1 [Sus scrofa]	-0.060044371	0.752061086
paraspeckle component 1 isoform X1 [Sus scrofa]	0.006829954	0.056475807
nuclear protein localization protein 4 homolog [Sus scrofa]	-0.074905703	1.427358379
flotillin-2 isoform X1 [Sus scrofa]	0.05175077	0.449380347
mitochondrial 2-oxoglutarate/malate carrier protein isoform X1 [Sus scrofa]	-0.061673067	0.83115204
phosphoribosyl pyrophosphate synthase-associated protein 2 isoform X1 [Sus scrofa]	-0.087282257	1.228816138
protein flightless-1 homolog isoform X1 [Sus scrofa]	-0.169740935	3.648478112
protein SEC13 homolog [Sus scrofa]	0.115379855	2.603478104
disks large homolog 1 isoform X1 [Sus scrofa]	0.003398749	0.033111922
ATP synthase-coupling factor 6, mitochondrial [Sus scrofa]	0.044123764	0.218267597
laminin subunit alpha-5 isoform X1 [Sus scrofa]	0.037768192	0.179526617
extended synaptotagmin-2 isoform X1 [Sus scrofa]	-0.014665848	0.098021055
ribonuclease inhibitor isoform X3 [Sus scrofa]	0.037295951	0.578169115
LOW QUALITY PROTEIN: transforming growth factor-beta-induced protein ig-h3 [Sus scrofa]	-0.080138514	0.618644815
exportin-1 isoform X1 [Sus scrofa]	-0.002538932	0.067203678
ectonucleotide pyrophosphatase/phosphodiesterase family member 1 isoform X1 [Sus scrofa]	-0.080957035	0.725205037
malonyl-CoA decarboxylase, mitochondrial isoform X1 [Sus scrofa]	-0.015264124	0.186713311
IST1 homolog isoform X1 [Sus scrofa]	-0.064147383	0.594645101
chloride intracellular channel protein 4 [Sus scrofa]	-0.085582853	1.020471656
LOW QUALITY PROTEIN: nuclease-sensitive element-binding protein 1 [Sus scrofa]	-0.129475299	1.404594174
acyl-coenzyme A thioesterase 4-like [Sus scrofa]	-0.035239755	0.186872889
ran-specific GTPase-activating protein [Sus scrofa]	-0.004284726	0.04798776
cytochrome P450 3A46 [Sus scrofa]	-0.061851936	0.139275793
UDP glucuronosyltransferase 1 family, polypeptide A6 precursor [Sus scrofa]	-0.32372424	1.729931701
small nuclear ribonucleoprotein Sm D3 [Sus scrofa]	0.082454155	2.682197738
diablo homolog, mitochondrial [Sus scrofa]	-0.088032835	1.117445296
60S ribosomal protein L38 [Sus scrofa]	-0.016237077	0.128654194
complement C5a anaphylatoxin precursor [Sus scrofa]	-0.026940518	0.184034614
fibrillin-1 precursor [Sus scrofa]	-0.244249972	0.794784806
proteasome subunit beta type-9 [Sus scrofa]	0.093113662	0.306067381
porphobilinogen deaminase [Sus scrofa]	0.017605416	0.513698483
MICOS complex subunit MIC13 precursor [Sus scrofa]	0.053688127	0.488928526
helicase SKI2W [Sus scrofa]	-0.189898424	2.883498518
stromal interaction molecule 1 precursor [Sus scrofa]	-0.061765376	0.515685922
ubiquitin carboxyl-terminal hydrolase 7 [Sus scrofa]	0.042304477	0.579557388
acetyl-coenzyme A synthetase, cytoplasmic [Sus scrofa]	-0.393304567	1.803790643
5'-AMP-activated protein kinase catalytic subunit alpha-1 [Sus scrofa]	-0.030000042	1.613695485
A-kinase anchor protein 2 [Sus scrofa]	0.031424324	0.323366739
inter-alpha-trypsin inhibitor heavy chain H3 precursor [Sus scrofa]	-0.104859994	1.112248832
coiled-coil and C2 domain-containing protein 1A [Sus scrofa]	-0.111167436	1.463264846
transcription elongation factor A protein 1 [Sus scrofa]	0.130241488	2.330792869
oxygen-dependent coproporphyrinogen-III oxidase, mitochondrial [Sus scrofa]	-0.048370423	0.342098384
mitochondrial import receptor subunit TOM40 homolog [Sus scrofa]	0.033376344	0.328822527
splicing factor U2AF 65 kDa subunit [Sus scrofa]	0.022971169	0.117333187
CD2-associated protein [Sus scrofa]	-0.129629076	1.243876829
signal transducer and activator of transcription 2 [Sus scrofa]	-0.216902112	2.940497168
beta-hexosaminidase subunit beta precursor [Sus scrofa]	-0.053918136	0.244427732
epidermal growth factor receptor precursor [Sus scrofa]	0.088935936	0.444092163
iodotyrosine deiodinase 1 precursor [Sus scrofa]	-0.047273799	0.143943306
proteasome subunit beta type-5 [Sus scrofa]	-0.15642117	0.854402748
MICOS complex subunit MIC27 isoform X1 [Sus scrofa]	0.016852757	0.194563713
eukaryotic translation initiation factor 3 subunit J [Sus scrofa]	0.040271457	0.567904985
protein lin-7 homolog C [Sus scrofa]	0.025452733	0.459551642
LOW QUALITY PROTEIN: protein phosphatase 1B [Sus scrofa]	-0.064329306	0.836442095
cysteine-rich with EGF-like domain protein 2 [Sus scrofa]	1.075643935	2.969404326
zinc finger protein ZPR1 [Sus scrofa]	0.078104459	1.492825777
40S ribosomal protein S25 [Sus scrofa]	-0.10742926	0.533428928
rab3 GTPase-activating protein non-catalytic subunit isoform X1 [Sus scrofa]	-0.061938167	0.452379109
coiled-coil domain-containing protein 22 [Sus scrofa]	0.004578558	0.061909778
gap junction beta-1 protein [Sus scrofa]	0.177685672	2.4075179
LOW QUALITY PROTEIN: 4F2 cell-surface antigen heavy chain [Sus scrofa]	0.614906048	3.156913673
reticulocalbin-1 [Sus scrofa]	-0.036164434	0.210823454
ras-related protein Rab-18 isoform X1 [Sus scrofa]	0.048744182	0.526701387
homogentisate 1,2-dioxygenase [Sus scrofa]	0.207286471	0.928707266
NADH dehydrogenase [ubiquinone] 1 beta subcomplex subunit 4 [Sus scrofa]	-0.003331923	0.01024237
26S proteasome non-ATPase regulatory subunit 12 [Sus scrofa]	-0.098284332	1.592177565
RNA-binding protein 12 [Sus scrofa]	0.087387976	1.201591771
N-fatty-acyl-amino acid synthase/hydrolase PM20D1 isoform X1 [Sus scrofa]	-1.057260222	0.773085764
cytochrome P450 2E1 isoform X1 [Sus scrofa]	-0.503537746	2.140890536
PC4 and SFRS1-interacting protein isoform X1 [Sus scrofa]	-0.162642503	3.319719797
caprin-1 [Sus scrofa]	-0.088856451	1.217839951
clathrin light chain B isoform X1 [Sus scrofa]	0.133494474	1.9252969
28 kDa heat- and acid-stable phosphoprotein [Sus scrofa]	-0.03456032	0.686383731
reticulon-4 isoform X1 [Sus scrofa]	0.048743092	0.318336436
LOW QUALITY PROTEIN: Golgi apparatus protein 1 [Sus scrofa]	0.019116712	0.181716688
aldehyde dehydrogenase family 16 member A1 isoform X4 [Sus scrofa]	-0.114896766	3.924719536
mth938 domain-containing protein [Sus scrofa]	-0.085828276	0.648014407
LOW QUALITY PROTEIN: 5'-3' exoribonuclease 2 [Sus scrofa]	-0.057322914	1.188838038
GMP synthase [glutamine-hydrolyzing] isoform X2 [Sus scrofa]	-0.004668968	0.052773671
protein FAM114A2 [Sus scrofa]	0.146616602	0.774166263
exportin-7 isoform X1 [Sus scrofa]	-0.062210843	1.343489749
25-hydroxycholesterol 7-alpha-hydroxylase-like isoform X2 [Sus scrofa]	-0.289330744	2.928935825
LOW QUALITY PROTEIN: nuclear pore complex protein Nup98-Nup96 [Sus scrofa]	0.080563224	0.941183135
serine/threonine-protein kinase 24 isoform X1 [Sus scrofa]	0.052187724	0.688239783
hepatocyte growth factor-regulated tyrosine kinase substrate isoform X2 [Sus scrofa]	-0.099930709	2.110015171
rab GTPase-binding effector protein 1 isoform X5 [Sus scrofa]	-0.077366983	0.876357393
G-protein coupled receptor family C group 5 member C, partial [Sus scrofa]	-0.05951227	0.468161023
inhibitor of carbonic anhydrase isoform X1 [Sus scrofa]	0.164560716	1.83528142
LOW QUALITY PROTEIN: carbonyl reductase [NADPH] 1-like [Sus scrofa]	-0.02275174	0.028483871
60S ribosomal protein L7a [Sus scrofa]	-0.29433111	1.296601996
LOW QUALITY PROTEIN: cytoplasmic FMR1-interacting protein 1 [Sus scrofa]	-0.070549165	0.488816082
dnaJ homolog subfamily C member 10 [Sus scrofa]	0.488665749	3.482074731
DNA topoisomerase 1 [Sus scrofa]	0.057435115	0.419112642
UDP-N-acetylhexosamine pyrophosphorylase-like protein 1 [Sus scrofa]	-0.003610023	0.026636121
target of Myb protein 1 isoform X1 [Sus scrofa]	-0.211120817	2.23061972
perilipin-3 isoform X1 [Sus scrofa]	0.010824567	0.061727513
UMP-CMP kinase 2, mitochondrial [Sus scrofa]	-0.008686632	0.072859165
metastasis suppressor protein 1 isoform X1 [Sus scrofa]	0.078767603	0.841568147
probable ATP-dependent RNA helicase DDX23 [Sus scrofa]	-0.019775808	0.512612719
leucine-rich repeat-containing protein 47 [Sus scrofa]	-0.056618177	0.790147332
gamma-soluble NSF attachment protein [Sus scrofa]	0.015248377	0.184721181
NEDD8-conjugating enzyme Ubc12 [Sus scrofa]	-0.044591982	0.763492969
LOW QUALITY PROTEIN: SUMO-activating enzyme subunit 2 [Sus scrofa]	0.020413871	0.428682559
LOW QUALITY PROTEIN: signal recognition particle subunit SRP72 [Sus scrofa]	-0.030036293	0.483518834
lipopolysaccharide-responsive and beige-like anchor protein isoform X1 [Sus scrofa]	0.009441531	0.074254862
60S ribosomal protein L9 [Sus scrofa]	-0.004330115	0.016825831
RNA-binding region containing protein 2-like [Sus scrofa]	0.929134451	2.152926079
transmembrane protein 205 isoform X2 [Sus scrofa]	-0.138328846	1.004578496
6.8 kDa mitochondrial proteolipid [Sus scrofa]	0.12039281	0.452131802
GTPase NRas precursor [Sus scrofa]	-0.002187475	0.033247867
60S ribosomal protein L10 [Sus scrofa]	-0.180440238	0.781396231
hematological and neurological expressed 1-like protein [Sus scrofa]	-0.151674598	1.112993504
F-actin-capping protein subunit alpha-1 [Sus scrofa]	-0.032047201	0.21505408
basigin precursor [Sus scrofa]	0.049824496	1.119285278
hsp90 co-chaperone Cdc37 [Sus scrofa]	-0.029689296	0.373020469
fascin [Sus scrofa]	-0.126099899	0.432811245
cysteine dioxygenase type 1 [Sus scrofa]	0.731236529	4.155017374
endophilin-B1 [Sus scrofa]	-0.021238516	0.179286362
c-src tyrosine kinase [Sus scrofa]	-0.143039061	2.330391208
15-hydroxyprostaglandin dehydrogenase [NAD(+)] [Sus scrofa]	-0.104674251	0.515718672
protein ABHD16A [Sus scrofa]	-0.011563153	0.096145785
ankyrin repeat and KH domain-containing protein 1 [Sus scrofa]	0.006761871	0.050504116
NLR family member X1 [Sus scrofa]	-0.015028525	0.045684632
ubiquitin-conjugating enzyme E2 variant 2 [Sus scrofa]	0.01845042	0.151763452
cytoplasmic dynein 1 light intermediate chain 2 [Sus scrofa]	-0.043319931	0.37831284
small nuclear ribonucleoprotein Sm D2 [Sus scrofa]	0.052438715	0.446155795
small nuclear ribonucleoprotein-associated protein N [Sus scrofa]	-0.051845761	0.303678566
calmin (calponin-like, transmembrane) [Sus scrofa]	0.082132893	0.504512555
trans-2-enoyl-CoA reductase, mitochondrial [Sus scrofa]	-0.021998879	0.160863992
thioredoxin-like protein 1 [Sus scrofa]	-0.056663503	0.719144025
tumor protein D52 [Sus scrofa]	-0.163222802	1.387232032
small glutamine-rich tetratricopeptide repeat-containing protein alpha [Sus scrofa]	-0.025546559	0.218053721
proteasome subunit beta type-4 [Sus scrofa]	-0.123251473	1.587368121
sulfite oxidase, mitochondrial [Sus scrofa]	0.190423175	1.948010579
dual specificity mitogen-activated protein kinase kinase 2 [Sus scrofa]	-0.105216248	2.171077931
DNA topoisomerase 2-beta [Sus scrofa]	0.007561503	0.050082329
lambda-crystallin homolog [Sus scrofa]	-0.106145141	0.992188234
proteasome subunit beta type-8 [Sus scrofa]	0.016026283	0.130248612
calpain small subunit 1 [Sus scrofa]	-0.010916454	0.080939175
phospholipid hydroperoxide glutathione peroxidase precursor [Sus scrofa]	0.164650907	3.369170563
ATP-binding cassette sub-family B member 7, mitochondrial isoform X1 [Sus scrofa]	0.037207296	0.64137426
endophilin-A2 isoform X2 [Sus scrofa]	-0.035346378	0.594163777
isochorismatase domain-containing protein 1 [Sus scrofa]	0.07518522	0.872762341
transferrin receptor protein 2 isoform X2 [Sus scrofa]	-0.58763187	3.849562876
ataxin-2-like protein isoform X5 [Sus scrofa]	0.032740689	0.185736418
cytochrome c oxidase subunit 7A-related protein, mitochondrial isoform X4 [Sus scrofa]	-0.073463079	0.866441932
V-type proton ATPase subunit E 1 [Sus scrofa]	0.011364516	0.085626163
heat shock protein beta-6 [Sus scrofa]	-0.023909567	0.205656277
splicing factor 3A subunit 3 [Sus scrofa]	0.08088781	1.167567734
tryptophan--tRNA ligase, cytoplasmic [Sus scrofa]	0.185092512	2.130750087
beta-2-glycoprotein 1 isoform X1 [Sus scrofa]	-0.167651078	1.304574365
FACT complex subunit SSRP1 isoform X2 [Sus scrofa]	-0.116823748	1.337032625
mitochondrial carrier homolog 2 [Sus scrofa]	0.074950659	0.983660415
transcriptional activator protein Pur-alpha [Sus scrofa]	-0.061322724	0.385931052
sideroflexin-5 [Sus scrofa]	-0.087613813	1.661579367
ubiquitin domain-containing protein UBFD1 isoform X5 [Sus scrofa]	-0.034686754	0.242571324
UPF0553 protein C9orf64 homolog isoform X2 [Sus scrofa]	-0.13651712	1.088363067
ubiquitin carboxyl-terminal hydrolase 15 isoform X1 [Sus scrofa]	0.024624572	0.213367102
ATP-binding cassette sub-family F member 1 isoform X1 [Sus scrofa]	-0.041870051	0.340400371
phosphatidylinositol transfer protein alpha isoform isoform X1 [Sus scrofa]	0.050243992	1.189729164
transmembrane protein 214 isoform X2 [Sus scrofa]	0.256893171	2.46828484
dystonin isoform X22 [Sus scrofa]	-0.007685198	0.061571346
armadillo repeat protein deleted in velo-cardio-facial syndrome isoform X3 [Sus scrofa]	0.064963952	0.716630918
SUN domain-containing protein 2 isoform X1 [Sus scrofa]	-0.009939195	0.10050452
probable cysteine--tRNA ligase, mitochondrial isoform X1 [Sus scrofa]	-0.127690621	1.599745301
acidic leucine-rich nuclear phosphoprotein 32 family member B [Sus scrofa]	0.012335413	0.146451445
28S ribosomal protein S22, mitochondrial isoform X1 [Sus scrofa]	0.091894262	1.136364917
membrane-associated guanylate kinase, WW and PDZ domain-containing protein 1 isoform X1 [Sus scrofa]	0.154198897	1.476426505
GRB10-interacting GYF protein 2 isoform X1 [Sus scrofa]	0.044317434	0.484255934
LOW QUALITY PROTEIN: obg-like ATPase 1 [Sus scrofa]	0.030350468	0.344788548
MAGUK p55 subfamily member 6 isoform X2 [Sus scrofa]	-0.084145998	1.552359859
rho GTPase-activating protein 17 isoform X1 [Sus scrofa]	-0.165021565	2.018553805
LOW QUALITY PROTEIN: 182 kDa tankyrase-1-binding protein [Sus scrofa]	-0.037059802	0.255491097
glutamine-dependent NAD(+) synthetase isoform X1 [Sus scrofa]	-0.087071579	0.438768586
solute carrier family 22 member 9 [Sus scrofa]	-0.154702623	1.05518877
myeloid-derived growth factor [Sus scrofa]	0.244770313	2.357855135
procollagen-lysine,2-oxoglutarate 5-dioxygenase 3 isoform X1 [Sus scrofa]	-0.162827247	0.958212681
LOW QUALITY PROTEIN: cleavage and polyadenylation specificity factor subunit 1 [Sus scrofa]	0.12886331	0.908420965
LOW QUALITY PROTEIN: ran GTPase-activating protein 1 [Sus scrofa]	0.045139028	1.539654017
dnaJ homolog subfamily C member 11 [Sus scrofa]	0.016206779	0.15260998
rap1 GTPase-GDP dissociation stimulator 1 isoform X1 [Sus scrofa]	-0.165358125	1.987487563
high mobility group protein B2 [Sus scrofa]	0.006582989	0.03385545
legumain [Sus scrofa]	-0.474283521	2.93294403
serpin A3-8 [Sus scrofa]	0.311164023	0.865016912
putative acyl-coenzyme A thioesterase 6 [Sus scrofa]	0.04983951	0.192125516
putative hydrolase RBBP9 [Sus scrofa]	0.006610132	0.04462209
lysosome-associated membrane glycoprotein 2 isoform 2 precursor [Sus scrofa]	-0.282304988	3.740164913
calcyclin-binding protein isoform X1 [Sus scrofa]	-0.019292993	0.099094025
U6 snRNA-associated Sm-like protein LSm3 [Sus scrofa]	0.010437894	0.136292989
small nuclear ribonucleoprotein G [Sus scrofa]	0.109027064	1.376451976
complement C1s subcomponent precursor [Sus scrofa]	0.354470797	5.494334603
membrane-associated progesterone receptor component 2 [Sus scrofa]	0.01104897	0.038045265
protein canopy homolog 3 precursor [Sus scrofa]	0.132458726	2.640280219
Z-DNA-binding protein 1 [Sus scrofa]	-0.063961677	0.247419963
pre-mRNA-processing factor 19 [Sus scrofa]	0.058239689	0.60395591
flotillin-1 [Sus scrofa]	-0.127319193	1.035154162
H/ACA ribonucleoprotein complex subunit 4 [Sus scrofa]	-0.055557072	0.375191087
C-type lectin domain family 4 member G [Sus scrofa]	0.068669431	0.375980004
NADH dehydrogenase [ubiquinone] 1 alpha subcomplex subunit 8 [Sus scrofa]	0.18825744	0.939128477
NHP2-like protein 1 [Sus scrofa]	0.08660872	0.993602423
DIS3-like exonuclease 2 [Sus scrofa]	-0.211692437	1.91937712
tubulin-folding cofactor B [Sus scrofa]	-0.037969496	0.187939365
thiopurine S-methyltransferase [Sus scrofa]	-0.277421364	1.542440539
MICOS complex subunit MIC19 [Sus scrofa]	0.049208011	0.268275086
THUMP domain-containing protein 1 [Sus scrofa]	-0.005023772	0.057984006
nucleolar protein 56 [Sus scrofa]	-0.050270002	0.801268705
transforming protein RhoA [Sus scrofa]	-0.008800211	0.084543177
ADP-ribosylation factor GTPase-activating protein 2 [Sus scrofa]	0.017218959	0.207720401
mannose-1-phosphate guanyltransferase alpha [Sus scrofa]	0.121568013	1.345235488
leucine-rich repeat-containing protein 59 [Sus scrofa]	-0.015293203	0.08755846
arfaptin-1 [Sus scrofa]	0.057048901	1.123600856
proliferating cell nuclear antigen [Sus scrofa]	-0.102279672	0.592063808
N-acetylgalactosamine-6-sulfatase precursor [Sus scrofa]	-0.131552046	1.136627169
serine/threonine-protein phosphatase 2B catalytic subunit alpha isoform [Sus scrofa]	-0.057010584	0.379905606
IgG receptor FcRn large subunit p51 precursor [Sus scrofa]	0.008881794	0.055162141
alpha-mannosidase 2C1 isoform X1 [Sus scrofa]	-0.036598531	0.296652726
elongin-C [Sus scrofa]	0.01182229	0.076245804
DDB1- and CUL4-associated factor 11 isoform X1 [Sus scrofa]	0.039862391	0.282382747
ubiquinone biosynthesis monooxygenase COQ6, mitochondrial [Sus scrofa]	-0.008784184	0.048355572
40S ribosomal protein S24 isoform X3 [Sus scrofa]	-0.116872072	0.533522382
phospholipase A-2-activating protein isoform X1 [Sus scrofa]	0.05000069	0.828893992
fermitin family homolog 3 [Sus scrofa]	-0.024431795	0.167875097
ATPase ASNA1 [Sus scrofa]	-0.002750741	0.030419627
methylthioribose-1-phosphate isomerase [Sus scrofa]	0.048743284	0.475716848
3 beta-hydroxysteroid dehydrogenase type 7 isoform X2 [Sus scrofa]	0.091195408	0.336414022
AP-1 complex subunit gamma-1 isoform X1 [Sus scrofa]	-0.199876025	2.561451323
dehydrogenase/reductase SDR family member 1 isoform X2 [Sus scrofa]	-0.051471893	0.546455396
UDP-glucuronosyltransferase 2C1 [Sus scrofa]	-0.521359738	1.794522257
N-alpha-acetyltransferase 15, NatA auxiliary subunit isoform X1 [Sus scrofa]	-0.082349967	0.725553487
protein PRRC2C isoform X15 [Sus scrofa]	-0.05031042	0.808783803
brain-specific angiogenesis inhibitor 1-associated protein 2 isoform X8 [Sus scrofa]	-0.081797139	0.748028583
dnaJ homolog subfamily C member 13 isoform X2 [Sus scrofa]	-0.054948692	0.541177898
fragile X mental retardation syndrome-related protein 1 isoform X4 [Sus scrofa]	0.06557201	1.138671136
PEST proteolytic signal-containing nuclear protein [Sus scrofa]	0.056062275	0.697136813
26S proteasome non-ATPase regulatory subunit 9 [Sus scrofa]	0.123215699	1.913754098
trimethyllysine dioxygenase, mitochondrial isoform X1 [Sus scrofa]	-0.042741418	0.203105267
DNA repair protein RAD50 [Sus scrofa]	-0.020450197	0.211921468
LOW QUALITY PROTEIN: serrate RNA effector molecule homolog [Sus scrofa]	0.009964079	0.285542821
tyrosine-protein phosphatase non-receptor type 6 isoform X2 [Sus scrofa]	-0.113794896	0.823931904
putative 2-oxo-4-hydroxy-4-carboxy-5-ureidoimidazoline decarboxylase [Sus scrofa]	-0.840849239	1.462250146
26S proteasome non-ATPase regulatory subunit 14 [Sus scrofa]	-0.035546159	0.677966871
acyl-coenzyme A thioesterase 12 isoform X1 [Sus scrofa]	-0.205062764	1.183108077
eukaryotic translation initiation factor 1 [Sus scrofa]	0.128909026	0.654487082
brefeldin A-inhibited guanine nucleotide-exchange protein 2 isoform X1 [Sus scrofa]	-0.06045199	0.5634144
serum deprivation-response protein [Sus scrofa]	0.089625713	1.063361617
protein ABHD11 isoform X1 [Sus scrofa]	0.021456264	0.112644931
regulator of microtubule dynamics protein 1 isoform X2 [Sus scrofa]	0.100994162	0.69110279
mitochondrial antiviral-signaling protein isoform X1 [Sus scrofa]	-0.052621351	0.646566587
LOW QUALITY PROTEIN: alpha-adducin [Sus scrofa]	-0.007238103	0.102189884
importin-7 isoform X1 [Sus scrofa]	0.071881646	0.685660794
stomatin-like protein 2, mitochondrial [Sus scrofa]	-0.015070243	0.078895401
sulfhydryl oxidase 1 [Sus scrofa]	0.341215158	1.736262174
protein phosphatase 1A isoform X1 [Sus scrofa]	-0.032208113	0.539906873
paralemmin-3 [Sus scrofa]	0.048346715	0.479606873
TRIO and F-actin-binding protein isoform X2 [Sus scrofa]	0.0311934	0.133963856
liprin-beta-1 isoform X2 [Sus scrofa]	-0.061910726	0.466971885
LOW QUALITY PROTEIN: aspartate--tRNA ligase, mitochondrial [Sus scrofa]	-0.015532897	0.138552218
probable 2-oxoglutarate dehydrogenase E1 component DHKTD1, mitochondrial isoform X1 [Sus scrofa]	0.184875601	1.504945734
C-Jun-amino-terminal kinase-interacting protein 4 isoform X1 [Sus scrofa]	0.040261789	0.619510175
TOM1-like protein 1 isoform X1 [Sus scrofa]	-0.020263365	0.277344692
LOW QUALITY PROTEIN: bleomycin hydrolase [Sus scrofa]	-0.144321225	1.595412567
myosin phosphatase Rho-interacting protein isoform X6 [Sus scrofa]	-0.001249349	0.010915214
ATP-binding cassette sub-family A member 6 isoform X1 [Sus scrofa]	-0.131384951	1.641905179
26S proteasome non-ATPase regulatory subunit 5 [Sus scrofa]	0.027415198	0.191943726
LOW QUALITY PROTEIN: pleckstrin homology-like domain family B member 2 [Sus scrofa]	0.003754579	0.036565417
integrin alpha-9 isoform X1 [Sus scrofa]	-0.086912122	0.882215148
pyridine nucleotide-disulfide oxidoreductase domain-containing protein 2 isoform X5 [Sus scrofa]	0.004838222	0.013456218
ATP-binding cassette sub-family B member 10, mitochondrial [Sus scrofa]	-0.009787354	0.055170031
LOW QUALITY PROTEIN: kinesin-like protein KIF13B [Sus scrofa]	0.065162145	1.239041765
lanC-like protein 1 isoform X1 [Sus scrofa]	-0.09116822	1.115779735
methionine adenosyltransferase 2 subunit beta isoform X1 [Sus scrofa]	-0.044943291	0.640012826
minor histocompatibility antigen H13 isoform X1 [Sus scrofa]	0.341496013	1.991055084
pre-mRNA-processing factor 6 isoform X1 [Sus scrofa]	-0.092294283	1.795107118
GRIP1-associated protein 1 isoform X1 [Sus scrofa]	0.075467204	1.352669853
serine/threonine-protein phosphatase 6 regulatory subunit 3 isoform X1 [Sus scrofa]	0.05694891	0.557032903
cleavage and polyadenylation specificity factor subunit 7 isoform X1 [Sus scrofa]	0.012925785	0.117247275
gamma-butyrobetaine dioxygenase [Sus scrofa]	-0.121049113	0.97023486
eukaryotic translation initiation factor 3 subunit G [Sus scrofa]	-0.005302044	0.067036915
LOW QUALITY PROTEIN: endoplasmic reticulum aminopeptidase 1 [Sus scrofa]	-0.132894573	0.87052602
LOW QUALITY PROTEIN: huntingtin-interacting protein 1 [Sus scrofa]	0.070463063	0.737610618
dynactin subunit 1 isoform X1 [Sus scrofa]	-0.117399415	2.953075826
epsin-1 isoform X1 [Sus scrofa]	-0.022568394	0.358238438
proteasome subunit beta type-2 [Sus scrofa]	-0.03871041	0.425452518
nuclear autoantigenic sperm protein isoform X1 [Sus scrofa]	-0.03722425	0.402447409
EH domain-containing protein 4 [Sus scrofa]	0.012284706	0.112034616
SNW domain-containing protein 1 [Sus scrofa]	-0.108980806	1.742494218
sec1 family domain-containing protein 1 isoform X4 [Sus scrofa]	0.273580219	2.948284225
60S ribosomal protein L32 [Sus scrofa]	-0.1787105	0.732056618
glucose-6-phosphate exchanger SLC37A4 [Sus scrofa]	0.276361591	0.882221771
60S ribosomal protein L19 [Sus scrofa]	-0.481322876	1.181657298
cathepsin Z precursor [Sus scrofa]	-0.207122549	0.824505582
60S ribosomal protein L24 [Sus scrofa]	-0.311599394	0.901048398
platelet-derived growth factor receptor beta [Sus scrofa]	0.187884371	1.482929524
60S ribosomal protein L26 [Sus scrofa]	-0.343754893	1.076859126
uroporphyrinogen decarboxylase [Sus scrofa]	0.124828147	0.784936412
dynein light chain 2, cytoplasmic [Sus scrofa]	-0.006583772	0.034678332
60S ribosomal protein L21 [Sus scrofa]	-0.107835521	0.461465224
protein S100-A12 [Sus scrofa]	0.591338592	1.389420742
cytochrome c oxidase subunit 7A1, mitochondrial precursor [Sus scrofa]	0.009151259	0.079473885
ATP synthase subunit epsilon, mitochondrial [Sus scrofa]	0.134792475	1.029290588
LOW QUALITY PROTEIN: testis- and ovary-specific PAZ domain-containing protein 1 [Sus scrofa]	-0.141060307	1.182589338
phosphorylase b kinase regulatory subunit alpha, skeletal muscle isoform isoform X1 [Sus scrofa]	-0.271666258	1.150096805
5'-AMP-activated protein kinase subunit gamma-1 [Sus scrofa]	0.037954886	0.876096116
copper chaperone for superoxide dismutase [Sus scrofa]	-0.2315526	0.960011168
FAS-associated death domain protein [Sus scrofa]	-0.023261534	0.182875097
long-chain-fatty-acid--CoA ligase 4 [Sus scrofa]	-0.497561348	2.179428792
ADP-ribosylation factor 6 [Sus scrofa]	-0.144803953	2.384310814
calpain-2 catalytic subunit [Sus scrofa]	-0.109100924	1.42555201
alpha-1,6-mannosyl-glycoprotein 2-beta-N-acetylglucosaminyltransferase [Sus scrofa]	0.128161697	1.499829416
allograft inflammatory factor 1 [Sus scrofa]	-0.106988631	0.666919663
1-acyl-sn-glycerol-3-phosphate acyltransferase beta precursor [Sus scrofa]	0.029555223	0.542148369
growth factor receptor-bound protein 2 [Sus scrofa]	-0.030789372	0.392976268
6-phosphofructo-2-kinase/fructose-2,6-bisphosphatase 1 [Sus scrofa]	-0.209945367	1.148002756
retinol-binding protein 5 [Sus scrofa]	-0.203249142	1.856800898
large proline-rich protein BAG6 [Sus scrofa]	0.096933753	0.797184859
cytochrome P450 2C42 precursor [Sus scrofa]	-0.404630963	1.575343733
actin-related protein 2/3 complex subunit 5-like protein [Sus scrofa]	-0.017395944	0.201609042
long-chain-fatty-acid--CoA ligase 5 [Sus scrofa]	-0.01049469	0.047152366
transmembrane emp24 domain-containing protein 7 precursor [Sus scrofa]	0.215958878	1.378184176
torsin A interacting protein 2 [Sus scrofa]	-0.274927705	2.398513656
protein FAM162A [Sus scrofa]	0.052063173	0.285602335
1,2-dihydroxy-3-keto-5-methylthiopentene dioxygenase [Sus scrofa]	-0.066695764	0.558008106
WASH complex subunit 1 [Sus scrofa]	-0.004716278	0.091514445
poly(rC)-binding protein 2 [Sus scrofa]	-0.07748952	2.029220904
synaptosomal-associated protein 23 [Sus scrofa]	0.016633788	0.101462944
wiskott-Aldrich syndrome protein family member 2 [Sus scrofa]	-0.108385153	1.492559739
alpha-1-antitrypsin precursor [Sus scrofa]	0.346476865	1.677402413
40S ribosomal protein S23 [Sus scrofa]	-0.281945193	1.01936679
vitamin K-dependent protein C precursor [Sus scrofa]	0.419809687	3.569997548
dolichyl-diphosphooligosaccharide--protein glycosyltransferase subunit DAD1 [Sus scrofa]	-0.13357054	1.288785165
endoglin precursor [Sus scrofa]	0.077078194	1.27577166
platelet-activating factor acetylhydrolase IB subunit alpha [Sus scrofa]	-0.040174231	1.29712936
calcium/calmodulin-dependent protein kinase type II subunit delta [Sus scrofa]	0.065183345	1.515778483
gamma-adducin isoform X1 [Sus scrofa]	-0.095249178	0.799666697
ATP synthase subunit s, mitochondrial isoform X1 [Sus scrofa]	0.002053489	0.013533274
coatomer subunit zeta-1 isoform X2 [Sus scrofa]	0.146555117	0.806931084
sorting nexin-12 [Sus scrofa]	0.001863155	0.010812796
peroxisomal biogenesis factor 19 isoform X1 [Sus scrofa]	-0.286726814	2.71632345
activator of 90 kDa heat shock protein ATPase homolog 1 [Sus scrofa]	-0.08075586	0.873404338
required for meiotic nuclear division protein 1 homolog [Sus scrofa]	-0.098070372	0.813303528
cytosolic purine 5'-nucleotidase [Sus scrofa]	-0.192853371	2.333112465
cell division cycle 5-like protein [Sus scrofa]	0.028843257	0.237199941
40S ribosomal protein S6 isoform X1 [Sus scrofa]	-0.315121498	1.206997226
peptidyl-prolyl cis-trans isomerase FKBP2 isoform X1 [Sus scrofa]	0.253911936	3.346622486
NADH dehydrogenase [ubiquinone] 1 alpha subcomplex subunit 7 [Sus scrofa]	0.048774991	0.257101343
peroxidasin homolog isoform X2 [Sus scrofa]	0.12350263	0.861874214
ubiquitin-fold modifier-conjugating enzyme 1 [Sus scrofa]	0.094135384	0.982887326
tubulin alpha-8 chain [Sus scrofa]	0.183970981	1.189938275
V-type proton ATPase subunit d 1 [Sus scrofa]	-0.162466756	2.181513476
peroxisomal membrane protein PEX14 [Sus scrofa]	-0.000352841	0.002187831
peflin isoform X2 [Sus scrofa]	-0.135342918	1.694330551
poly(ADP-ribose) glycohydrolase ARH3 [Sus scrofa]	0.084443909	1.408289999
leucine-rich repeat-containing protein 40 [Sus scrofa]	-0.090421557	0.951666978
ubiquitin-like modifier-activating enzyme 6 isoform X1 [Sus scrofa]	0.003038971	0.029805665
platelet glycoprotein 4-like [Sus scrofa]	-0.974385674	4.946506677
LOW QUALITY PROTEIN: myeloperoxidase [Sus scrofa]	0.403828621	1.590961735
crk-like protein [Sus scrofa]	-0.002595835	0.037479611
acid ceramidase [Sus scrofa]	-0.040024939	0.175282054
arylamine N-acetyltransferase 1 [Sus scrofa]	-0.180196874	1.083740343
phosphorylase b kinase regulatory subunit alpha, liver isoform isoform X8 [Sus scrofa]	0.005703828	0.041687975
isocitrate dehydrogenase [NAD] subunit gamma, mitochondrial isoform X1 [Sus scrofa]	0.026927148	0.179166284
55 kDa erythrocyte membrane protein isoform X1 [Sus scrofa]	0.091973823	1.126813137
aldehyde dehydrogenase X, mitochondrial [Sus scrofa]	-0.238716483	1.503147813
dnaJ homolog subfamily A member 3, mitochondrial isoform X2 [Sus scrofa]	-0.067580717	0.431569451
peroxisomal 2,4-dienoyl-CoA reductase isoform X1 [Sus scrofa]	-0.075882913	0.581513096
transportin-1 isoform X2 [Sus scrofa]	-0.053194427	0.41887673
ATP-binding cassette sub-family B member 8, mitochondrial isoform X1 [Sus scrofa]	-0.001782727	0.015726137
histone deacetylase 6 isoform X2 [Sus scrofa]	0.08177871	0.848366649
WW domain-binding protein 11 [Sus scrofa]	0.047960049	0.779008525
LOW QUALITY PROTEIN: golgin subfamily A member 4 [Sus scrofa]	0.194760288	2.494136736
UBX domain-containing protein 4 isoform X1 [Sus scrofa]	0.035836638	0.17483103
fibulin-5 isoform X2 [Sus scrofa]	0.047390746	0.156638261
nucleolar RNA helicase 2 [Sus scrofa]	-0.095116624	0.910080765
putative RNA-binding protein Luc7-like 2 isoform X4 [Sus scrofa]	0.022987732	0.168704334
carnosine synthase 1 isoform X1 [Sus scrofa]	-0.209920485	2.672250887
prefoldin subunit 1 [Sus scrofa]	0.007789969	0.093596533
ras-related protein Rap-1b [Sus scrofa]	0.022214415	0.133341158
OCIA domain-containing protein 2 isoform X1 [Sus scrofa]	-0.024843586	0.073475435
luc7-like protein 3 isoform X2 [Sus scrofa]	0.054973587	0.491018042
nucleolar and coiled-body phosphoprotein 1 isoform X1 [Sus scrofa]	0.023616301	0.210798051
lysosomal Pro-X carboxypeptidase [Sus scrofa]	-0.208643408	2.664829049
pre-mRNA-processing factor 40 homolog A isoform X6 [Sus scrofa]	-0.032178083	0.464479296
tensin-3 isoform X1 [Sus scrofa]	-0.065316186	0.563613105
cullin-4B isoform X3 [Sus scrofa]	-0.031799039	0.492991964
protein arginine methyltransferase NDUFAF7, mitochondrial isoform X2 [Sus scrofa]	-0.025153161	0.186427017
thymocyte nuclear protein 1 isoform X1 [Sus scrofa]	0.190716565	2.047538366
pleckstrin homology domain-containing family A member 6 isoform X5 [Sus scrofa]	0.062385501	0.453583201
presequence protease, mitochondrial isoform X2 [Sus scrofa]	-0.050870279	0.277031438
ethanolamine-phosphate cytidylyltransferase isoform X2 [Sus scrofa]	0.016327036	0.089661128
coiled-coil domain-containing protein 47 [Sus scrofa]	0.061314249	0.75880229
GTPase-activating protein and VPS9 domain-containing protein 1 isoform X1 [Sus scrofa]	-0.03479717	0.477545333
TATA element modulatory factor [Sus scrofa]	0.10918578	0.709122118
mycophenolic acid acyl-glucuronide esterase, mitochondrial isoform X1 [Sus scrofa]	-0.044435318	0.625755875
cytoplasmic dynein 1 light intermediate chain 1 [Sus scrofa]	-0.10092071	1.116916874
LOW QUALITY PROTEIN: vinexin [Sus scrofa]	-0.014457009	0.153325235
paxillin isoform X1 [Sus scrofa]	0.018334099	0.160064017
caspase-7 isoform X2 [Sus scrofa]	-0.073389647	0.430094961
arf-GAP domain and FG repeat-containing protein 1 isoform X1 [Sus scrofa]	0.00970181	0.161312069
disabled homolog 2 isoform X1 [Sus scrofa]	-0.178826433	2.587384915
indoleamine 2,3-dioxygenase 2 isoform X1 [Sus scrofa]	-0.100828926	0.321702922
ras-related protein Ral-A isoform X1 [Sus scrofa]	0.104567868	0.933420655
protein PAXX isoform X3 [Sus scrofa]	-0.027901012	0.143144887
vacuolar protein sorting-associated protein VTA1 homolog isoform X1 [Sus scrofa]	-0.107693903	0.80615218
protein bicaudal D homolog 2 isoform X1 [Sus scrofa]	0.031796125	0.299609572
WASH complex subunit 5 isoform X1 [Sus scrofa]	-0.072279931	1.909826627
plasma membrane calcium-transporting ATPase 1 isoform X1 [Sus scrofa]	-0.042231389	0.243892059
protein kinase C and casein kinase substrate in neurons protein 2 isoform X1 [Sus scrofa]	0.078025226	0.538719125
epithelial splicing regulatory protein 2 isoform X1 [Sus scrofa]	-0.05876039	0.419394308
rho guanine nucleotide exchange factor 1 isoform X1 [Sus scrofa]	-0.162354726	3.323796734
antigen peptide transporter 1 isoform X1 [Sus scrofa]	-0.003162559	0.014029539
microsomal glutathione S-transferase 1 [Sus scrofa]	-0.135353977	1.04514123
40S ribosomal protein S8 [Sus scrofa]	-0.275845116	1.354919799
LOW QUALITY PROTEIN: ubiquitin-conjugating enzyme E2 N [Sus scrofa]	0.120504933	1.9742355
ras-related protein Rab-13 [Sus scrofa]	-0.032890946	0.366877097
histidine triad nucleotide-binding protein 2, mitochondrial isoform 1 precursor [Sus scrofa]	-0.107014536	1.218269033
NADH dehydrogenase [ubiquinone] 1 alpha subcomplex subunit 6 [Sus scrofa]	0.025783826	0.096912184
sodium/potassium-transporting ATPase subunit beta-1 [Sus scrofa]	-0.016963683	0.077350304
alpha-N-acetylgalactosaminidase precursor [Sus scrofa]	-0.118588437	0.262293825
ADP-ribosylation factor-like protein 8B [Sus scrofa]	-0.011789563	0.042058621
UDP-N-acetylglucosamine transporter isoform X1 [Sus scrofa]	-0.080189962	0.453123108
single-stranded DNA-binding protein, mitochondrial isoform X1 [Sus scrofa]	0.016837562	0.055272119
haloacid dehalogenase-like hydrolase domain-containing protein 2 isoform X1 [Sus scrofa]	0.044581559	0.361334066
mitochondrial fission 1 protein [Sus scrofa]	0.021059947	0.098866567
actin-related protein 2/3 complex subunit 3 [Sus scrofa]	-0.021775655	0.143939676
liver carboxylesterase precursor [Sus scrofa]	-1.820793776	0.525239024
osteoclast-stimulating factor 1 [Sus scrofa]	-0.150297644	1.786314932
peptidyl-prolyl cis-trans isomerase NIMA-interacting 1 [Sus scrofa]	-0.003043192	0.018983245
signal sequence receptor, alpha [Sus scrofa]	-0.058867903	0.339461788
ATP synthase subunit d, mitochondrial [Sus scrofa]	0.07594813	0.432183443
olfactory receptor 52E2-like [Sus scrofa]	-0.207249417	2.397014862
fatty acid-binding protein, epidermal [Sus scrofa]	0.002052693	0.010379346
U1 small nuclear ribonucleoprotein A [Sus scrofa]	-0.02870019	0.225193358
pigment epithelium-derived factor precursor [Sus scrofa]	-0.389146418	4.525761876
dolichol-phosphate mannosyltransferase subunit 1 [Sus scrofa]	-0.009439119	0.054715611
mRNA export factor [Sus scrofa]	0.011337005	0.101869639
serine/threonine-protein phosphatase 2A 56 kDa regulatory subunit delta isoform [Sus scrofa]	-0.129937324	2.706350221
nicotinamide N-methyltransferase [Sus scrofa]	0.895768124	2.325737919
junctional adhesion molecule A precursor [Sus scrofa]	0.043241247	0.206245226
estradiol 17-beta-dehydrogenase 8 [Sus scrofa]	0.081947094	0.381108204
ERO1-like protein alpha precursor [Sus scrofa]	-0.015640603	0.109357698
1-acyl-sn-glycerol-3-phosphate acyltransferase gamma [Sus scrofa]	-0.105876123	0.744949524
protein S100-A8 [Sus scrofa]	0.711350437	2.031917908
ubiquitin thioesterase OTUB1 [Sus scrofa]	-0.049364444	0.338310335
secretory carrier-associated membrane protein 3 [Sus scrofa]	-0.009110857	0.069596598
phosphatidylinositol 5-phosphate 4-kinase type-2 alpha [Sus scrofa]	-0.144973399	3.248794825
adenosylhomocysteinase 2 [Sus scrofa]	0.179517404	1.784790863
selenoprotein O [Sus scrofa]	-0.245847391	3.119395605
bromodomain-containing protein 4 [Sus scrofa]	0.024788419	0.159003636
CD5 antigen-like precursor [Sus scrofa]	0.867265245	3.438076145
AP-3 complex subunit mu-1 [Sus scrofa]	0.062383169	0.390279696
peptidyl-prolyl cis-trans isomerase FKBP3 [Sus scrofa]	0.107770017	0.607179985
pinin [Sus scrofa]	0.000224793	0.001889812
eukaryotic translation initiation factor 3 subunit D [Sus scrofa]	-0.097855274	1.392165537
60S acidic ribosomal protein P2 [Sus scrofa]	-0.023183636	0.141816638
FAD-dependent oxidoreductase domain-containing protein 1 [Sus scrofa]	0.024924729	0.180680508
interferon-induced protein 44 [Sus scrofa]	-0.251811965	0.966483766
galectin-9 isoform 2 [Sus scrofa]	-0.151154189	0.809329404
serum amyloid P-component precursor [Sus scrofa]	0.992466526	4.63891464
integrin beta-2 precursor [Sus scrofa]	-0.107893294	1.150518549
protein N-terminal asparagine amidohydrolase [Sus scrofa]	0.043886443	0.460617744
voltage-dependent anion-selective channel protein 3 [Sus scrofa]	0.041583837	0.303151922
elongator complex protein 1 [Sus scrofa]	-0.085490964	1.313958388
TBC1 domain family member 15 isoform X2 [Sus scrofa]	-0.010678875	0.073277969
shootin-1 isoform X1 [Sus scrofa]	0.078201426	0.676776785
glutamate--cysteine ligase regulatory subunit [Sus scrofa]	-0.252405408	1.470336134
WD repeat-containing protein 61 isoform X1 [Sus scrofa]	-0.025051266	0.179437326
prefoldin subunit 2 [Sus scrofa]	0.028738824	0.210330464
endophilin-B2 isoform X11 [Sus scrofa]	0.059825334	1.491510682
eukaryotic translation initiation factor 2 subunit 2 [Sus scrofa]	-0.100523987	1.030613911
2'-deoxynucleoside 5'-phosphate N-hydrolase 1 isoform X2 [Sus scrofa]	0.015913571	0.067121556
FAD synthase isoform X2 [Sus scrofa]	0.00229477	0.019206068
syntaxin-binding protein 1 isoform X2 [Sus scrofa]	0.065925347	0.472220635
flap endonuclease 1 [Sus scrofa]	-0.09457031	0.523671332
UV excision repair protein RAD23 homolog A isoform X1 [Sus scrofa]	0.018758261	0.164634161
60S ribosomal protein L18a isoform X1 [Sus scrofa]	-0.053380888	0.232861951
FAS-associated factor 2 isoform X1 [Sus scrofa]	0.017607548	0.115965743
LOW QUALITY PROTEIN: eukaryotic elongation factor 2 kinase [Sus scrofa]	-0.111610838	0.566438165
ketimine reductase mu-crystallin isoform X1 [Sus scrofa]	-0.013479651	0.065392989
histone H1.0 [Sus scrofa]	-0.4427552	1.344021653
SUMO-activating enzyme subunit 1 isoform X1 [Sus scrofa]	-0.052152998	0.984321767
LOW QUALITY PROTEIN: protein NOXP20 [Sus scrofa]	0.009149788	0.040706218
vacuolar protein-sorting-associated protein 36 isoform X1 [Sus scrofa]	-0.026577928	0.187811518
X-ray repair cross-complementing protein 5 isoform X1 [Sus scrofa]	-0.039328052	0.279682725
EH domain-containing protein 2 [Sus scrofa]	-0.038598832	0.116448714
acyl-CoA:lysophosphatidylglycerol acyltransferase 1 [Sus scrofa]	-0.161998398	0.726875985
receptor-transporting protein 3 [Sus scrofa]	0.225670838	1.921655577
LOW QUALITY PROTEIN: peripheral plasma membrane protein CASK [Sus scrofa]	-0.024228927	0.213727843
gamma-glutamylcyclotransferase isoform X1 [Sus scrofa]	0.067926187	0.236033964
receptor expression-enhancing protein 5 [Sus scrofa]	0.282775639	2.269976384
hepatocyte growth factor activator isoform X1 [Sus scrofa]	0.384895778	2.961161355
CTP synthase 2 isoform X2 [Sus scrofa]	-0.056106526	0.697814149
ribosomal protein S6 kinase alpha-3 isoform X4 [Sus scrofa]	-0.122234948	1.694726036
rho-associated protein kinase 2 isoform X1 [Sus scrofa]	-0.02857332	0.217543143
NEDD8 ultimate buster 1 isoform X1 [Sus scrofa]	-0.180340035	1.329000354
calcineurin B homologous protein 1 [Sus scrofa]	0.038440241	0.35710832
uveal autoantigen with coiled-coil domains and ankyrin repeats isoform X4 [Sus scrofa]	0.02453827	0.139902869
regulator of microtubule dynamics protein 2 isoform X1 [Sus scrofa]	0.069460526	0.421399752
ubiquitin carboxyl-terminal hydrolase isozyme L3 isoform X1 [Sus scrofa]	-0.064221959	0.981782319
LOW QUALITY PROTEIN: copper-transporting ATPase 2 [Sus scrofa]	0.062403708	0.343075221
nucleolar transcription factor 1 isoform X2 [Sus scrofa]	-0.084514952	1.940535038
LOW QUALITY PROTEIN: transcription elongation factor SPT6 [Sus scrofa]	-0.023936493	0.259121202
LOW QUALITY PROTEIN: dedicator of cytokinesis protein 1 [Sus scrofa]	0.084569039	0.980248318
calcium-binding protein 39 [Sus scrofa]	-0.141829979	1.405291513
RNA-binding protein 10 isoform X1 [Sus scrofa]	0.096351948	1.003904434
calcium homeostasis endoplasmic reticulum protein isoform X1 [Sus scrofa]	0.032771851	0.518540172
LOW QUALITY PROTEIN: zinc-alpha-2-glycoprotein [Sus scrofa]	0.48639094	2.569325219
E3 ubiquitin-protein ligase BRE1B isoform X1 [Sus scrofa]	-0.127577916	1.488929865
LOW QUALITY PROTEIN: double-stranded RNA-specific adenosine deaminase [Sus scrofa]	-0.091229524	1.294304738
syntaxin-binding protein 3 [Sus scrofa]	0.050293312	0.726043174
LOW QUALITY PROTEIN: protein scribble homolog [Sus scrofa]	0.025422609	0.328611453
scavenger receptor cysteine-rich type 1 protein M130 isoform X1 [Sus scrofa]	0.158858749	1.150273556
LOW QUALITY PROTEIN: tensin-2 [Sus scrofa]	0.047169297	0.387101759
26S proteasome non-ATPase regulatory subunit 7 [Sus scrofa]	-0.095811577	1.517741149
cadherin-2 [Sus scrofa]	0.134032807	0.880681413
charged multivesicular body protein 2a [Sus scrofa]	-0.02868218	0.206017647
mitofusin-2 isoform X2 [Sus scrofa]	-0.030329762	0.821440291
metaxin-2 [Sus scrofa]	-0.015292096	0.117756165
carboxypeptidase B2 [Sus scrofa]	-0.460678715	3.78085051
LOW QUALITY PROTEIN: Golgi reassembly-stacking protein 2 [Sus scrofa]	0.233510867	1.2625529
signal peptidase complex catalytic subunit SEC11A [Sus scrofa]	0.063084349	0.8429363
serine/threonine-protein kinase N1 isoform X1 [Sus scrofa]	-0.064358221	0.447330567
7-dehydrocholesterol reductase [Sus scrofa]	-0.190823419	1.120490676
guanine nucleotide-binding protein G(I)/G(S)/G(O) subunit gamma-5 [Sus scrofa]	-0.088115937	0.666178044
retinol-binding protein 4 precursor [Sus scrofa]	-0.215797017	1.39733459
LOW QUALITY PROTEIN: cap-specific mRNA (nucleoside-2'-O-)-methyltransferase 1 [Sus scrofa]	-0.166203464	0.581415349
60S ribosomal protein L31 [Sus scrofa]	-0.122704074	0.737776797
programmed cell death protein 6 isoform X3 [Sus scrofa]	0.076758374	0.643813464
histidine triad nucleotide-binding protein 1 [Sus scrofa]	-0.057219364	0.349965576
60S ribosomal protein L36 [Sus scrofa]	-0.203472439	1.070116372
LOW QUALITY PROTEIN: microtubule cross-linking factor 1 [Sus scrofa]	-0.145917781	0.622462454
AP-3 complex subunit delta-1 isoform X1 [Sus scrofa]	-0.034187131	0.200587074
LOW QUALITY PROTEIN: fibrous sheath-interacting protein 2-like [Sus scrofa]	0.340611629	1.012539314
60S ribosomal protein L28 isoform X1 [Sus scrofa]	-0.184866122	0.776436571
AP-2 complex subunit sigma isoform 1 [Sus scrofa]	-0.013233606	0.179646137
cytochrome c oxidase subunit 7A2, mitochondrial [Sus scrofa]	-0.435316992	1.985080631
LOW QUALITY PROTEIN: trace amine-associated receptor 5 [Sus scrofa]	0.390658137	2.426521506
solute carrier family 22 member 7 [Sus scrofa]	-0.599820024	3.613472499
nuclear factor NF-kappa-B p105 subunit [Sus scrofa]	-0.12425103	1.260634964
glycine N-methyltransferase [Sus scrofa]	0.457460738	1.918479873
NAD-dependent protein deacetylase sirtuin-2 [Sus scrofa]	-0.107180802	1.599209968
probable aminopeptidase NPEPL1 [Sus scrofa]	-0.148538641	2.187702442
testin [Sus scrofa]	0.348612919	3.219527868
adenylosuccinate lyase [Sus scrofa]	-0.117478146	0.929426526
cysteine desulfurase, mitochondrial [Sus scrofa]	-0.1410758	1.895318319
cadherin-1 precursor [Sus scrofa]	0.075726795	0.47847358
phosphomevalonate kinase [Sus scrofa]	-0.033118041	0.206759464
O-acetyl-ADP-ribose deacetylase MACROD1 [Sus scrofa]	-0.025207953	0.154861014
60S ribosomal protein L13 [Sus scrofa]	-0.323706215	0.990519359
syntaxin-12 [Sus scrofa]	0.070915866	0.599897387
RNA 3'-terminal phosphate cyclase [Sus scrofa]	-0.032207238	0.559714484
NHL repeat-containing protein 2 [Sus scrofa]	-0.058573386	0.676754089
growth hormone-inducible transmembrane protein [Sus scrofa]	0.394219527	2.48861001
protein FAM49B [Sus scrofa]	0.00463332	0.025946331
aminoacyl tRNA synthase complex-interacting multifunctional protein 2 isoform 1 [Sus scrofa]	-0.051996378	0.391291088
NADH dehydrogenase [ubiquinone] 1 alpha subcomplex subunit 13 [Sus scrofa]	0.157619197	0.744105452
carbonyl reductase [NADPH] 3 [Sus scrofa]	-0.109401079	0.926820729
putative transferase CAF17, mitochondrial [Sus scrofa]	-0.056732859	0.398656099
vacuolar protein sorting-associated protein 45 [Sus scrofa]	-0.015158627	0.236422276
coatomer subunit gamma-2 [Sus scrofa]	-0.038225905	0.52559432
RAC-beta serine/threonine-protein kinase [Sus scrofa]	-0.0428807	0.678308383
integrin beta-3 precursor [Sus scrofa]	-0.038336496	0.229228966
ficolin-1 precursor [Sus scrofa]	0.440330514	1.672344825
nitric oxide synthase, endothelial [Sus scrofa]	-0.030190302	0.708251641
carbonic anhydrase 1 [Sus scrofa]	1.061005405	2.393894994
heat shock 70 kDa protein 13 [Sus scrofa]	0.409174153	3.229284187
squamous cell carcinoma antigen recognized by T-cells 3 isoform X2 [Sus scrofa]	-0.129973244	1.264985875
programmed cell death protein 4 [Sus scrofa]	0.071115424	0.601943616
ribonuclease T2 [Sus scrofa]	-0.081788312	0.534828398
thioredoxin-related transmembrane protein 1 isoform X1 [Sus scrofa]	-0.07449531	0.645518919
methylated-DNA--protein-cysteine methyltransferase isoform X3 [Sus scrofa]	0.009999487	0.030033647
nucleolysin TIAR isoform X2 [Sus scrofa]	-0.025091829	0.125537317
STE20-like serine/threonine-protein kinase isoform X1 [Sus scrofa]	-0.008655939	0.058192017
mitogen-activated protein kinase 14 isoform X1 [Sus scrofa]	-0.074432373	1.762637256
ataxin-2 isoform X10 [Sus scrofa]	-0.010844595	0.039950402
very-long-chain (3R)-3-hydroxyacyl-CoA dehydratase 3 [Sus scrofa]	0.04040683	0.599840348
U4/U6.U5 tri-snRNP-associated protein 1 isoform X1 [Sus scrofa]	0.000445657	0.004832692
RNA cytidine acetyltransferase [Sus scrofa]	-0.119903549	1.683530608
oxidoreductase HTATIP2 isoform X1 [Sus scrofa]	-0.178496822	0.659629265
epidermal growth factor receptor substrate 15-like 1 isoform X6 [Sus scrofa]	-0.096912721	0.486693152
E3 ubiquitin-protein ligase CHIP [Sus scrofa]	-0.058489559	0.536078656
2-amino-3-ketobutyrate coenzyme A ligase, mitochondrial isoform X1 [Sus scrofa]	0.036193941	0.239007879
NADH dehydrogenase [ubiquinone] 1 alpha subcomplex subunit 12 [Sus scrofa]	-0.008248507	0.027247003
secernin-2 [Sus scrofa]	-0.069369961	0.538912852
glia maturation factor gamma isoform X1 [Sus scrofa]	-0.007877779	0.033711336
casein kinase II subunit alpha [Sus scrofa]	-0.042619131	1.224730423
LSM8 homolog, U6 small nuclear RNA associated [Sus scrofa]	-0.026501497	0.1599755
dnaJ homolog subfamily B member 9 [Sus scrofa]	0.843754116	4.880895942
histone-binding protein RBBP7 isoform X3 [Sus scrofa]	0.020013005	0.232289186
threonine--tRNA ligase, mitochondrial isoform X1 [Sus scrofa]	-0.012956796	0.080970572
latexin [Sus scrofa]	0.009497014	0.113750178
2-methoxy-6-polyprenyl-1,4-benzoquinol methylase, mitochondrial [Sus scrofa]	-0.034573756	0.191238235
LOW QUALITY PROTEIN: Golgi-specific brefeldin A-resistance guanine nucleotide exchange factor 1 [Sus scrofa]	0.183852382	1.282379419
coiled-coil and C2 domain-containing protein 1B isoform X1 [Sus scrofa]	-0.037339368	0.312171506
actin-binding LIM protein 1 isoform X21 [Sus scrofa]	0.076729969	0.607753399
transmembrane 9 superfamily member 4 isoform X1 [Sus scrofa]	0.190184176	1.659183226
charged multivesicular body protein 1b [Sus scrofa]	-0.026340105	0.273180727
erbin isoform X20 [Sus scrofa]	-0.007545422	0.067984109
transcriptional activator protein Pur-beta [Sus scrofa]	-0.090295554	2.010274386
manganese-transporting ATPase 13A1 [Sus scrofa]	0.050140395	1.355275914
LOW QUALITY PROTEIN: solute carrier organic anion transporter family member 2B1 [Sus scrofa]	-0.078485942	0.292298704
BTB/POZ domain-containing protein KCTD12 [Sus scrofa]	-0.087451159	0.50584123
centromere protein V isoform X1 [Sus scrofa]	-0.002804764	0.01156591
COP9 signalosome complex subunit 1 isoform X1 [Sus scrofa]	-0.148800727	1.642518732
vacuolar protein-sorting-associated protein 25 [Sus scrofa]	0.104794142	1.682937948
coatomer subunit zeta-2 [Sus scrofa]	0.06489897	0.454063551
unconventional myosin-Id isoform X3 [Sus scrofa]	-0.129596546	2.504640242
alpha-2-antiplasmin [Sus scrofa]	0.247490868	1.548566668
LOW QUALITY PROTEIN: MICOS complex subunit MIC25 [Sus scrofa]	-0.032542029	0.272156306
SAFB-like transcription modulator isoform X1 [Sus scrofa]	-0.176043248	1.978132904
LOW QUALITY PROTEIN: 2'-5'-oligoadenylate synthase 1 [Sus scrofa]	-0.28364643	1.823807417
golgin subfamily A member 3 isoform X1 [Sus scrofa]	0.065415468	0.884665794
LOW QUALITY PROTEIN: ras-associated and pleckstrin homology domains-containing protein 1 [Sus scrofa]	0.141363715	1.585989849
leucine-rich repeat flightless-interacting protein 1 isoform X1 [Sus scrofa]	-0.062169835	0.337460314
protein Shroom2 isoform X3 [Sus scrofa]	-0.010908985	0.073501153
[truncated: 1,680 more rows]
