# Supplementary material for: Acute Endoplasmic Reticulum Stress Induces Inflammation Reaction, Complement System Activation, and Lipid Metabolism Disorder of Piglet Livers: A Proteomic Approach
Source: Front Physiol. 2022 Apr 13;13:857853. doi: 10.3389/fphys.2022.857853 (PMC9043290; doi:10.3389/fphys.2022.857853)
Supplement: Supplementary file 1 [file DataSheet1.ZIP › CSV/pathway enrichment.csv]

#Term	Database	ID	Input number	Background number	P-Value	Corrected P-Value	Input	Hyperlink
Metabolic pathways	KEGG PATHWAY	hsa01100	72	1243	6.32E-40	2.95E-37	lcl|XP_020941206.1|lcl|XP_020929679.1|lcl|XP_020919537.1|lcl|XP_020928761.1|lcl|XP_003126932.3|lcl|XP_020945381.1|lcl|XP_020957564.1|lcl|XP_020957345.1|lcl|NP_001093400.1|lcl|XP_020936709.1|lcl|XP_005668301.1|lcl|XP_003130728.1|lcl|XP_020949325.1|lcl|XP_005673261.1|lcl|XP_005657566.1|lcl|NP_001231470.1|lcl|XP_003357857.2|lcl|XP_013853463.2|lcl|NP_001230283.1|lcl|XP_003355507.1|lcl|XP_005656211.1|…	http://www.genome.jp/kegg-bin/show_pathway?hsa01100/hsa:316%09red/hsa:2673%09red/hsa:4942%09red/hsa:3293%09red/hsa:1312%09red/hsa:1373%09red/hsa:7363%09red/hsa:5444%09red/hsa:1562%09red/hsa:84706%09red/hsa:9060%09red/hsa:55902%09red/hsa:3422%09red/hsa:1544%09red/hsa:574537%09red/hsa:29958%09red/hsa:1806%09red/hsa:2729%09red/hsa:53630%09red/hsa:1036%09red/hsa:26007%09red/hsa:2720%09red/hsa:5313%09…
Complement and coagulation cascades	KEGG PATHWAY	hsa04610	28	79	5.70E-35	1.77E-32	lcl|NP_001231453.1|lcl|XP_020948034.1|lcl|NP_001095285.1|lcl|NP_001335871.1|lcl|XP_013843850.2|lcl|XP_020926395.1|lcl|NP_999269.1|lcl|NP_001005349.1|lcl|XP_005667607.2|lcl|XP_020948067.1|lcl|NP_001116457.1|lcl|NP_999447.1|lcl|NP_999446.1|lcl|NP_999285.1|lcl|XP_005654909.1|lcl|NP_001116561.1|lcl|NP_001007195.1|lcl|NP_001157475.1|lcl|NP_999407.1|lcl|NP_001231042.1|lcl|NP_999083.1|lcl|NP_999136.1|lc…	http://www.genome.jp/kegg-bin/show_pathway?hsa04610/hsa:3818%09red/hsa:1191%09red/hsa:710%09red/hsa:720%09red/hsa:462%09red/hsa:722%09red/hsa:5624%09red/hsa:5627%09red/hsa:2147%09red/hsa:2162%09red/hsa:2161%09red/hsa:730%09red/hsa:1361%09red/hsa:718%09red/hsa:2%09red/hsa:715%09red/hsa:717%09red/hsa:716%09red/hsa:5265%09red/hsa:4153%09red/hsa:2243%09red/hsa:7448%09red/hsa:2244%09red/hsa:2266%09red…
Protein processing in endoplasmic reticulum	KEGG PATHWAY	hsa04141	23	166	8.29E-21	7.74E-19	lcl|XP_020922086.1|lcl|NP_999484.1|lcl|XP_005668217.2|lcl|NP_001177113.1|lcl|NP_001182048.1|lcl|XP_020931971.1|lcl|XP_020936709.1|lcl|NP_001254763.1|lcl|NP_999268.1|lcl|XP_020956467.1|lcl|XP_020955243.1|lcl|XP_003482499.3|lcl|XP_020933695.1|lcl|XP_003132136.3|lcl|XP_013835092.1|lcl|NP_001167604.1|lcl|XP_001927830.4|lcl|XP_005667476.2|lcl|NP_001182041.1|lcl|NP_001231275.1|lcl|NP_001231560.1|lcl|XP…	http://www.genome.jp/kegg-bin/show_pathway?hsa04141/hsa:9601%09red/hsa:55432%09red/hsa:64215%09red/hsa:55829%09red/hsa:54431%09red/hsa:201595%09red/hsa:2923%09red/hsa:6238%09red/hsa:6400%09red/hsa:9871%09red/hsa:7184%09red/hsa:10130%09red/hsa:5034%09red/hsa:10525%09red/hsa:10956%09red/hsa:51726%09red/hsa:10970%09red/hsa:7466%09red/hsa:3309%09red/hsa:811%09red/hsa:5610%09red/hsa:5611%09red/hsa:112…
Steroid hormone biosynthesis	KEGG PATHWAY	hsa00140	16	58	5.01E-19	3.60E-17	lcl|NP_001265679.1|lcl|NP_999157.1|lcl|XP_005657566.1|lcl|NP_999586.1|lcl|XP_020941206.1|lcl|XP_005656566.2|lcl|XP_005672351.1|lcl|XP_003357000.2|lcl|XP_020938823.1|lcl|XP_013853463.2|lcl|XP_013846859.1|lcl|NP_001153086.1|lcl|XP_003355507.1|lcl|XP_020950195.1|lcl|XP_003129115.1|lcl|NP_001182259.1	http://www.genome.jp/kegg-bin/show_pathway?hsa00140/hsa:7363%09red/hsa:1312%09red/hsa:51144%09red/hsa:54658%09red/hsa:574537%09red/hsa:1576%09red/hsa:6783%09red/hsa:8630%09red/hsa:3293%09red/hsa:1544%09red/hsa:1571%09red/hsa:54578%09red/hsa:9420%09red/hsa:79799%09red
Chemical carcinogenesis	KEGG PATHWAY	hsa05204	17	82	2.56E-18	1.70E-16	lcl|NP_001265679.1|lcl|XP_020929679.1|lcl|NP_001032227.1|lcl|XP_020941206.1|lcl|XP_005656566.2|lcl|NP_999582.1|lcl|XP_003129115.1|lcl|XP_005672351.1|lcl|XP_003357000.2|lcl|NP_001302663.1|lcl|XP_013853463.2|lcl|NP_001153086.1|lcl|NP_999520.1|lcl|XP_020938403.1|lcl|NP_999586.1|lcl|NP_001161307.1|lcl|XP_005657566.1	http://www.genome.jp/kegg-bin/show_pathway?hsa05204/hsa:7363%09red/hsa:1553%09red/hsa:54658%09red/hsa:2950%09red/hsa:574537%09red/hsa:1562%09red/hsa:2052%09red/hsa:1576%09red/hsa:1571%09red/hsa:1558%09red/hsa:1544%09red/hsa:54578%09red/hsa:6822%09red/hsa:79799%09red
Retinol metabolism	KEGG PATHWAY	hsa00830	15	65	6.40E-17	3.51E-15	lcl|NP_001265679.1|lcl|XP_020929679.1|lcl|XP_003357000.2|lcl|XP_020941206.1|lcl|XP_005656566.2|lcl|XP_020948901.1|lcl|XP_005672351.1|lcl|NP_001302663.1|lcl|XP_013853463.2|lcl|NP_001153086.1|lcl|NP_001295402.1|lcl|XP_003355507.1|lcl|XP_003124992.1|lcl|XP_003129115.1|lcl|NP_001161307.1	http://www.genome.jp/kegg-bin/show_pathway?hsa00830/hsa:53630%09red/hsa:316%09red/hsa:7363%09red/hsa:54884%09red/hsa:54658%09red/hsa:574537%09red/hsa:1562%09red/hsa:1576%09red/hsa:8630%09red/hsa:1558%09red/hsa:1544%09red/hsa:54578%09red/hsa:79799%09red
Drug metabolism - cytochrome P450	KEGG PATHWAY	hsa00982	14	69	3.36E-15	1.57E-13	lcl|NP_001265679.1|lcl|XP_005657566.1|lcl|NP_999586.1|lcl|XP_020941206.1|lcl|XP_005656566.2|lcl|XP_005672351.1|lcl|XP_003357000.2|lcl|NP_001302663.1|lcl|XP_013853463.2|lcl|NP_001153086.1|lcl|NP_001295402.1|lcl|XP_001928629.1|lcl|XP_003129115.1|lcl|XP_020938403.1	http://www.genome.jp/kegg-bin/show_pathway?hsa00982/hsa:7363%09red/hsa:316%09red/hsa:2330%09red/hsa:54658%09red/hsa:2950%09red/hsa:574537%09red/hsa:1576%09red/hsa:1571%09red/hsa:1558%09red/hsa:1544%09red/hsa:54578%09red/hsa:79799%09red
Metabolism of xenobiotics by cytochrome P450	KEGG PATHWAY	hsa00980	14	73	6.68E-15	2.97E-13	lcl|NP_001265679.1|lcl|NP_001032227.1|lcl|NP_999586.1|lcl|XP_020941206.1|lcl|XP_005656566.2|lcl|NP_999582.1|lcl|XP_005672351.1|lcl|XP_003357000.2|lcl|XP_013853463.2|lcl|NP_001153086.1|lcl|NP_999520.1|lcl|XP_020938403.1|lcl|XP_003129115.1|lcl|XP_005657566.1	http://www.genome.jp/kegg-bin/show_pathway?hsa00980/hsa:7363%09red/hsa:1553%09red/hsa:54658%09red/hsa:2950%09red/hsa:574537%09red/hsa:2052%09red/hsa:1576%09red/hsa:1571%09red/hsa:1544%09red/hsa:54578%09red/hsa:6822%09red/hsa:79799%09red
Biosynthesis of amino acids	KEGG PATHWAY	hsa01230	11	75	7.27E-11	2.00E-09	lcl|NP_999213.1|lcl|XP_003127043.1|lcl|NP_999074.1|lcl|XP_020947867.1|lcl|XP_020920809.1|lcl|XP_001928714.1|lcl|XP_020945381.1|lcl|XP_005672216.2|lcl|XP_005662058.1|lcl|XP_001927564.2|lcl|XP_003126932.3	http://www.genome.jp/kegg-bin/show_pathway?hsa01230/hsa:5832%09red/hsa:586%09red/hsa:6898%09red/hsa:1373%09red/hsa:2752%09red/hsa:5313%09red/hsa:84706%09red/hsa:29968%09red/hsa:383%09red/hsa:5723%09red/hsa:384%09red
Drug metabolism - other enzymes	KEGG PATHWAY	hsa00983	9	46	4.11E-10	1.04E-08	lcl|XP_020941206.1|lcl|XP_003357000.2|lcl|NP_001265679.1|lcl|XP_005656566.2|lcl|XP_005672351.1|lcl|NP_999209.1|lcl|XP_013853463.2|lcl|NP_001230604.1|lcl|XP_003129115.1	http://www.genome.jp/kegg-bin/show_pathway?hsa00983/hsa:7363%09red/hsa:1806%09red/hsa:54658%09red/hsa:574537%09red/hsa:7172%09red/hsa:1576%09red/hsa:54578%09red/hsa:79799%09red
Phagosome	KEGG PATHWAY	hsa04145	13	155	8.03E-10	1.97E-08	lcl|XP_003130275.3|lcl|XP_005654909.1|lcl|NP_001167604.1|lcl|NP_001231465.1|lcl|XP_003130681.2|lcl|NP_001007195.1|lcl|XP_020948067.1|lcl|NP_999166.1|lcl|XP_003131703.3|lcl|NP_001090914.2|lcl|NP_001011507.1|lcl|NP_001233171.1|lcl|NP_001231185.1	http://www.genome.jp/kegg-bin/show_pathway?hsa04145/hsa:4153%09red/hsa:1514%09red/hsa:3916%09red/hsa:948%09red/hsa:811%09red/hsa:3920%09red/hsa:718%09red/hsa:7057%09red/hsa:3105%09red/hsa:7037%09red/hsa:929%09red/hsa:715%09red/hsa:4353%09red
Bile secretion	KEGG PATHWAY	hsa04976	9	71	1.27E-08	2.69E-07	lcl|XP_020941206.1|lcl|XP_003133505.3|lcl|XP_003357000.2|lcl|NP_001032227.1|lcl|NP_001302536.1|lcl|NP_001038082.1|lcl|NP_001295175.1|lcl|XP_013853463.2|lcl|NP_999520.1	http://www.genome.jp/kegg-bin/show_pathway?hsa04976/hsa:7363%09red/hsa:8647%09red/hsa:6822%09red/hsa:5243%09red/hsa:28234%09red/hsa:2052%09red/hsa:1576%09red/hsa:10864%09red
Staphylococcus aureus infection	KEGG PATHWAY	hsa05150	8	57	4.04E-08	8.01E-07	lcl|NP_001231453.1|lcl|XP_005654909.1|lcl|NP_001116561.1|lcl|NP_001095285.1|lcl|NP_001007195.1|lcl|XP_020948067.1|lcl|NP_001005349.1|lcl|NP_999446.1	http://www.genome.jp/kegg-bin/show_pathway?hsa05150/hsa:4153%09red/hsa:715%09red/hsa:718%09red/hsa:2266%09red/hsa:3075%09red/hsa:720%09red/hsa:717%09red/hsa:716%09red
Ascorbate and aldarate metabolism	KEGG PATHWAY	hsa00053	6	27	1.90E-07	3.47E-06	lcl|XP_003129115.1|lcl|XP_003357000.2|lcl|NP_001265679.1|lcl|XP_005656566.2|lcl|XP_005672351.1|lcl|XP_013853463.2	http://www.genome.jp/kegg-bin/show_pathway?hsa00053/hsa:7363%09red/hsa:54578%09red/hsa:54658%09red/hsa:79799%09red/hsa:574537%09red
Pertussis	KEGG PATHWAY	hsa05133	8	75	2.80E-07	5.02E-06	lcl|XP_005654909.1|lcl|NP_001116561.1|lcl|NP_001095285.1|lcl|NP_001116666.1|lcl|XP_005667607.2|lcl|NP_001005349.1|lcl|NP_001090914.2|lcl|XP_020948067.1	http://www.genome.jp/kegg-bin/show_pathway?hsa05133/hsa:715%09red/hsa:718%09red/hsa:722%09red/hsa:710%09red/hsa:929%09red/hsa:720%09red/hsa:717%09red/hsa:716%09red
Starch and sucrose metabolism	KEGG PATHWAY	hsa00500	7	57	6.60E-07	1.04E-05	lcl|NP_001265679.1|lcl|NP_001182440.1|lcl|XP_003357000.2|lcl|XP_003129115.1|lcl|XP_005656566.2|lcl|XP_005672351.1|lcl|XP_013853463.2	http://www.genome.jp/kegg-bin/show_pathway?hsa00500/hsa:7363%09red/hsa:2998%09red/hsa:54658%09red/hsa:574537%09red/hsa:54578%09red/hsa:79799%09red
Pentose and glucuronate interconversions	KEGG PATHWAY	hsa00040	6	36	8.48E-07	1.32E-05	lcl|XP_003129115.1|lcl|XP_003357000.2|lcl|NP_001265679.1|lcl|XP_005656566.2|lcl|XP_005672351.1|lcl|XP_013853463.2	http://www.genome.jp/kegg-bin/show_pathway?hsa00040/hsa:7363%09red/hsa:54578%09red/hsa:54658%09red/hsa:79799%09red/hsa:574537%09red
Arginine biosynthesis	KEGG PATHWAY	hsa00220	5	21	1.54E-06	2.25E-05	lcl|XP_001928714.1|lcl|XP_005672216.2|lcl|NP_999213.1|lcl|XP_003127043.1|lcl|NP_999074.1	http://www.genome.jp/kegg-bin/show_pathway?hsa00220/hsa:383%09red/hsa:84706%09red/hsa:1373%09red/hsa:2752%09red/hsa:384%09red
Porphyrin and chlorophyll metabolism	KEGG PATHWAY	hsa00860	6	42	1.91E-06	2.70E-05	lcl|XP_003129115.1|lcl|XP_003357000.2|lcl|NP_001265679.1|lcl|XP_005656566.2|lcl|XP_005672351.1|lcl|XP_013853463.2	http://www.genome.jp/kegg-bin/show_pathway?hsa00860/hsa:7363%09red/hsa:54578%09red/hsa:54658%09red/hsa:79799%09red/hsa:574537%09red
Carbon metabolism	KEGG PATHWAY	hsa01200	8	113	4.95E-06	6.00E-05	lcl|XP_003127043.1|lcl|XP_020919537.1|lcl|XP_020920809.1|lcl|XP_020945381.1|lcl|NP_001137167.1|lcl|XP_005672216.2|lcl|XP_005662058.1|lcl|XP_003122689.1	http://www.genome.jp/kegg-bin/show_pathway?hsa01200/hsa:26007%09red/hsa:1373%09red/hsa:84706%09red/hsa:29968%09red/hsa:55902%09red/hsa:2731%09red/hsa:5723%09red/hsa:5313%09red
Linoleic acid metabolism	KEGG PATHWAY	hsa00591	5	29	6.21E-06	7.07E-05	lcl|NP_001302663.1|lcl|XP_020941206.1|lcl|NP_001153086.1|lcl|NP_999586.1|lcl|XP_005657566.1	http://www.genome.jp/kegg-bin/show_pathway?hsa00591/hsa:1544%09red/hsa:1576%09red/hsa:1571%09red/hsa:1558%09red
Alanine, aspartate and glutamate metabolism	KEGG PATHWAY	hsa00250	5	35	1.41E-05	0.000141875	lcl|NP_999074.1|lcl|XP_005672216.2|lcl|XP_003127043.1|lcl|NP_001231396.1|lcl|XP_005662547.2	http://www.genome.jp/kegg-bin/show_pathway?hsa00250/hsa:7915%09red/hsa:2673%09red/hsa:84706%09red/hsa:1373%09red/hsa:2752%09red
Pantothenate and CoA biosynthesis	KEGG PATHWAY	hsa00770	4	18	2.30E-05	0.000226129	lcl|XP_005671322.2|lcl|NP_999298.1|lcl|NP_999209.1|lcl|XP_020947867.1	http://www.genome.jp/kegg-bin/show_pathway?hsa00770/hsa:586%09red/hsa:53354%09red/hsa:8876%09red/hsa:1806%09red
Glycine, serine and threonine metabolism	KEGG PATHWAY	hsa00260	5	40	2.54E-05	0.000244702	lcl|XP_020920809.1|lcl|XP_020940139.1|lcl|NP_001103889.2|lcl|XP_005662058.1|lcl|XP_020919537.1	http://www.genome.jp/kegg-bin/show_pathway?hsa00260/hsa:2731%09red/hsa:5723%09red/hsa:29958%09red/hsa:29968%09red/hsa:27232%09red
Cysteine and methionine metabolism	KEGG PATHWAY	hsa00270	5	45	4.27E-05	0.000391006	lcl|NP_001191700.1|lcl|XP_003482212.1|lcl|NP_001161115.1|lcl|XP_020947867.1|lcl|XP_003126932.3	http://www.genome.jp/kegg-bin/show_pathway?hsa00270/hsa:2729%09red/hsa:1036%09red/hsa:6898%09red/hsa:23743%09red/hsa:586%09red
Antigen processing and presentation	KEGG PATHWAY	hsa04612	6	78	5.00E-05	0.000444621	lcl|XP_001927830.4|lcl|NP_001167604.1|lcl|XP_001927117.4|lcl|XP_003130681.2|lcl|NP_001233171.1|lcl|NP_001182041.1	http://www.genome.jp/kegg-bin/show_pathway?hsa04612/hsa:2923%09red/hsa:3309%09red/hsa:1514%09red/hsa:811%09red/hsa:5641%09red/hsa:3105%09red
Tuberculosis	KEGG PATHWAY	hsa05152	8	179	0.000112957	0.000916424	lcl|XP_020930185.1|lcl|NP_999028.1|lcl|NP_001090914.2|lcl|NP_001032810.1|lcl|NP_001123442.1|lcl|NP_001011507.1|lcl|NP_001231185.1|lcl|XP_005654909.1	http://www.genome.jp/kegg-bin/show_pathway?hsa05152/hsa:820%09red/hsa:54205%09red/hsa:3916%09red/hsa:3920%09red/hsa:718%09red/hsa:843%09red/hsa:1509%09red/hsa:929%09red
Ubiquinone and other terpenoid-quinone biosynthesis	KEGG PATHWAY	hsa00130	3	11	0.000156699	0.001208263	lcl|NP_001335893.1|lcl|XP_003354792.1|lcl|XP_003126932.3	http://www.genome.jp/kegg-bin/show_pathway?hsa00130/hsa:3242%09red/hsa:6898%09red/hsa:2677%09red
Tyrosine metabolism	KEGG PATHWAY	hsa00350	4	35	0.000233432	0.001659373	lcl|NP_001335893.1|lcl|NP_001182259.1|lcl|NP_001295402.1|lcl|XP_003126932.3	http://www.genome.jp/kegg-bin/show_pathway?hsa00350/hsa:3242%09red/hsa:6898%09red/hsa:316%09red/hsa:1312%09red
Thyroid hormone synthesis	KEGG PATHWAY	hsa04918	5	71	0.000316401	0.002108587	lcl|NP_999268.1|lcl|XP_013843394.1|lcl|NP_001254763.1|lcl|XP_001927830.4|lcl|XP_003483141.2	http://www.genome.jp/kegg-bin/show_pathway?hsa04918/hsa:432%09red/hsa:433%09red/hsa:3309%09red/hsa:9601%09red/hsa:7184%09red
Nitrogen metabolism	KEGG PATHWAY	hsa00910	3	17	0.000474161	0.002969077	lcl|XP_005672216.2|lcl|NP_999074.1|lcl|XP_001924218.1	http://www.genome.jp/kegg-bin/show_pathway?hsa00910/hsa:759%09red/hsa:1373%09red/hsa:2752%09red
Lysosome	KEGG PATHWAY	hsa04142	6	123	0.000523956	0.003252556	lcl|NP_001032810.1|lcl|XP_001927117.4|lcl|XP_003130681.2|lcl|XP_020927212.1|lcl|NP_001011507.1|lcl|NP_001231185.1	http://www.genome.jp/kegg-bin/show_pathway?hsa04142/hsa:1514%09red/hsa:1509%09red/hsa:3916%09red/hsa:3920%09red/hsa:2720%09red/hsa:5641%09red
Purine metabolism	KEGG PATHWAY	hsa00230	7	176	0.000590555	0.003601229	lcl|XP_005656211.1|lcl|XP_020918083.1|lcl|XP_003357857.2|lcl|XP_020928761.1|lcl|XP_020945381.1|lcl|XP_013849657.1|lcl|XP_003122402.3	http://www.genome.jp/kegg-bin/show_pathway?hsa00230/hsa:9060%09red/hsa:5436%09red/hsa:377841%09red/hsa:205%09red/hsa:6240%09red/hsa:646625%09red/hsa:5313%09red
Amino sugar and nucleotide sugar metabolism	KEGG PATHWAY	hsa00520	4	48	0.000710055	0.004219628	lcl|XP_005662547.2|lcl|NP_001231470.1|lcl|NP_001172068.1|lcl|NP_999065.1	http://www.genome.jp/kegg-bin/show_pathway?hsa00520/hsa:54187%09red/hsa:2673%09red/hsa:29925%09red/hsa:5973%09red
Valine, leucine and isoleucine degradation	KEGG PATHWAY	hsa00280	4	48	0.000710055	0.004219628	lcl|NP_001116691.1|lcl|XP_020947867.1|lcl|NP_001295402.1|lcl|NP_001239144.1	http://www.genome.jp/kegg-bin/show_pathway?hsa00280/hsa:594%09red/hsa:3157%09red/hsa:316%09red/hsa:586%09red
Steroid biosynthesis	KEGG PATHWAY	hsa00100	3	20	0.000724071	0.004248795	lcl|NP_001230283.1|lcl|NP_001123420.1|lcl|NP_999597.1	http://www.genome.jp/kegg-bin/show_pathway?hsa00100/hsa:1718%09red/hsa:1595%09red
Malaria	KEGG PATHWAY	hsa05144	4	49	0.000763381	0.004423819	lcl|XP_003130275.3|lcl|NP_001231465.1|lcl|XP_020942625.1|lcl|NP_001138313.1	http://www.genome.jp/kegg-bin/show_pathway?hsa05144/hsa:3043%09red/hsa:3039%09red/hsa:948%09red/hsa:7057%09red
Arginine and proline metabolism	KEGG PATHWAY	hsa00330	4	50	0.000819475	0.00468087	lcl|NP_999213.1|lcl|XP_001928714.1|lcl|XP_001927564.2|lcl|NP_001172070.1	http://www.genome.jp/kegg-bin/show_pathway?hsa00330/hsa:383%09red/hsa:5832%09red/hsa:384%09red/hsa:4942%09red
Systemic lupus erythematosus	KEGG PATHWAY	hsa05322	6	136	0.000866969	0.004902314	lcl|XP_005654909.1|lcl|NP_001116561.1|lcl|NP_001095285.1|lcl|XP_020948067.1|lcl|NP_001005349.1|lcl|NP_999447.1	http://www.genome.jp/kegg-bin/show_pathway?hsa05322/hsa:720%09red/hsa:718%09red/hsa:730%09red/hsa:715%09red/hsa:717%09red/hsa:716%09red
Terpenoid backbone biosynthesis	KEGG PATHWAY	hsa00900	3	22	0.000929657	0.005193833	lcl|XP_020949325.1|lcl|XP_005668301.1|lcl|NP_001239144.1	http://www.genome.jp/kegg-bin/show_pathway?hsa00900/hsa:3157%09red/hsa:3422%09red/hsa:4597%09red
Non-alcoholic fatty liver disease (NAFLD)	KEGG PATHWAY	hsa04932	6	151	0.001453581	0.007291351	lcl|XP_005657566.1|lcl|NP_999586.1|lcl|XP_020945381.1|lcl|NP_001090953.1|lcl|NP_001123442.1|lcl|XP_020939599.1	http://www.genome.jp/kegg-bin/show_pathway?hsa04932/hsa:54205%09red/hsa:1571%09red/hsa:3643%09red/hsa:5313%09red/hsa:1347%09red
Vitamin B6 metabolism	KEGG PATHWAY	hsa00750	2	6	0.001619882	0.007871616	lcl|XP_020920809.1|lcl|NP_001295402.1	http://www.genome.jp/kegg-bin/show_pathway?hsa00750/hsa:316%09red/hsa:29968%09red
Arachidonic acid metabolism	KEGG PATHWAY	hsa00590	4	62	0.001736869	0.008396367	lcl|NP_001302663.1|lcl|NP_001001641.1|lcl|XP_005657566.1|lcl|NP_999586.1	http://www.genome.jp/kegg-bin/show_pathway?hsa00590/hsa:2053%09red/hsa:1571%09red/hsa:1558%09red
Insulin resistance	KEGG PATHWAY	hsa04931	5	109	0.001981503	0.009408749	lcl|XP_003130275.3|lcl|XP_005662547.2|lcl|NP_001090886.1|lcl|NP_001182440.1|lcl|XP_020939599.1	http://www.genome.jp/kegg-bin/show_pathway?hsa04931/hsa:2673%09red/hsa:2998%09red/hsa:948%09red/hsa:3643%09red/hsa:6514%09red
@@Apoptosis	KEGG PATHWAY	hsa04210	5	140	0.005544495	0.021827062	lcl|XP_003130681.2|lcl|XP_005663276.2|lcl|NP_001032810.1|lcl|XP_020930185.1|lcl|NP_001123442.1	http://www.genome.jp/kegg-bin/show_pathway?hsa04210/hsa:54205%09red/hsa:1514%09red/hsa:1509%09red/hsa:843%09red/hsa:6708%09red
DNA replication	KEGG PATHWAY	hsa03030	3	36	0.003410563	0.014800257	lcl|XP_020931503.1|lcl|XP_020945077.1|lcl|XP_001924848.1	http://www.genome.jp/kegg-bin/show_pathway?hsa03030/hsa:4175%09red/hsa:4172%09red/hsa:4173%09red
Sulfur metabolism	KEGG PATHWAY	hsa00920	2	10	0.003740987	0.01593763	lcl|XP_020928761.1|lcl|NP_001123442.1	http://www.genome.jp/kegg-bin/show_pathway?hsa00920/hsa:54205%09red/hsa:9060%09red
ECM-receptor interaction	KEGG PATHWAY	hsa04512	4	82	0.004537117	0.018648149	lcl|XP_003130275.3|lcl|NP_999269.1|lcl|XP_020922812.1|lcl|NP_001231465.1	http://www.genome.jp/kegg-bin/show_pathway?hsa04512/hsa:1277%09red/hsa:7448%09red/hsa:948%09red/hsa:7057%09red
@@Sphingolipid metabolism	KEGG PATHWAY	hsa00600	2	47	0.055305082	0.12055991	lcl|XP_003128019.3|lcl|XP_020927212.1	http://www.genome.jp/kegg-bin/show_pathway?hsa00600/hsa:2720%09red/hsa:8613%09red
Fat digestion and absorption	KEGG PATHWAY	hsa04975	3	41	0.004804087	0.019572985	lcl|XP_003130275.3|lcl|XP_003128019.3|lcl|NP_999553.1	http://www.genome.jp/kegg-bin/show_pathway?hsa04975/hsa:8613%09red/hsa:337%09red/hsa:948%09red
Ribosome	KEGG PATHWAY	hsa03010	5	138	0.00523196	0.020683977	lcl|XP_003128108.1|lcl|NP_999082.1|lcl|NP_001038007.1|lcl|XP_005659919.2|lcl|NP_001106688.1	http://www.genome.jp/kegg-bin/show_pathway?hsa03010/hsa:6202%09red/hsa:6129%09red/hsa:6128%09red/hsa:6124%09red/hsa:6173%09red
Fatty acid biosynthesis	KEGG PATHWAY	hsa00061	2	13	0.005861166	0.02269074	lcl|NP_001033783.1|lcl|NP_001093400.1	http://www.genome.jp/kegg-bin/show_pathway?hsa00061/hsa:2194%09red/hsa:2182%09red
Fatty acid metabolism	KEGG PATHWAY	hsa01212	3	48	0.007260184	0.027647965	lcl|XP_020938823.1|lcl|NP_001033783.1|lcl|NP_001093400.1	http://www.genome.jp/kegg-bin/show_pathway?hsa01212/hsa:51144%09red/hsa:2194%09red/hsa:2182%09red
Type II diabetes mellitus	KEGG PATHWAY	hsa04930	3	48	0.007260184	0.027647965	lcl|XP_020945381.1|lcl|XP_020939599.1|lcl|NP_001090886.1	http://www.genome.jp/kegg-bin/show_pathway?hsa04930/hsa:3643%09red/hsa:5313%09red/hsa:6514%09red
N-Glycan biosynthesis	KEGG PATHWAY	hsa00510	3	49	0.007661212	0.029056548	lcl|XP_003130728.1|lcl|XP_020936709.1|lcl|XP_003132136.3	http://www.genome.jp/kegg-bin/show_pathway?hsa00510/hsa:2683%09red/hsa:201595%09red/hsa:11253%09red
Amoebiasis	KEGG PATHWAY	hsa05146	4	100	0.008820315	0.033317223	lcl|XP_001928714.1|lcl|NP_999213.1|lcl|XP_020922812.1|lcl|NP_001090914.2	http://www.genome.jp/kegg-bin/show_pathway?hsa05146/hsa:1277%09red/hsa:929%09red/hsa:384%09red/hsa:383%09red
Glutathione metabolism	KEGG PATHWAY	hsa00480	3	52	0.008941698	0.033504434	lcl|XP_020938403.1|lcl|XP_020918083.1|lcl|XP_003482212.1	http://www.genome.jp/kegg-bin/show_pathway?hsa00480/hsa:2729%09red/hsa:2950%09red/hsa:6240%09red
Primary bile acid biosynthesis	KEGG PATHWAY	hsa00120	2	17	0.009352923	0.034491213	lcl|NP_001094497.1|lcl|XP_013846859.1	http://www.genome.jp/kegg-bin/show_pathway?hsa00120/hsa:51302%09red/hsa:9420%09red
Phenylalanine metabolism	KEGG PATHWAY	hsa00360	2	17	0.009352923	0.034491213	lcl|NP_001335893.1|lcl|XP_003126932.3	http://www.genome.jp/kegg-bin/show_pathway?hsa00360/hsa:3242%09red/hsa:6898%09red
2-Oxocarboxylic acid metabolism	KEGG PATHWAY	hsa01210	2	18	0.010339452	0.037026356	lcl|XP_003127043.1|lcl|XP_020947867.1	http://www.genome.jp/kegg-bin/show_pathway?hsa01210/hsa:84706%09red/hsa:586%09red
Legionellosis	KEGG PATHWAY	hsa05134	3	55	0.010340014	0.037026356	lcl|NP_001090914.2|lcl|XP_005654909.1|lcl|NP_001123442.1	http://www.genome.jp/kegg-bin/show_pathway?hsa05134/hsa:54205%09red/hsa:929%09red/hsa:718%09red
Pyrimidine metabolism	KEGG PATHWAY	hsa00240	4	105	0.010357855	0.037026356	lcl|XP_013849657.1|lcl|XP_003122402.3|lcl|XP_020918083.1|lcl|NP_999209.1	http://www.genome.jp/kegg-bin/show_pathway?hsa00240/hsa:5436%09red/hsa:1806%09red/hsa:377841%09red/hsa:6240%09red
Glycerolipid metabolism	KEGG PATHWAY	hsa00561	3	59	0.012391018	0.043957489	lcl|XP_003128019.3|lcl|XP_003122689.1|lcl|NP_001135459.1	http://www.genome.jp/kegg-bin/show_pathway?hsa00561/hsa:26007%09red/hsa:8613%09red/hsa:9663%09red
Herpes simplex infection	KEGG PATHWAY	hsa05168	5	186	0.016833978	0.056729133	lcl|XP_020929339.1|lcl|NP_999484.1|lcl|XP_005654909.1|lcl|NP_001123442.1|lcl|NP_001233171.1	http://www.genome.jp/kegg-bin/show_pathway?hsa05168/hsa:54205%09red/hsa:4938%09red/hsa:3105%09red/hsa:5610%09red/hsa:718%09red
Platelet activation	KEGG PATHWAY	hsa04611	4	122	0.016842412	0.056729133	lcl|XP_020957142.1|lcl|NP_001231453.1|lcl|XP_020922812.1|lcl|NP_001231042.1	http://www.genome.jp/kegg-bin/show_pathway?hsa04611/hsa:1277%09red/hsa:2266%09red/hsa:2244%09red/hsa:2243%09red
AMPK signaling pathway	KEGG PATHWAY	hsa04152	4	125	0.0181987	0.06085802	lcl|XP_003130275.3|lcl|XP_020939599.1|lcl|NP_001093400.1|lcl|NP_001182440.1	http://www.genome.jp/kegg-bin/show_pathway?hsa04152/hsa:2998%09red/hsa:948%09red/hsa:2194%09red/hsa:3643%09red
Maturity onset diabetes of the young	KEGG PATHWAY	hsa04950	2	26	0.019752795	0.064315872	lcl|XP_020945381.1|lcl|NP_001090886.1	http://www.genome.jp/kegg-bin/show_pathway?hsa04950/hsa:5313%09red/hsa:6514%09red
PPAR signaling pathway	KEGG PATHWAY	hsa03320	3	72	0.020564743	0.066390676	lcl|XP_003130275.3|lcl|NP_001033783.1|lcl|NP_001002801.1	http://www.genome.jp/kegg-bin/show_pathway?hsa03320/hsa:345%09red/hsa:948%09red/hsa:2182%09red
Hepatitis C	KEGG PATHWAY	hsa05160	4	133	0.02214028	0.070501301	lcl|NP_001157119.1|lcl|XP_020929339.1|lcl|NP_001153547.1|lcl|NP_999484.1	http://www.genome.jp/kegg-bin/show_pathway?hsa05160/hsa:1365%09red/hsa:4938%09red/hsa:5610%09red/hsa:100506658%09red
Butanoate metabolism	KEGG PATHWAY	hsa00650	2	28	0.022502904	0.070929761	lcl|NP_001231396.1|lcl|NP_001239144.1	http://www.genome.jp/kegg-bin/show_pathway?hsa00650/hsa:7915%09red/hsa:3157%09red
Glyoxylate and dicarboxylate metabolism	KEGG PATHWAY	hsa00630	2	28	0.022502904	0.070929761	lcl|NP_999074.1|lcl|XP_020919537.1	http://www.genome.jp/kegg-bin/show_pathway?hsa00630/hsa:2752%09red/hsa:2731%09red
Proteoglycans in cancer	KEGG PATHWAY	hsa05205	5	205	0.024188869	0.074977459	lcl|NP_999269.1|lcl|XP_003356046.1|lcl|XP_020933972.1|lcl|XP_003130681.2|lcl|NP_001231465.1	http://www.genome.jp/kegg-bin/show_pathway?hsa05205/hsa:6237%09red/hsa:7448%09red/hsa:1514%09red/hsa:7057%09red/hsa:286%09red
Nicotinate and nicotinamide metabolism	KEGG PATHWAY	hsa00760	2	30	0.025400911	0.077993902	lcl|NP_001116618.1|lcl|NP_001295402.1	http://www.genome.jp/kegg-bin/show_pathway?hsa00760/hsa:316%09red/hsa:4837%09red
Insulin signaling pathway	KEGG PATHWAY	hsa04910	4	139	0.025412804	0.077993902	lcl|XP_020939599.1|lcl|XP_020945381.1|lcl|NP_001093400.1|lcl|NP_001182440.1	http://www.genome.jp/kegg-bin/show_pathway?hsa04910/hsa:2194%09red/hsa:2998%09red/hsa:3643%09red/hsa:5313%09red
Galactose metabolism	KEGG PATHWAY	hsa00052	2	31	0.026903753	0.082030071	lcl|XP_003130728.1|lcl|XP_020927212.1	http://www.genome.jp/kegg-bin/show_pathway?hsa00052/hsa:2683%09red/hsa:2720%09red
Propanoate metabolism	KEGG PATHWAY	hsa00640	2	32	0.028441636	0.085877174	lcl|NP_001116691.1|lcl|NP_001137167.1	http://www.genome.jp/kegg-bin/show_pathway?hsa00640/hsa:594%09red/hsa:55902%09red
Peroxisome	KEGG PATHWAY	hsa04146	3	83	0.029308383	0.08820878	lcl|NP_001033783.1|lcl|NP_001001641.1|lcl|XP_001928904.2	http://www.genome.jp/kegg-bin/show_pathway?hsa04146/hsa:2053%09red/hsa:2182%09red/hsa:5824%09red
Fructose and mannose metabolism	KEGG PATHWAY	hsa00051	2	33	0.030013933	0.089466451	lcl|NP_001231470.1|lcl|XP_003122689.1	http://www.genome.jp/kegg-bin/show_pathway?hsa00051/hsa:26007%09red/hsa:29925%09red
@@Axon guidance	KEGG PATHWAY	hsa04360	2	176	0.401027532	0.463392683	lcl|XP_003356046.1|lcl|XP_001929364.2	http://www.genome.jp/kegg-bin/show_pathway?hsa04360/hsa:6237%09red/hsa:54434%09red
Prion diseases	KEGG PATHWAY	hsa05020	2	35	0.033259288	0.096669519	lcl|NP_999447.1|lcl|XP_001927830.4	http://www.genome.jp/kegg-bin/show_pathway?hsa05020/hsa:3309%09red/hsa:730%09red
African trypanosomiasis	KEGG PATHWAY	hsa05143	2	35	0.033259288	0.096669519	lcl|XP_020942625.1|lcl|NP_001138313.1	http://www.genome.jp/kegg-bin/show_pathway?hsa05143/hsa:3043%09red/hsa:3039%09red
Hematopoietic cell lineage	KEGG PATHWAY	hsa04640	3	88	0.033835153	0.097243001	lcl|XP_003130275.3|lcl|NP_999166.1|lcl|NP_001090914.2	http://www.genome.jp/kegg-bin/show_pathway?hsa04640/hsa:7037%09red/hsa:929%09red/hsa:948%09red
Protein digestion and absorption	KEGG PATHWAY	hsa04974	3	90	0.035741538	0.098952093	lcl|XP_003353857.2|lcl|XP_020922812.1|lcl|XP_001929181.1	http://www.genome.jp/kegg-bin/show_pathway?hsa04974/hsa:1277%09red/hsa:1361%09red/hsa:6520%09red
Glycerophospholipid metabolism	KEGG PATHWAY	hsa00564	3	95	0.04074416	0.105595281	lcl|XP_020957345.1|lcl|XP_003128019.3|lcl|NP_001135459.1	http://www.genome.jp/kegg-bin/show_pathway?hsa00564/hsa:64850%09red/hsa:8613%09red/hsa:9663%09red
Pyruvate metabolism	KEGG PATHWAY	hsa00620	2	40	0.041932354	0.107776546	lcl|XP_020945381.1|lcl|NP_001137167.1	http://www.genome.jp/kegg-bin/show_pathway?hsa00620/hsa:55902%09red/hsa:5313%09red
Tryptophan metabolism	KEGG PATHWAY	hsa00380	2	40	0.041932354	0.107776546	lcl|NP_001153086.1|lcl|NP_001295402.1	http://www.genome.jp/kegg-bin/show_pathway?hsa00380/hsa:1544%09red/hsa:316%09red
Alzheimer's disease	KEGG PATHWAY	hsa05010	4	168	0.045173441	0.108650279	lcl|NP_001090953.1|lcl|NP_999473.1|lcl|XP_001928821.1|lcl|NP_001123442.1	http://www.genome.jp/kegg-bin/show_pathway?hsa05010/hsa:54205%09red/hsa:23385%09red/hsa:1347%09red/hsa:348%09red
Phenylalanine, tyrosine and tryptophan biosynthesis	KEGG PATHWAY	hsa00400	1	5	0.045532968	0.108650279	lcl|XP_003126932.3	http://www.genome.jp/kegg-bin/show_pathway?hsa00400/hsa:6898%09red
Caffeine metabolism	KEGG PATHWAY	hsa00232	1	5	0.045532968	0.108650279	lcl|NP_001153086.1	http://www.genome.jp/kegg-bin/show_pathway?hsa00232/hsa:1544%09red
ABC transporters	KEGG PATHWAY	hsa02010	2	45	0.051347065	0.116445158	lcl|XP_003133505.3|lcl|NP_001295175.1	http://www.genome.jp/kegg-bin/show_pathway?hsa02010/hsa:5243%09red/hsa:8647%09red
Influenza A	KEGG PATHWAY	hsa05164	4	176	0.051788024	0.116445158	lcl|XP_020929339.1|lcl|NP_001177113.1|lcl|NP_001123442.1|lcl|NP_999484.1	http://www.genome.jp/kegg-bin/show_pathway?hsa05164/hsa:54205%09red/hsa:4938%09red/hsa:5610%09red/hsa:5611%09red
PI3K-Akt signaling pathway	KEGG PATHWAY	hsa04151	6	342	0.054598768	0.119860355	lcl|NP_001182440.1|lcl|NP_999269.1|lcl|NP_001231465.1|lcl|NP_999268.1|lcl|XP_020939599.1|lcl|XP_020922812.1	http://www.genome.jp/kegg-bin/show_pathway?hsa04151/hsa:2998%09red/hsa:7448%09red/hsa:1277%09red/hsa:7057%09red/hsa:7184%09red/hsa:3643%09red
Serotonergic synapse	KEGG PATHWAY	hsa04726	3	112	0.060207874	0.12546895	lcl|NP_001302663.1|lcl|XP_020929679.1|lcl|NP_001161307.1	http://www.genome.jp/kegg-bin/show_pathway?hsa04726/hsa:1562%09red/hsa:1558%09red
Glutamatergic synapse	KEGG PATHWAY	hsa04724	3	114	0.062738065	0.129788502	lcl|NP_001230740.1|lcl|NP_999074.1|lcl|XP_003358496.1	http://www.genome.jp/kegg-bin/show_pathway?hsa04724/hsa:10991%09red/hsa:9456%09red/hsa:2752%09red
Lysine degradation	KEGG PATHWAY	hsa00310	2	52	0.065643625	0.134016416	lcl|XP_005673261.1|lcl|XP_003127625.1	http://www.genome.jp/kegg-bin/show_pathway?hsa00310/hsa:5351%09red/hsa:10157%09red
Pathogenic Escherichia coli infection	KEGG PATHWAY	hsa05130	2	55	0.072130781	0.141680039	lcl|NP_001157119.1|lcl|NP_001090914.2	http://www.genome.jp/kegg-bin/show_pathway?hsa05130/hsa:929%09red/hsa:100506658%09red
Cell cycle	KEGG PATHWAY	hsa04110	3	124	0.076106953	0.146106558	lcl|XP_020931503.1|lcl|XP_020945077.1|lcl|XP_001924848.1	http://www.genome.jp/kegg-bin/show_pathway?hsa04110/hsa:4175%09red/hsa:4172%09red/hsa:4173%09red
Epstein-Barr virus infection	KEGG PATHWAY	hsa05169	4	204	0.078828467	0.150710983	lcl|NP_999484.1|lcl|XP_013849657.1|lcl|XP_003122402.3|lcl|NP_001233171.1	http://www.genome.jp/kegg-bin/show_pathway?hsa05169/hsa:5436%09red/hsa:3105%09red/hsa:5610%09red/hsa:377841%09red
Synthesis and degradation of ketone bodies	KEGG PATHWAY	hsa00072	1	10	0.081894228	0.15281463	lcl|NP_001239144.1	http://www.genome.jp/kegg-bin/show_pathway?hsa00072/hsa:3157%09red
Viral myocarditis	KEGG PATHWAY	hsa05416	2	60	0.08337457	0.154649054	lcl|NP_001233171.1|lcl|NP_001123442.1	http://www.genome.jp/kegg-bin/show_pathway?hsa05416/hsa:54205%09red/hsa:3105%09red
Taurine and hypotaurine metabolism	KEGG PATHWAY	hsa00430	1	11	0.088999068	0.160301411	lcl|NP_001161115.1	http://www.genome.jp/kegg-bin/show_pathway?hsa00430/hsa:1036%09red
FoxO signaling pathway	KEGG PATHWAY	hsa04068	3	134	0.090613314	0.162894455	lcl|XP_020939599.1|lcl|XP_020933518.1|lcl|NP_001230740.1	http://www.genome.jp/kegg-bin/show_pathway?hsa04068/hsa:9456%09red/hsa:3643%09red/hsa:6789%09red
Regulation of actin cytoskeleton	KEGG PATHWAY	hsa04810	4	215	0.091044372	0.163354614	lcl|XP_003356046.1|lcl|NP_001116457.1|lcl|NP_001090914.2|lcl|XP_001929364.2	http://www.genome.jp/kegg-bin/show_pathway?hsa04810/hsa:6237%09red/hsa:929%09red/hsa:54434%09red/hsa:2147%09red
Tight junction	KEGG PATHWAY	hsa04530	3	139	0.098266291	0.172335431	lcl|XP_003356046.1|lcl|NP_001157119.1|lcl|NP_001153547.1	http://www.genome.jp/kegg-bin/show_pathway?hsa04530/hsa:6237%09red/hsa:1365%09red/hsa:100506658%09red
Glycolysis / Gluconeogenesis	KEGG PATHWAY	hsa00010	2	67	0.099928338	0.174593895	lcl|XP_020945381.1|lcl|NP_001137167.1	http://www.genome.jp/kegg-bin/show_pathway?hsa00010/hsa:55902%09red/hsa:5313%09red
p53 signaling pathway	KEGG PATHWAY	hsa04115	2	69	0.104814194	0.17976405	lcl|NP_001231465.1|lcl|NP_001123442.1	http://www.genome.jp/kegg-bin/show_pathway?hsa04115/hsa:54205%09red/hsa:7057%09red
Phospholipase D signaling pathway	KEGG PATHWAY	hsa04072	3	144	0.106170796	0.18175661	lcl|XP_003356046.1|lcl|XP_003128019.3|lcl|XP_020939599.1	http://www.genome.jp/kegg-bin/show_pathway?hsa04072/hsa:6237%09red/hsa:8613%09red/hsa:3643%09red
Adipocytokine signaling pathway	KEGG PATHWAY	hsa04920	2	70	0.107281127	0.182319293	lcl|XP_003130275.3|lcl|NP_001033783.1	http://www.genome.jp/kegg-bin/show_pathway?hsa04920/hsa:948%09red/hsa:2182%09red
RIG-I-like receptor signaling pathway	KEGG PATHWAY	hsa04622	2	70	0.107281127	0.182319293	lcl|XP_003122689.1|lcl|XP_020930185.1	http://www.genome.jp/kegg-bin/show_pathway?hsa04622/hsa:26007%09red/hsa:843%09red
Cell adhesion molecules (CAMs)	KEGG PATHWAY	hsa04514	3	146	0.109400438	0.183902056	lcl|NP_001157119.1|lcl|NP_001233171.1|lcl|NP_001153547.1	http://www.genome.jp/kegg-bin/show_pathway?hsa04514/hsa:1365%09red/hsa:3105%09red/hsa:100506658%09red
Folate biosynthesis	KEGG PATHWAY	hsa00790	1	14	0.109986438	0.183902056	lcl|XP_001926738.1	http://www.genome.jp/kegg-bin/show_pathway?hsa00790/hsa:8836%09red
Glycosphingolipid biosynthesis - ganglio series	KEGG PATHWAY	hsa00604	1	15	0.116874572	0.190303623	lcl|XP_020927212.1	http://www.genome.jp/kegg-bin/show_pathway?hsa00604/hsa:2720%09red
Glycosaminoglycan biosynthesis - keratan sulfate	KEGG PATHWAY	hsa00533	1	15	0.116874572	0.190303623	lcl|XP_003130728.1	http://www.genome.jp/kegg-bin/show_pathway?hsa00533/hsa:2683%09red
Platinum drug resistance	KEGG PATHWAY	hsa01524	2	75	0.11984039	0.194454058	lcl|XP_020938403.1|lcl|NP_001123442.1	http://www.genome.jp/kegg-bin/show_pathway?hsa01524/hsa:54205%09red/hsa:2950%09red
Selenocompound metabolism	KEGG PATHWAY	hsa00450	1	17	0.130491832	0.208474108	lcl|XP_020928761.1	http://www.genome.jp/kegg-bin/show_pathway?hsa00450/hsa:9060%09red
Other glycan degradation	KEGG PATHWAY	hsa00511	1	18	0.137221771	0.216996461	lcl|XP_020927212.1	http://www.genome.jp/kegg-bin/show_pathway?hsa00511/hsa:2720%09red
MAPK signaling pathway	KEGG PATHWAY	hsa04010	4	255	0.142260927	0.224205143	lcl|NP_001009582.1|lcl|XP_003356046.1|lcl|XP_020933518.1|lcl|NP_001090914.2	http://www.genome.jp/kegg-bin/show_pathway?hsa04010/hsa:6237%09red/hsa:929%09red/hsa:3925%09red/hsa:6789%09red
Glycosaminoglycan degradation	KEGG PATHWAY	hsa00531	1	19	0.143899788	0.224512545	lcl|XP_020927212.1	http://www.genome.jp/kegg-bin/show_pathway?hsa00531/hsa:2720%09red
GABAergic synapse	KEGG PATHWAY	hsa04727	2	88	0.153978798	0.238641559	lcl|NP_999074.1|lcl|XP_003358496.1	http://www.genome.jp/kegg-bin/show_pathway?hsa04727/hsa:10991%09red/hsa:2752%09red
Prostate cancer	KEGG PATHWAY	hsa05215	2	89	0.156678655	0.241874319	lcl|XP_020938403.1|lcl|NP_999268.1	http://www.genome.jp/kegg-bin/show_pathway?hsa05215/hsa:7184%09red/hsa:2950%09red
Biosynthesis of unsaturated fatty acids	KEGG PATHWAY	hsa01040	1	23	0.170100569	0.255973921	lcl|XP_020938823.1	http://www.genome.jp/kegg-bin/show_pathway?hsa01040/hsa:51144%09red
Protein export	KEGG PATHWAY	hsa03060	1	23	0.170100569	0.255973921	lcl|XP_001927830.4	http://www.genome.jp/kegg-bin/show_pathway?hsa03060/hsa:3309%09red
Proximal tubule bicarbonate reclamation	KEGG PATHWAY	hsa04964	1	23	0.170100569	0.255973921	lcl|XP_003358496.1	http://www.genome.jp/kegg-bin/show_pathway?hsa04964/hsa:10991%09red
Vitamin digestion and absorption	KEGG PATHWAY	hsa04977	1	24	0.176524902	0.262257538	lcl|NP_999553.1	http://www.genome.jp/kegg-bin/show_pathway?hsa04977/hsa:337%09red
Fatty acid elongation	KEGG PATHWAY	hsa00062	1	25	0.182899662	0.267469256	lcl|XP_020938823.1	http://www.genome.jp/kegg-bin/show_pathway?hsa00062/hsa:51144%09red
Estrogen signaling pathway	KEGG PATHWAY	hsa04915	2	99	0.184122433	0.268836041	lcl|NP_999268.1|lcl|NP_001302540.1	http://www.genome.jp/kegg-bin/show_pathway?hsa04915/hsa:7184%09red/hsa:2289%09red
Glycosphingolipid biosynthesis - lacto and neolacto series	KEGG PATHWAY	hsa00601	1	26	0.189225232	0.272870389	lcl|XP_003130728.1	http://www.genome.jp/kegg-bin/show_pathway?hsa00601/hsa:2683%09red
Glucagon signaling pathway	KEGG PATHWAY	hsa04922	2	102	0.192488002	0.276349597	lcl|NP_001090886.1|lcl|NP_001182440.1	http://www.genome.jp/kegg-bin/show_pathway?hsa04922/hsa:2998%09red/hsa:6514%09red
Huntington's disease	KEGG PATHWAY	hsa05016	3	193	0.19448531	0.277630678	lcl|NP_001090953.1|lcl|XP_013849657.1|lcl|NP_001123442.1	http://www.genome.jp/kegg-bin/show_pathway?hsa05016/hsa:54205%09red/hsa:5436%09red/hsa:1347%09red
HIF-1 signaling pathway	KEGG PATHWAY	hsa04066	2	103	0.195287635	0.277630678	lcl|NP_999166.1|lcl|XP_020939599.1	http://www.genome.jp/kegg-bin/show_pathway?hsa04066/hsa:7037%09red/hsa:3643%09red
Collecting duct acid secretion	KEGG PATHWAY	hsa04966	1	27	0.195501989	0.277630678	lcl|XP_005668813.2	http://www.genome.jp/kegg-bin/show_pathway?hsa04966/hsa:6521%09red
Chagas disease (American trypanosomiasis)	KEGG PATHWAY	hsa05142	2	104	0.198092403	0.280881781	lcl|XP_005654909.1|lcl|NP_001167604.1	http://www.genome.jp/kegg-bin/show_pathway?hsa05142/hsa:718%09red/hsa:811%09red
Pentose phosphate pathway	KEGG PATHWAY	hsa00030	1	29	0.207910564	0.289091738	lcl|XP_001926213.3	http://www.genome.jp/kegg-bin/show_pathway?hsa00030/hsa:51071%09red
Focal adhesion	KEGG PATHWAY	hsa04510	3	203	0.214331018	0.294074764	lcl|NP_999269.1|lcl|NP_001231465.1|lcl|XP_020922812.1	http://www.genome.jp/kegg-bin/show_pathway?hsa04510/hsa:1277%09red/hsa:7448%09red/hsa:7057%09red
@@Nucleotide excision repair	KEGG PATHWAY	hsa03420	1	47	0.311344213	0.382719567	lcl|XP_005674027.2	http://www.genome.jp/kegg-bin/show_pathway?hsa03420/hsa:1069%09red
Viral carcinogenesis	KEGG PATHWAY	hsa05203	3	205	0.218351752	0.298712881	lcl|NP_999484.1|lcl|XP_005654909.1|lcl|NP_001233171.1	http://www.genome.jp/kegg-bin/show_pathway?hsa05203/hsa:718%09red/hsa:3105%09red/hsa:5610%09red
Other types of O-glycan biosynthesis	KEGG PATHWAY	hsa00514	1	31	0.220128357	0.298951612	lcl|XP_003130728.1	http://www.genome.jp/kegg-bin/show_pathway?hsa00514/hsa:2683%09red
beta-Alanine metabolism	KEGG PATHWAY	hsa00410	1	31	0.220128357	0.298951612	lcl|NP_999209.1	http://www.genome.jp/kegg-bin/show_pathway?hsa00410/hsa:1806%09red
RNA polymerase	KEGG PATHWAY	hsa03020	1	32	0.226166626	0.304932749	lcl|XP_013849657.1	http://www.genome.jp/kegg-bin/show_pathway?hsa03020/hsa:5436%09red
Rap1 signaling pathway	KEGG PATHWAY	hsa04015	3	211	0.230504523	0.310332929	lcl|XP_003356046.1|lcl|NP_001231465.1|lcl|XP_020939599.1	http://www.genome.jp/kegg-bin/show_pathway?hsa04015/hsa:6237%09red/hsa:7057%09red/hsa:3643%09red
Apoptosis - multiple species	KEGG PATHWAY	hsa04215	1	33	0.232158293	0.310765691	lcl|NP_001123442.1	http://www.genome.jp/kegg-bin/show_pathway?hsa04215/hsa:54205%09red
Leukocyte transendothelial migration	KEGG PATHWAY	hsa04670	2	118	0.237766851	0.316905515	lcl|NP_001157119.1|lcl|NP_001153547.1	http://www.genome.jp/kegg-bin/show_pathway?hsa04670/hsa:1365%09red/hsa:100506658%09red
Ras signaling pathway	KEGG PATHWAY	hsa04014	3	228	0.265537912	0.345701117	lcl|XP_003356046.1|lcl|XP_020939599.1|lcl|XP_020933518.1	http://www.genome.jp/kegg-bin/show_pathway?hsa04014/hsa:6237%09red/hsa:3643%09red/hsa:6789%09red
Allograft rejection	KEGG PATHWAY	hsa05330	1	39	0.267149523	0.345701117	lcl|NP_001233171.1	http://www.genome.jp/kegg-bin/show_pathway?hsa05330/hsa:3105%09red
Aldosterone-regulated sodium reabsorption	KEGG PATHWAY	hsa04960	1	39	0.267149523	0.345701117	lcl|XP_020939599.1	http://www.genome.jp/kegg-bin/show_pathway?hsa04960/hsa:3643%09red
@@Notch signaling pathway	KEGG PATHWAY	hsa04330	1	48	0.316678362	0.388253498	lcl|XP_001928821.1	http://www.genome.jp/kegg-bin/show_pathway?hsa04330/hsa:23385%09red
Bladder cancer	KEGG PATHWAY	hsa05219	1	41	0.278456383	0.355890144	lcl|NP_001231465.1	http://www.genome.jp/kegg-bin/show_pathway?hsa05219/hsa:7057%09red
Oxidative phosphorylation	KEGG PATHWAY	hsa00190	2	133	0.280662182	0.357241222	lcl|NP_001090953.1|lcl|XP_001925115.3	http://www.genome.jp/kegg-bin/show_pathway?hsa00190/hsa:1347%09red/hsa:5464%09red
Graft-versus-host disease	KEGG PATHWAY	hsa05332	1	42	0.284044434	0.358610902	lcl|NP_001233171.1	http://www.genome.jp/kegg-bin/show_pathway?hsa05332/hsa:3105%09red
Measles	KEGG PATHWAY	hsa05162	2	136	0.289235707	0.364624643	lcl|XP_020929339.1|lcl|NP_999484.1	http://www.genome.jp/kegg-bin/show_pathway?hsa05162/hsa:4938%09red/hsa:5610%09red
Fatty acid degradation	KEGG PATHWAY	hsa00071	1	44	0.295091453	0.369557484	lcl|NP_001033783.1	http://www.genome.jp/kegg-bin/show_pathway?hsa00071/hsa:2182%09red
Type I diabetes mellitus	KEGG PATHWAY	hsa04940	1	44	0.295091453	0.369557484	lcl|NP_001233171.1	http://www.genome.jp/kegg-bin/show_pathway?hsa04940/hsa:3105%09red
Ether lipid metabolism	KEGG PATHWAY	hsa00565	1	45	0.300551082	0.375387094	lcl|XP_003128019.3	http://www.genome.jp/kegg-bin/show_pathway?hsa00565/hsa:8613%09red
Carbohydrate digestion and absorption	KEGG PATHWAY	hsa04973	1	46	0.305968561	0.378065617	lcl|NP_001090886.1	http://www.genome.jp/kegg-bin/show_pathway?hsa04973/hsa:6514%09red
Parkinson's disease	KEGG PATHWAY	hsa05012	2	142	0.306342558	0.378065617	lcl|NP_001090953.1|lcl|NP_001123442.1	http://www.genome.jp/kegg-bin/show_pathway?hsa05012/hsa:54205%09red/hsa:1347%09red
Hepatitis B	KEGG PATHWAY	hsa05161	2	146	0.317704922	0.389000908	lcl|XP_020930185.1|lcl|NP_001123442.1	http://www.genome.jp/kegg-bin/show_pathway?hsa05161/hsa:54205%09red/hsa:843%09red
Ovarian steroidogenesis	KEGG PATHWAY	hsa04913	1	50	0.327223422	0.395978538	lcl|XP_020939599.1	http://www.genome.jp/kegg-bin/show_pathway?hsa04913/hsa:3643%09red
HTLV-I infection	KEGG PATHWAY	hsa05166	3	259	0.330661727	0.399581449	lcl|XP_003356046.1|lcl|NP_001233171.1|lcl|NP_001167604.1	http://www.genome.jp/kegg-bin/show_pathway?hsa05166/hsa:6237%09red/hsa:3105%09red/hsa:811%09red
Vibrio cholerae infection	KEGG PATHWAY	hsa05110	1	51	0.332434965	0.399581449	lcl|NP_001254763.1	http://www.genome.jp/kegg-bin/show_pathway?hsa05110/hsa:9601%09red
Amyotrophic lateral sclerosis (ALS)	KEGG PATHWAY	hsa05014	1	51	0.332434965	0.399581449	lcl|NP_001123442.1	http://www.genome.jp/kegg-bin/show_pathway?hsa05014/hsa:54205%09red
Endocytosis	KEGG PATHWAY	hsa04144	3	260	0.332770403	0.399581449	lcl|NP_999166.1|lcl|NP_001233171.1|lcl|XP_003481574.1	http://www.genome.jp/kegg-bin/show_pathway?hsa04144/hsa:7037%09red/hsa:26286%09red/hsa:3105%09red
Mineral absorption	KEGG PATHWAY	hsa04978	1	52	0.337606267	0.404867155	lcl|XP_005660860.1	http://www.genome.jp/kegg-bin/show_pathway?hsa04978/hsa:2495%09red
mTOR signaling pathway	KEGG PATHWAY	hsa04150	2	154	0.340290465	0.407039748	lcl|XP_020939599.1|lcl|XP_003353857.2	http://www.genome.jp/kegg-bin/show_pathway?hsa04150/hsa:3643%09red/hsa:6520%09red
Autoimmune thyroid disease	KEGG PATHWAY	hsa05320	1	54	0.347829384	0.414463366	lcl|NP_001233171.1	http://www.genome.jp/kegg-bin/show_pathway?hsa05320/hsa:3105%09red
Non-small cell lung cancer	KEGG PATHWAY	hsa05223	1	56	0.357895223	0.421611418	lcl|XP_020933518.1	http://www.genome.jp/kegg-bin/show_pathway?hsa05223/hsa:6789%09red
Regulation of lipolysis in adipocytes	KEGG PATHWAY	hsa04923	1	56	0.357895223	0.421611418	lcl|XP_020939599.1	http://www.genome.jp/kegg-bin/show_pathway?hsa04923/hsa:3643%09red
NOD-like receptor signaling pathway	KEGG PATHWAY	hsa04621	1	57	0.362869918	0.424257686	lcl|NP_999268.1	http://www.genome.jp/kegg-bin/show_pathway?hsa04621/hsa:7184%09red
Pathways in cancer	KEGG PATHWAY	hsa05200	4	397	0.375872402	0.438361189	lcl|XP_020933518.1|lcl|XP_020938403.1|lcl|NP_001123442.1|lcl|NP_999268.1	http://www.genome.jp/kegg-bin/show_pathway?hsa05200/hsa:54205%09red/hsa:2950%09red/hsa:6789%09red/hsa:7184%09red
Colorectal cancer	KEGG PATHWAY	hsa05210	1	62	0.387173005	0.450414481	lcl|NP_001123442.1	http://www.genome.jp/kegg-bin/show_pathway?hsa05210/hsa:54205%09red
RNA transport	KEGG PATHWAY	hsa03013	2	172	0.390164602	0.453329481	lcl|XP_020925047.1|lcl|XP_003135028.3	http://www.genome.jp/kegg-bin/show_pathway?hsa03013/hsa:23225%09red/hsa:1968%09red
Longevity regulating pathway - multiple species	KEGG PATHWAY	hsa04213	1	64	0.396633484	0.459130324	lcl|XP_020939599.1	http://www.genome.jp/kegg-bin/show_pathway?hsa04213/hsa:3643%09red
Aminoacyl-tRNA biosynthesis	KEGG PATHWAY	hsa00970	1	66	0.405948382	0.467015833	lcl|XP_020940636.1	http://www.genome.jp/kegg-bin/show_pathway?hsa00970/hsa:123283%09red
Central carbon metabolism in cancer	KEGG PATHWAY	hsa05230	1	67	0.410551937	0.471150008	lcl|NP_001090886.1	http://www.genome.jp/kegg-bin/show_pathway?hsa05230/hsa:6514%09red
Transcriptional misregulation in cancer	KEGG PATHWAY	hsa05202	2	180	0.411798887	0.472000444	lcl|XP_003131703.3|lcl|NP_001090914.2	http://www.genome.jp/kegg-bin/show_pathway?hsa05202/hsa:929%09red/hsa:4353%09red
MicroRNAs in cancer	KEGG PATHWAY	hsa05206	3	299	0.41426632	0.472325482	lcl|NP_001009582.1|lcl|NP_001231465.1|lcl|NP_001295175.1	http://www.genome.jp/kegg-bin/show_pathway?hsa05206/hsa:7057%09red/hsa:5243%09red/hsa:3925%09red
Prolactin signaling pathway	KEGG PATHWAY	hsa04917	1	72	0.433041745	0.489137952	lcl|NP_001090886.1	http://www.genome.jp/kegg-bin/show_pathway?hsa04917/hsa:6514%09red
B cell receptor signaling pathway	KEGG PATHWAY	hsa04662	1	73	0.437436001	0.493503977	lcl|NP_001090962.1	http://www.genome.jp/kegg-bin/show_pathway?hsa04662/hsa:971%09red
Adherens junction	KEGG PATHWAY	hsa04520	1	74	0.441796308	0.497220694	lcl|XP_020939599.1	http://www.genome.jp/kegg-bin/show_pathway?hsa04520/hsa:3643%09red
Leishmaniasis	KEGG PATHWAY	hsa05140	1	74	0.441796308	0.497220694	lcl|XP_005654909.1	http://www.genome.jp/kegg-bin/show_pathway?hsa05140/hsa:718%09red
Cardiac muscle contraction	KEGG PATHWAY	hsa04260	1	78	0.458903245	0.512149195	lcl|NP_001090953.1	http://www.genome.jp/kegg-bin/show_pathway?hsa04260/hsa:1347%09red
TGF-beta signaling pathway	KEGG PATHWAY	hsa04350	1	84	0.483588718	0.530809734	lcl|NP_001231465.1	http://www.genome.jp/kegg-bin/show_pathway?hsa04350/hsa:7057%09red
Insulin secretion	KEGG PATHWAY	hsa04911	1	85	0.487592406	0.532074521	lcl|NP_001090886.1	http://www.genome.jp/kegg-bin/show_pathway?hsa04911/hsa:6514%09red
Small cell lung cancer	KEGG PATHWAY	hsa05222	1	86	0.491565154	0.535157864	lcl|NP_001123442.1	http://www.genome.jp/kegg-bin/show_pathway?hsa05222/hsa:54205%09red
Salmonella infection	KEGG PATHWAY	hsa05132	1	86	0.491565154	0.535157864	lcl|NP_001090914.2	http://www.genome.jp/kegg-bin/show_pathway?hsa05132/hsa:929%09red
Salivary secretion	KEGG PATHWAY	hsa04970	1	89	0.503300127	0.545387943	lcl|NP_999028.1	http://www.genome.jp/kegg-bin/show_pathway?hsa04970/hsa:820%09red
Ribosome biogenesis in eukaryotes	KEGG PATHWAY	hsa03008	1	89	0.503300127	0.545387943	lcl|XP_003129926.1	http://www.genome.jp/kegg-bin/show_pathway?hsa03008/hsa:25996%09red
Rheumatoid arthritis	KEGG PATHWAY	hsa05323	1	91	0.510973059	0.55114204	lcl|XP_003130681.2	http://www.genome.jp/kegg-bin/show_pathway?hsa05323/hsa:1514%09red
Fc gamma R-mediated phagocytosis	KEGG PATHWAY	hsa04666	1	93	0.518527838	0.556716309	lcl|XP_003128019.3	http://www.genome.jp/kegg-bin/show_pathway?hsa04666/hsa:8613%09red
NF-kappa B signaling pathway	KEGG PATHWAY	hsa04064	1	93	0.518527838	0.556716309	lcl|NP_001090914.2	http://www.genome.jp/kegg-bin/show_pathway?hsa04064/hsa:929%09red
Longevity regulating pathway	KEGG PATHWAY	hsa04211	1	94	0.522261487	0.560080423	lcl|XP_020939599.1	http://www.genome.jp/kegg-bin/show_pathway?hsa04211/hsa:3643%09red
Pancreatic secretion	KEGG PATHWAY	hsa04972	1	96	0.529642427	0.566043968	lcl|XP_001929181.1	http://www.genome.jp/kegg-bin/show_pathway?hsa04972/hsa:1361%09red
Endocrine resistance	KEGG PATHWAY	hsa01522	1	97	0.53329016	0.56863968	lcl|XP_003133505.3	http://www.genome.jp/kegg-bin/show_pathway?hsa01522/hsa:8647%09red
AGE-RAGE signaling pathway in diabetic complications	KEGG PATHWAY	hsa04933	1	101	0.547601274	0.581904315	lcl|XP_020922812.1	http://www.genome.jp/kegg-bin/show_pathway?hsa04933/hsa:1277%09red
Choline metabolism in cancer	KEGG PATHWAY	hsa05231	1	101	0.547601274	0.581904315	lcl|XP_003128019.3	http://www.genome.jp/kegg-bin/show_pathway?hsa05231/hsa:8613%09red
Toll-like receptor signaling pathway	KEGG PATHWAY	hsa04620	1	106	0.564876557	0.595513929	lcl|NP_001090914.2	http://www.genome.jp/kegg-bin/show_pathway?hsa04620/hsa:929%09red
TNF signaling pathway	KEGG PATHWAY	hsa04668	1	110	0.57822208	0.606840496	lcl|XP_020930185.1	http://www.genome.jp/kegg-bin/show_pathway?hsa04668/hsa:843%09red
Toxoplasmosis	KEGG PATHWAY	hsa05145	1	119	0.606776535	0.633955775	lcl|NP_001123442.1	http://www.genome.jp/kegg-bin/show_pathway?hsa05145/hsa:54205%09red
Sphingolipid signaling pathway	KEGG PATHWAY	hsa04071	1	121	0.612855526	0.638876208	lcl|NP_001032810.1	http://www.genome.jp/kegg-bin/show_pathway?hsa04071/hsa:1509%09red
Dopaminergic synapse	KEGG PATHWAY	hsa04728	1	130	0.639072285	0.662692085	lcl|NP_001182259.1	http://www.genome.jp/kegg-bin/show_pathway?hsa04728/hsa:1312%09red
Neuroactive ligand-receptor interaction	KEGG PATHWAY	hsa04080	2	278	0.639252815	0.662692085	lcl|XP_001924953.3|lcl|NP_001116457.1	http://www.genome.jp/kegg-bin/show_pathway?hsa04080/hsa:9038%09red/hsa:2147%09red
Osteoclast differentiation	KEGG PATHWAY	hsa04380	1	132	0.644653534	0.667549109	lcl|XP_013840636.2	http://www.genome.jp/kegg-bin/show_pathway?hsa04380/hsa:140885%09red
Spliceosome	KEGG PATHWAY	hsa03040	1	134	0.650148751	0.672493109	lcl|XP_001924886.1	http://www.genome.jp/kegg-bin/show_pathway?hsa03040/hsa:10907%09red
Natural killer cell mediated cytotoxicity	KEGG PATHWAY	hsa04650	1	135	0.652864511	0.674554362	lcl|NP_001233171.1	http://www.genome.jp/kegg-bin/show_pathway?hsa04650/hsa:3105%09red
Wnt signaling pathway	KEGG PATHWAY	hsa04310	1	143	0.673847551	0.692400622	lcl|NP_001072130.1	http://www.genome.jp/kegg-bin/show_pathway?hsa04310/hsa:5176%09red
Jak-STAT signaling pathway	KEGG PATHWAY	hsa04630	1	158	0.709842358	0.725392026	lcl|NP_001295402.1	http://www.genome.jp/kegg-bin/show_pathway?hsa04630/hsa:316%09red
cGMP-PKG signaling pathway	KEGG PATHWAY	hsa04022	1	167	0.72950899	0.743859986	lcl|XP_020939599.1	http://www.genome.jp/kegg-bin/show_pathway?hsa04022/hsa:3643%09red
Chemokine signaling pathway	KEGG PATHWAY	hsa04062	1	187	0.768584647	0.776172448	lcl|XP_013834226.1	http://www.genome.jp/kegg-bin/show_pathway?hsa04062/hsa:5197%09red
cAMP signaling pathway	KEGG PATHWAY	hsa04024	1	199	0.789273384	0.79438195	lcl|XP_003356046.1	http://www.genome.jp/kegg-bin/show_pathway?hsa04024/hsa:6237%09red
Cytokine-cytokine receptor interaction	KEGG PATHWAY	hsa04060	1	265	0.874165648	0.875103594	lcl|XP_013834226.1	http://www.genome.jp/kegg-bin/show_pathway?hsa04060/hsa:5197%09red
